# Supplementary material for: The Deubiquitinase USP47 Stabilizes MAPK by Counteracting the Function of the N-end Rule ligase POE/UBR4 in Drosophila
Source: PLoS Biol. 2016 Aug 23;14(8):e1002539. doi: 10.1371/journal.pbio.1002539 (PMC4994957; doi:10.1371/journal.pbio.1002539)
Supplement: S1 Table — (XLSX) [file pbio.1002539.s012.xlsx]

## Sheet: screen results
gene symbol	primary target	dsRNA reagent ID	GFP dsRNA (MAPK levels)	Usp47 dsRNA (MAPK levels)	Δm	q-val (FDR) Δm	GFP dsRNA (cell count)	Usp47 dsRNA (cell count)	q-val (FDR) (cell count)	GFP dsRNA (actin)	Usp47 dsRNA (actin)
Hey	FBgn0027788	65383	0.0188196	0.324729	-0.305909	1.10746e-26	-1.19789	-0.709515	2.59648e-135	-0.112872	0.0361142
Ubi-p63E	FBgn0003943	65559	0.0913292	0.392971	-0.301641	7.97081e-27	-1.03966	-0.907728	4.27726e-126	-0.0143111	0.0554702
Usp47	FBgn0016756	62169	-0.299883	-0.0291669	-0.270716	1.52404e-23	0.0186391	-0.0180613	0.197987	-0.0102932	0.00446125
Usp47	FBgn0016756	RNATH0464	-0.173857	0.0912421	-0.265099	2.54936e-22	-0.328131	-0.187367	5.48375e-46	0.0713322	0.0485332
Ubi-p5E	FBgn0086558	65585	0.0302027	0.28981	-0.259607	2.54936e-22	-1.07599	-0.801992	6.87791e-127	-0.0278401	0.0701461
Rpn1	FBgn0028695	63483	-0.163883	0.0936077	-0.257491	4.12203e-16	-0.325879	-0.310976	1.05614e-60	-0.0131494	0.0158869
Mov34	FBgn0002787	61002	-0.155867	0.0959785	-0.251845	8.45987e-20	-0.318176	-0.371019	9.41515e-55	-0.00211431	0.0156142
Pros45	FBgn0020369	60194	-0.270053	-0.0213376	-0.248716	8.45987e-20	-0.241705	-0.217702	1.02332e-44	-0.0182765	-0.0177971
Usp47	FBgn0016756	RNATH0535	-0.250284	-0.0138496	-0.236434	1.94063e-19	0.0205404	0.0520048	0.152756	-0.00484688	-0.00650547
Prosbeta1	FBgn0010590	67705	0.006385	0.242713	-0.236328	1.32166e-19	-0.857249	-0.627775	9.14892e-121	-0.074736	-0.0523577
Usp47	FBgn0016756	RNATH0535	-0.147458	0.077202	-0.22466	3.22181e-18	-0.0988874	-0.108859	3.5737e-13	-0.0104442	0.0227104
Rpn2	FBgn0028692	65659	-0.0736774	0.148448	-0.222125	8.83304e-18	-0.377776	-0.375217	2.75841e-68	0.0175306	0.0350631
CG17331	FBgn0032596	66833	-0.217258	0.00330884	-0.220567	6.53587e-17	-0.260653	-0.146491	1.93177e-46	-0.0407452	-0.0311152
Rpn11	FBgn0028694	67066	-0.188188	0.0300809	-0.218269	2.68046e-17	-0.431967	-0.380801	7.15095e-69	-0.0583046	-0.0627049
Pros35	FBgn0250843	61835	-0.160066	0.0577267	-0.217792	2.58767e-17	-0.196417	-0.153992	1.48579e-35	-0.0182417	-0.0159699
RpS27A	FBgn0003942	62052	0.00230308	0.217778	-0.215475	5.38561e-17	-0.830259	-0.751728	4.02748e-117	-0.0427335	-0.0241906
Rpn1	FBgn0028695	RNATH0434	-0.329789	-0.117228	-0.212561	1.36507e-16	-0.322173	-0.275293	1.52434e-59	-0.0517864	-0.0441451
Prosalpha7	FBgn0023175	60212	-0.240224	-0.0306967	-0.209528	2.71914e-16	-0.243455	-0.254462	3.96393e-43	-0.0148277	-0.0135905
Usp47	FBgn0016756	RNATH0464	-0.238881	-0.0367188	-0.202162	4.5491e-15	-0.132279	0.00479774	2.97507e-20	0.0543258	0.0107302
CG31053	FBgn0051053	68437	0.0397177	0.240752	-0.201034	3.55881e-13	-0.0169452	0.0367982	0.272321	0.00982849	-0.00985847
Pomp	FBgn0032884	67489	-0.255496	-0.0555925	-0.199904	2.15106e-15	-0.28222	-0.119876	2.46315e-53	-0.0518723	-0.036826
Prosbeta5	FBgn0029134	65885	-0.275822	-0.0780784	-0.197744	1.82315e-14	-0.394302	-0.376072	4.60136e-69	-0.0397079	-0.052842
Prosalpha1	FBgn0026781	RNATH0425	-0.352199	-0.155	-0.197199	4.58898e-15	-0.409998	-0.0941206	1.07834e-70	-0.0480947	-0.0383796
Ubc6	FBgn0004436	68161	0.0195527	0.212585	-0.193032	1.30904e-14	-0.0376567	-0.0434831	0.00584479	-0.0253596	-0.00445851
Prosbeta2	FBgn0023174	60960	-0.175852	0.0134665	-0.189318	4.95661e-14	-0.337358	-0.403372	1.44492e-61	0.0215837	0.0414329
poe	FBgn0011230	66301	0.116772	0.294091	-0.177319	3.47565e-12	-0.0660216	-0.0465373	5.08259e-07	0.0133266	0.0167552
Pros29	FBgn0261394	64397	-0.196724	-0.0280233	-0.1687	1.31342e-11	-0.0908208	-0.135032	9.11052e-12	-0.0197551	0.000715284
fzy	FBgn0001086	61472	-0.0301643	0.134449	-0.164613	2.93729e-11	-1.23078	-0.550212	4.11463e-140	0.147968	0.15237
Fsn	FBgn0043010	61680	0.0495382	0.203403	-0.153865	4.28893e-10	-0.020456	-0.185742	0.174723	0.00520679	0.0534995
Prp8	FBgn0033688	64146	-0.197709	-0.0487621	-0.148947	5.64882e-09	-0.47882	-0.370134	4.15768e-78	0.101302	0.0755464
	FBgn0026781&FBgn0050382	67145	-0.257122	-0.110298	-0.146824	2.89594e-09	-0.18069	-0.0556395	7.12124e-32	-0.0729323	-0.060031
CG18749	FBgn0042182	67195	0.03098	0.17428	-0.1433	4.42769e-06	0.018175	0.0460803	0.316484	-0.00284268	-0.000708709
CG5604	FBgn0032208	62241	-0.00727626	0.122285	-0.129561	1.55256e-07	0.0168192	0.00141159	0.246173	-0.016163	-0.0106899
Pros26.4	FBgn0015282	62063	-0.314013	-0.190494	-0.123518	4.87773e-07	-0.425416	-0.390568	2.12227e-75	-0.049908	-0.0707162
Prosalpha5	FBgn0016697	65260	0.0381544	0.16077	-0.122615	1.85478e-06	-0.33556	-0.259238	1.36058e-62	-0.0184504	-0.0156676
Ubi-p5E	FBgn0029855	67094	0.299996	0.418135	-0.11814	0.000104703	-1.05207	-0.670825	2.11367e-118	-0.0680855	0.0386779
Pros54	FBgn0015283	63408	-0.0589831	0.0543725	-0.113356	4.42769e-06	-0.293915	-0.224891	5.96469e-52	0.064882	0.059506
Atg9	FBgn0034110	61097	0.0586564	0.170349	-0.111692	1.00355e-05	-0.0270155	-0.03067	0.0603847	-0.0239806	0.0141456
Prosbeta7	FBgn0250746	65716	-0.360289	-0.250563	-0.109726	1.16081e-05	-0.400395	-0.393423	2.24045e-72	-0.0588606	-0.0710666
Ufd1-like	FBgn0036136	62598	0.0311553	0.138409	-0.107254	2.67673e-05	-0.0740401	-0.104039	1.55911e-08	0.0186878	0.0213636
MESR4	FBgn0034240	61834	-0.127477	-0.0218527	-0.105624	2.08945e-05	-0.184841	-0.100233	1.68069e-31	0.013827	0.00978645
Psc	FBgn0005624	61252	-0.099646	0.00308982	-0.102736	0.000887222	-0.0393541	0.00350333	0.00751394	-0.000928086	0.000557179
CG15445	FBgn0031161	66534	-0.0308096	0.0662004	-0.09701	0.00205107	-0.0393706	-0.0353413	0.0206715	0.000212367	-0.00083356
CG32369	FBgn0052369	63275	0.0290435	0.122935	-0.0938916	0.000207714	-0.053057	-0.131665	6.36432e-05	0.015549	0.0335633
CG5440	FBgn0031331	62147	-0.0350238	0.0509252	-0.085949	0.00099406	-0.0124388	-0.12425	0.451462	-0.00627413	0.0303746
ubl	FBgn0022224	67525	-0.0402708	0.0454436	-0.0857144	0.000709877	-0.00393198	0.01387	0.86012	-0.00364891	0.00424046
Fuca	FBgn0036169	62529	0.0275513	0.112567	-0.0850161	0.000889474	-0.0175184	-0.0468672	0.252639	-0.0201655	0.0145098
CG42629	FBgn0261388	68742	-0.150873	-0.0661463	-0.0847263	0.000795025	-0.347657	-0.0948299	5.94755e-61	0.0280472	0.0153731
dx	FBgn0000524	61272	-0.146075	-0.0644471	-0.0816274	0.00143442	-0.781493	-0.369185	2.94843e-110	0.132362	0.0997289
trx	FBgn0003862	64018	-0.0559714	0.024543	-0.0805144	0.00372156	-0.678199	-0.164901	1.83813e-58	0.0535542	0.0325907
CG8786	FBgn0036897	64089	-0.026468	0.05074	-0.077208	0.00251939	-0.190625	-0.203789	6.77706e-34	0.0588182	0.0596154
Hrs	FBgn0031450	60716	-0.00454997	0.0722411	-0.0767911	0.00479284	-0.045802	0.00654842	0.000602934	0.013744	0.00719835
CG2010	FBgn0039667	73914	0.0708185	0.147358	-0.0765391	0.00434817	0.010567	0.0286929	0.492607	0.00262225	-0.00581699
CG9970	FBgn0035380	70939	0.0028218	0.0787708	-0.075949	0.00346963	0.017264	-0.000239047	0.236706	-0.00942843	-0.0151736
Pros26	FBgn0002284	61374	-0.0387452	0.0350064	-0.0737516	0.00371924	-0.0589829	-0.0243756	8.07424e-06	0.00762909	0.00677733
scny	FBgn0260936	62181	-0.0123002	0.0607455	-0.0730457	0.00479284	-0.0179436	-0.0452647	0.246173	0.00326483	0.0140288
CG5591	FBgn0034926	62235	0.0556473	0.127506	-0.0718587	0.00486835	-0.34303	-0.273534	8.04789e-58	0.0758222	0.0567664
d4	FBgn0033015	60650	-0.00631037	0.0648826	-0.071193	0.00921802	0.011265	0.0241303	0.461779	-0.00977044	-0.0149443
hyd	FBgn0002431	64487	-0.100764	-0.0315119	-0.0692518	0.0124196	-0.748934	-0.286201	3.91457e-72	0.0526265	0.0700349
Cp190	FBgn0000283	72314	-0.0316749	0.0360513	-0.0677261	0.0160524	-0.0277777	-0.000691736	0.0531946	0.00464921	0.00580016
CG16941	FBgn0038464	66702	-0.276358	-0.209571	-0.0667867	0.0141578	-0.758847	-0.577883	6.06122e-110	0.0693545	0.0579603
mri	FBgn0035107	60076	0.0480996	0.114133	-0.066033	0.00995105	-0.0029204	-0.0980549	0.906615	-0.00655948	0.0347881
CG7864	FBgn0035233	67893	0.00290494	0.0686023	-0.0656974	0.013131	0.0238729	0.0451076	0.0929134	-0.00453033	-0.00372941
ago	FBgn0041171	67937	0.00310975	0.0668195	-0.0637097	0.0144143	0.0118093	0.0161597	0.43397	0.00308193	0.00579037
Ack	FBgn0028484	66441	-0.0442968	0.01937	-0.0636668	0.0174643	-0.011833	-0.0171731	0.487871	-0.00557866	-0.00871143
CG5087	FBgn0035953	68882	-0.00549453	0.0576127	-0.0631072	0.0149149	0.00642866	0.0280337	0.697124	-0.00390536	-0.00274102
Nacalpha	FBgn0086904	64070	0.0139444	0.0766247	-0.0626803	0.0219344	-0.0602705	-0.0466338	5.83461e-06	0.00873931	0.00526908
Pros28.1B	FBgn0017556	61631	-0.0171392	0.0448091	-0.0619483	0.0374737	-0.425252	-0.11878	1.36608e-19	0.0430988	0.031374
cbx	FBgn0011241	67595	-0.0101494	0.0513126	-0.061462	0.018736	-0.00699548	-0.0105533	0.717067	-0.00807776	-0.00683047
stc	FBgn0001978	61119	0.0847008	0.146073	-0.0613723	0.0189457	-0.0109568	-0.0734622	0.519023	0.00536672	0.0302247
lola	FBgn0005630	70071	0.0506456	0.111835	-0.0611893	0.0602239	-0.011494	-0.0312034	0.588854	0.00826113	0.000230465
CG5599	FBgn0030612	62239	-0.0394606	0.0204269	-0.0598875	0.01959	-0.0186491	-0.0518768	0.222065	0.00872651	0.0153489
lid	FBgn0031759	64260	0.0293026	0.0886997	-0.0593971	0.0210702	-0.0440208	-0.0273286	0.00114407	0.0162762	0.00930938
Tango10	FBgn0030330	60371	0.0522545	0.109703	-0.0574485	0.0326458	-0.0325942	-0.0367342	0.0208308	0.00534443	0.00593472
CG12082	FBgn0035402	65763	-0.0103352	0.045339	-0.0556742	0.0309698	-0.000118648	-0.00499162	0.985729	-0.0117079	0.00141997
CG2681	FBgn0024997	60649	0.035929	0.0915728	-0.0556438	0.0316295	-0.0232307	-0.0323704	0.119651	-0.0124227	0.0125631
CG9941	FBgn0030514	64735	0.0522169	0.107847	-0.0556302	0.0309698	-0.00465835	-0.0275305	0.835813	0.00122951	0.0111632
mod(mdg4)	FBgn0002781	75555	-0.0228499	0.0319568	-0.0548067	0.0374153	0.00563477	0.036637	0.733494	-0.00494823	-0.00613714
RpL40	FBgn0003941	60749	0.0680722	0.121866	-0.0537938	0.0394793	-1.10759	-1.08095	1.10695e-132	-0.0256689	-0.0506718
CG9769	FBgn0037270	64647	0.025848	0.0777074	-0.0518593	0.0497845	-0.433639	-0.589262	1.15846e-63	0.114207	0.125394
Pros28.1	FBgn0004066	61005	-0.131235	-0.0798198	-0.0514155	0.0485162	-0.037926	-0.0622421	0.00697763	0.00227878	0.0122638
Uba1	FBgn0023143	60338	0.293704	0.343769	-0.0500643	0.0648062	-0.233054	-0.119397	1.58621e-37	0.0567418	0.0380777
	FBgn0038814&FBgn0023097	62015	0.0275061	0.0772266	-0.0497205	0.0588402	-0.0506838	-0.121652	0.000142118	0.00963538	0.0277449
CG32581	FBgn0052581	68637	-0.0367967	0.0111877	-0.0479844	0.0731288	-0.0600092	0.0273406	4.27815e-06	0.00238909	-0.00971721
cdc23	FBgn0032863	68967	-0.0414459	0.00529694	-0.0467429	0.0841593	-0.0537976	0.0378314	4.67405e-05	0.00223586	-0.00452454
CG5319	FBgn0038501	62074	0.0145859	0.0605566	-0.0459707	0.0839194	0.0017376	-0.185896	0.916892	-0.00879442	0.0381791
CG17059	FBgn0040754	67660	0.0323746	0.0782335	-0.0458589	0.0839194	-0.0182903	-0.0139689	0.233267	0.00488696	0.0102493
CG3639	FBgn0031282	61113	-0.0680769	-0.0225863	-0.0454906	0.085441	-0.0644791	-0.107326	8.11737e-07	0.0168242	0.0308474
CG13604	FBgn0039137	66147	0.0219658	0.0670439	-0.0450782	0.0897364	0.00595088	0.0113151	0.717823	-0.00654851	-0.0052144
Pros25	FBgn0086134	68251	-0.0196786	0.024536	-0.0442146	0.0990861	0.00218041	0.0352724	0.89549	-0.00208928	-0.00460622
mr	FBgn0002791	60817	-0.0262392	0.0177006	-0.0439398	0.0966448	-0.30373	-0.125845	6.11662e-52	0.0383819	0.0280541
smt3	FBgn0026170	61589	0.167651	0.21138	-0.0437292	0.0992089	-0.440158	-0.486086	1.49127e-78	0.0694525	0.099935
Sep1	FBgn0011710	60146	-0.00785144	0.0358172	-0.0436686	0.0983975	-0.282136	-0.170771	2.11117e-51	0.0820085	0.0599813
Pros28.1A	FBgn0017557	66816	-0.0846578	-0.0413772	-0.0432806	0.102105	-0.023721	-0.0171924	0.114063	-0.000595519	0.00293958
CG8830	FBgn0033738	64117	0.0663673	0.109109	-0.0427421	0.105507	-0.0209914	-0.0347623	0.160024	0.00252626	0.00955531
trbd	FBgn0037734	64464	0.021203	0.0624136	-0.0412106	0.125254	-0.0322	-0.0156451	0.0231297	0.0115673	0.0100846
p47	FBgn0033179	65355	0.0170019	0.0582088	-0.0412069	0.119634	-0.0762491	-0.0391283	1.4256e-08	0.0305619	0.0167907
Roc2	FBgn0044020	67630	0.0538993	0.0940046	-0.0401053	0.155289	0.00958891	-0.031759	0.547137	-0.0207964	0.00581022
mei-P26	FBgn0026206	68567	-0.0290624	0.011029	-0.0400914	0.136981	0.021049	0.0371951	0.14147	-0.00851325	-0.00721779
Alh	FBgn0261238	60021	0.0287477	0.0687119	-0.0399642	0.141387	-0.0352031	-0.0424754	0.0101937	0.00807175	0.00739431
CG16952	FBgn0030701	66704	-0.0953228	-0.0560567	-0.0392661	0.146844	-0.0963258	0.0285171	7.14817e-13	0.0232705	-0.0135405
CG15923	FBgn0038814	66620	0.00525374	0.0443982	-0.0391444	0.145596	0.0176777	-0.0181829	0.234766	0.00136229	0.0085725
Fbxl4	FBgn0030555	60370	-0.007382	0.0310032	-0.0383852	0.156411	-0.00758069	0.00144595	0.685753	-0.00404216	0.0030984
FBX011	FBgn0037760	64474	0.0903551	0.1287	-0.0383448	0.185446	-0.00697648	0.00292899	0.717067	0.00908232	0.00448732
CG8184	FBgn0030674	63737	0.0305891	0.0688353	-0.0382462	0.157308	-0.0234017	-0.00922238	0.114718	0.00870035	0.00852018
vih	FBgn0027936	65151	0.0178902	0.0547466	-0.0368564	0.196109	-0.0722873	-0.0681641	3.34555e-08	0.00593722	0.0267321
CG13344	FBgn0033884	66094	0.00450211	0.0412903	-0.0367882	0.196109	-0.0315373	-0.0239817	0.0251951	0.00685516	-0.00304527
CG32113	FBgn0052113	65293	0.0716459	0.106554	-0.0349076	0.204766	-0.153887	-0.0222092	3.06778e-24	0.0522895	0.0135855
CG6905	FBgn0035136	66716	-0.0737296	-0.0390232	-0.0347064	0.21274	-0.0876744	0.0195098	3.06293e-11	0.0236288	-0.00951527
cdc23	FBgn0032863	60609	-0.0766033	-0.0419854	-0.034618	0.210945	-0.221193	-0.129853	3.46847e-40	0.0519598	0.0353119
KLHL18	FBgn0037978	61078	-0.00879735	0.0256358	-0.0344331	0.212693	-0.0137019	-0.00998493	0.391439	-0.0014207	0.00917424
CG10343	FBgn0032703	64969	0.030305	0.0639873	-0.0336823	0.21814	-0.0223497	-0.0272694	0.138801	0.0160574	0.00639075
CG5384	FBgn0032216	62113	0.0606083	0.093247	-0.0326386	0.246433	-0.0233311	-0.0140085	0.11622	-0.0141134	0.00179379
hiw	FBgn0030600	64246	-0.010265	0.0220682	-0.0323331	0.242437	0.000969944	-0.00686103	0.945244	-0.00580786	0.00564884
Cul-3	FBgn0261268	65647	0.054186	0.0863257	-0.0321397	0.245796	-0.135733	-0.117339	3.92438e-21	0.0608462	0.0433658
Plap	FBgn0024314	67218	-0.00776662	0.024261	-0.0320277	0.248729	-0.0267813	0.00794411	0.0642811	-0.00862973	-0.00159367
CG9467	FBgn0037758	64478	0.038575	0.0703983	-0.0318233	0.252783	-0.00857373	-0.0023	0.631511	0.00376665	0.0072357
CG17440	FBgn0030120	66865	-0.0312146	0.000528115	-0.0317427	0.251818	-0.63212	-0.265785	2.95345e-95	0.0463733	0.0361948
Su(dx)	FBgn0003557	61455	-0.0832285	-0.0518864	-0.0313421	0.255108	-0.157788	-0.133346	1.32586e-26	0.0339381	0.0307676
CG11329	FBgn0031848	67319	-0.155245	-0.124188	-0.0310571	0.262629	-0.214484	-0.0385904	2.15439e-39	0.0257775	0.00202244
Bre1	FBgn0086694	RNATH0090	0.103767	0.133945	-0.0301775	0.277279	-0.0554668	-0.00644783	2.38178e-05	0.00948167	0.0116847
Tusp	FBgn0039530	62230	6.9182e-05	0.0292494	-0.0291802	0.370255	-0.267285	-0.032181	1.14225e-36	0.0623299	0.0126414
Uch-L3	FBgn0011327	61012	0.0282679	0.0573728	-0.0291049	0.304588	-0.052734	-0.00319659	0.000338062	0.00723258	-0.00135399
CG9602	FBgn0038175	64556	-0.025498	0.00313163	-0.0286297	0.357834	0.00710907	0.0247818	0.660815	-0.00421978	-0.0066866
CG32085	FBgn0052085	68025	0.00896077	0.0366991	-0.0277383	0.328262	-0.00256308	0.00889307	0.921174	-0.00102239	-7.39532e-05
CG7288	FBgn0030969	63219	-0.152568	-0.124866	-0.0277023	0.324791	-0.215622	-0.33226	6.53594e-35	0.0495242	0.0740061
grim	FBgn0015946	71636	-0.0243547	0.00314256	-0.0274972	0.328213	-0.0303934	-0.00615574	0.0307564	0.00997608	0.0073104
Rab40	FBgn0030391	68602	-0.012857	0.0142637	-0.0271207	0.335914	-0.296633	-0.111011	3.58453e-55	0.0377412	0.0214978
cdc16	FBgn0025781	62910	0.0167187	0.0436738	-0.026955	0.335914	-0.466164	-0.187228	1.09185e-65	0.0896221	0.0465627
CG11414	FBgn0035024	65478	-0.00871516	0.0181404	-0.0268556	0.359215	-0.0232472	-0.0338783	0.133672	0.0110242	0.0149943
HDAC6	FBgn0026428	62551	0.0144434	0.0406094	-0.026166	0.35199	0.00121915	0.00225662	0.936294	0.00208293	0.00201137
mod(mdg4)	FBgn0002781	75177	0.0332289	0.058528	-0.0252991	0.384645	-9.44587e-05	0.0316055	0.985729	0.00996363	0.00373423
CSN5	FBgn0027053	66412	0.0228668	0.0481124	-0.0252456	0.370842	-0.0507367	-0.0532342	0.000120805	0.0149782	0.0138634
	FBgn0261679&FBgn0261680	65853	0.0636386	0.0885631	-0.0249245	0.388963	-0.0192942	-0.0186007	0.207089	0.0153529	0.0160561
CHIP	FBgn0027052	62013	0.0424251	0.0673416	-0.0249164	0.377872	-0.0997846	-0.0701459	1.09193e-13	0.010093	0.0132403
CG10465	FBgn0033017	65036	0.0167726	0.0415705	-0.0247979	0.388963	-0.0223582	-0.0503837	0.135429	0.010286	0.0230269
Su(z)2	FBgn0008654	61261	-0.0533488	-0.0288043	-0.0245445	0.436974	-0.0378351	-0.00396498	0.00671168	0.0102454	0.00544727
CG17068	FBgn0031098	66741	0.029948	0.0542976	-0.0243496	0.39121	-0.0157914	-0.0202187	0.323959	0.00941079	0.00725624
Stam	FBgn0027363	62755	0.00557468	0.0285564	-0.0229818	0.420465	-0.0199193	-0.0106697	0.188201	0.0049524	-0.00285245
tou	FBgn0033636	67628	-0.0848837	-0.0620853	-0.0227985	0.436974	-0.00956897	0.0467387	0.583325	0.00250094	-0.00648951
ec	FBgn0000542	75430	0.00722209	0.0300005	-0.0227785	0.436027	0.00411036	0.00447103	0.819534	-0.0147896	-0.00449347
CG6118	FBgn0038339	72322	0.00691944	0.0295563	-0.0226369	0.436639	-0.0046533	0.00912842	0.837329	-0.00406269	-0.00642497
Trim9	FBgn0051721	66053	0.0544363	0.0767043	-0.022268	0.436974	-0.0315081	-0.0462472	0.0240417	-0.00249702	0.0101935
CG14647	FBgn0037244	66343	0.00588442	0.0280267	-0.0221422	0.44077	-0.0150905	0.0050713	0.337711	0.00280737	-0.00681678
Cas	FBgn0022213	66078	-0.0435647	-0.0218007	-0.021764	0.444931	-0.414378	-0.433603	4.41543e-66	0.107213	0.117796
CG7058	FBgn0030961	68671	0.0325161	0.0539715	-0.0214554	0.449597	-0.000461833	0.0265512	0.999884	0.000988502	0.00346459
CG9576	FBgn0031091	64541	0.0895471	0.110961	-0.0214134	0.451581	-0.0212774	-0.156861	0.157544	0.0132044	0.0406489
ppa	FBgn0020257	67817	0.039167	0.0604003	-0.0212334	0.459442	-0.00316231	0.0172558	0.894229	-0.00192549	-0.00371302
CG10277	FBgn0037442	64936	0.00644324	0.0275194	-0.0210762	0.45644	0.0168841	-0.00774699	0.246173	-0.00715282	-0.00294871
CG12520	FBgn0036324	71375	-0.0192931	0.00172898	-0.0210221	0.457521	0.0209275	0.0422949	0.145808	-0.00585005	-0.00601417
Atg6	FBgn0010709	62139	0.0224506	0.0432735	-0.0208229	0.477802	-0.0155745	-0.00715092	0.3204	0.00065169	0.00435734
CG5961	FBgn0038056	62439	-0.00747635	0.0129367	-0.0204131	0.472659	0.012952	0.0102426	0.38536	-0.0138952	0.00198846
CG4420	FBgn0030753	61550	0.0474686	0.0675014	-0.0200328	0.48053	-0.0609875	-0.0588803	7.06167e-06	0.0159122	0.0145263
CG9003	FBgn0033639	67629	0.0058362	0.024523	-0.0186868	0.517247	0.0205811	0.0305012	0.152756	-0.00409855	0.0026033
Aos1	FBgn0029512	65865	0.0100875	0.0286301	-0.0185425	0.517247	-0.0270659	-0.025965	0.0596086	-0.000278579	0.00179288
CG32479	FBgn0052479	RNATH0502	0.0818307	0.100075	-0.0182444	0.524205	-0.212762	-0.0881448	1.75471e-36	0.061878	0.0423725
CG13344	FBgn0033884	68923	0.104263	0.122504	-0.0182406	0.53195	0.0172908	0.0553568	0.237243	0.0106615	-0.0097485
CG8494	FBgn0033916	63924	-0.0124382	0.00537779	-0.017816	0.537717	0.0222084	-0.0032149	0.129202	-0.0113323	-0.0069386
CG5071	FBgn0039347	61938	0.0580058	0.0756046	-0.0175989	0.546946	-0.115701	-0.0301939	1.01526e-13	0.0320339	0.0145552
CG16947	FBgn0031816	67312	0.0439095	0.0613552	-0.0174457	0.550664	-0.0123307	0.0200838	0.452659	0.00264598	-0.00606482
CG1909	FBgn0039911	60405	0.00651256	0.0230906	-0.016578	0.56322	-0.00535327	-0.0175244	0.801088	0.00339778	0.00549724
CG9426	FBgn0032485	RNATH0333	-0.00332292	0.0132427	-0.0165656	0.564584	-0.182897	-0.170731	6.25318e-32	0.0466018	0.0462853
CG8334	FBgn0036913	63827	0.0821235	0.0983303	-0.0162068	0.57772	-0.0242834	-0.0302174	0.102539	0.0116723	0.01819
Bre1	FBgn0086694	65079	0.0506479	0.0667271	-0.0160792	0.57772	-0.0181269	-0.0406584	0.236706	-0.00157825	0.0048943
Ing3	FBgn0030945	62817	-0.0236864	-0.00784079	-0.0158456	0.581066	-0.0419125	-0.0822862	0.00223411	0.00314841	0.017553
CG32121	FBgn0052121	71399	0.0831334	0.0986465	-0.0155131	0.664403	0.00453687	0.0568694	0.838905	0.0100877	-0.0151112
Prx5	FBgn0038570	63173	-0.0137796	0.0016211	-0.0154007	0.593976	-0.0179102	-0.0374959	0.240943	0.00904387	0.0183814
CG34366	FBgn0085395	61567	0.00315273	0.0184302	-0.0152774	0.59971	0.0073161	-0.0341556	0.649919	0.000406134	0.0098874
UBL3	FBgn0026076	64240	0.0632834	0.078517	-0.0152335	0.59971	-0.0645744	-0.0788738	8.11737e-07	0.0144498	0.0189054
rib	FBgn0003254	70489	0.0030947	0.0179035	-0.0148088	0.609835	0.0179067	-0.0123017	0.220254	-0.000255874	0.00895422
Der-1	FBgn0031376	65244	0.0686091	0.0833331	-0.0147241	0.615344	-0.0303751	-0.0397283	0.0311886	-0.00122439	0.0147841
CG2701	FBgn0024973	60657	0.0643672	0.0788985	-0.0145313	0.618134	-0.118701	-0.0736955	8.85623e-18	0.0462095	0.0258089
CG8188	FBgn0030863	63739	0.0730761	0.0874222	-0.0143462	0.641806	-0.495672	-0.178007	8.13325e-64	0.0919777	0.0408269
lt	FBgn0002566	67037	-0.00675027	0.00744685	-0.0141971	0.629956	0.0187545	-0.000955501	0.200065	0.00463495	0.00609644
msl-2	FBgn0005616	69131	-0.0895336	-0.0754283	-0.0141053	0.640274	0.0302663	0.0322679	0.0259223	-0.0183247	-0.00830601
CG4221	FBgn0038385	61445	0.0336626	0.047756	-0.0140934	0.631037	-0.0452764	-0.108762	0.00086368	0.00975091	0.0185875
REG	FBgn0029133	60241	0.0798141	0.0936097	-0.0137956	0.641806	-0.0113555	0.00279801	0.502441	0.00871031	0.00583928
CG6697	FBgn0027526	62861	0.0520223	0.0657094	-0.0136871	0.64287	-0.198443	-0.0519135	1.97265e-31	0.0471173	0.0129231
CG11360	FBgn0039920	65458	-0.0262365	-0.012634	-0.0136024	0.641806	0.0128761	-0.0294678	0.389651	-0.00497706	-0.00532904
CG4080	FBgn0035983	61363	0.0261172	0.0396702	-0.013553	0.64754	0.00064242	-0.0170098	0.958554	-0.00197714	0.00495515
CG17331	FBgn0032596	68707	-0.00705861	0.00634929	-0.0134079	0.649334	-0.00521774	0.0494955	0.807477	0.000348593	-0.00485716
CG3473	FBgn0028913	61029	-0.0307361	-0.0174033	-0.0133328	0.64754	0.00103394	0.00459913	0.943874	-0.00156151	-0.00417499
Shaw	FBgn0003386	60686	0.0141295	0.027354	-0.0132244	0.649334	0.0191979	0.0262431	0.186129	0.00330681	-0.00344807
CG30051	FBgn0050051	67648	0.00288233	0.016033	-0.0131506	0.649334	0.00141134	-0.0181848	0.928573	0.00010253	0.00543492
CG1812	FBgn0031119	74152	0.101855	0.114689	-0.0128341	0.669742	-0.0170737	-0.00430582	0.271465	0.00754919	0.0116809
CG30357	FBgn0050357	69980	0.0644155	0.0766743	-0.0122588	0.737604	-0.0325124	-0.007429	0.0643203	0.0178245	-0.000220331
CG15817	FBgn0028476	66603	0.0776143	0.089604	-0.0119897	0.737604	-0.167957	-0.0191828	3.02363e-21	0.0412538	0.00687324
Rad23	FBgn0026777	60367	-0.0236162	-0.0120417	-0.0115745	0.692295	-0.0159362	0.0122578	0.308398	0.00423478	0.00119538
CG12725	FBgn0030483	73553	0.000120934	0.0115909	-0.01147	0.7049	-0.0106817	0.018088	0.529336	0.00241168	0.00586203
CG1134	FBgn0035483	60058	-0.0576009	-0.0462045	-0.0113964	0.70014	-0.0233764	-0.00300842	0.120758	0.0011225	0.000452472
pnut	FBgn0013726	64040	0.0486448	0.0595442	-0.0108994	0.713075	-0.0332959	-0.01794	0.0175371	0.0133196	0.01199
Kua	FBgn0032850	67486	0.0581457	0.0686554	-0.0105097	0.737604	0.0121279	0.0290198	0.421032	-0.010762	-0.00652952
vari	FBgn0250785	64396	0.00832971	0.0187786	-0.0104489	0.725083	-0.0315326	-0.078073	0.0249621	0.00779059	0.0181479
lwr	FBgn0010602	60786	0.0133477	0.0237897	-0.010442	0.723703	-0.0248616	-0.0636615	0.0943647	-0.00113126	0.00235788
CG33144	FBgn0053144	74435	0.0015947	0.0120336	-0.0104389	0.729979	-0.0132042	0.0371025	0.416318	0.00581689	-0.00440934
CG1950	FBgn0030370	60422	0.0396868	0.0499039	-0.0102171	0.730879	-0.0305968	-0.0435203	0.0304993	-0.00196492	0.00763423
CG6091	FBgn0036180	62508	0.0040129	0.0139297	-0.00991679	0.736581	0.0100496	-0.0251185	0.515687	0.00967321	0.00879075
CG14937	FBgn0032377	69476	0.109821	0.119574	-0.009753	0.737604	-0.0248482	-0.0147327	0.0930444	0.0179273	0.0217367
CG1749	FBgn0030305	60320	-0.0815134	-0.0721367	-0.00937676	0.749023	-1.06608	-0.795206	4.85994e-128	0.109423	0.0799812
Prosbeta2R2	FBgn0037296	65807	-0.0384204	-0.0294217	-0.00899863	0.756489	-0.000826008	-0.00334792	0.985729	-0.0172273	-0.0055861
CG1582	FBgn0030246	60237	-0.00573487	0.00301969	-0.00875456	0.762591	-0.00433543	-0.00575667	0.850068	0.00576697	0.00838608
chinmo	FBgn0086758	67227	0.0375243	0.0460301	-0.00850579	0.768935	-0.00989134	-0.00688413	0.569547	0.00456574	-0.00572015
CG32110	FBgn0052110	68044	0.0564559	0.0647476	-0.0082917	0.7758	-0.00912877	-0.0472253	0.603593	0.00150624	0.0165054
Nedd8	FBgn0032725	67469	0.0659675	0.0741939	-0.00822638	0.7758	-0.0389412	-0.0229915	0.00391489	0.00765001	0.00902601
CG42593	FBgn0260970	60219	-0.00443507	0.00346681	-0.00790188	0.788121	-0.0159784	-0.0110681	0.306133	0.00911155	0.00660122
CG10801	FBgn0029660	68518	-0.0254538	-0.0176358	-0.00781793	0.788121	-0.00236803	0.0403237	0.927742	0.000369146	-0.0149689
Usp7	FBgn0030366	60195	0.0298228	0.0373898	-0.00756703	0.793916	-0.0252034	-0.00641463	0.0847948	0.0121002	0.012375
nopo	FBgn0034314	61973	0.0194413	0.026506	-0.00706471	0.845464	-0.104391	0.00737385	1.54896e-13	0.0305274	0.00254886
CG9934	FBgn0032467	64731	0.0386149	0.0455498	-0.00693487	0.812164	0.00305222	0.024648	0.858654	0.00254225	-0.00913181
CG12024	FBgn0035283	65730	0.0206754	0.0270339	-0.00635851	0.845464	0.0101051	0.0391787	0.514045	0.00850795	-0.0035331
CG7546	FBgn0035793	74612	0.0720876	0.078315	-0.00622737	0.833325	0.0178871	0.00338924	0.219374	-0.00769096	0.000921974
CG7694	FBgn0038627	63446	0.0533723	0.0590033	-0.00563098	0.848011	0.00280893	-0.033516	0.864217	0.00292636	0.0156689
CG4238	FBgn0031384	61452	0.00710776	0.0126058	-0.00549809	0.854961	-0.026238	-0.0397967	0.0691247	-0.000333617	0.00462427
	FBgn0250903&FBgn0085470	67042	-0.0196089	-0.0141202	-0.00548868	0.852231	-0.0353674	0.00683524	0.0104662	0.00270342	0.00296729
mamo	FBgn0085375	65326	0.0179783	0.0232172	-0.00523887	0.857912	0.0162559	-0.0348631	0.264312	-0.00493542	0.00579288
Nedd4	FBgn0259174	63374	-0.0430998	-0.0379532	-0.0051466	0.863178	-0.00949637	-0.0475985	0.589219	-0.00965201	0.00809746
CG7656	FBgn0036516	63431	0.116291	0.120974	-0.00468281	0.876241	-0.0161371	0.0179139	0.301359	0.0106288	0.0014287
CG10508	FBgn0037060	75445	0.0119478	0.0165846	-0.0046368	0.877454	0.0122253	-0.0192248	0.416318	-0.00712733	0.00248534
dbo	FBgn0040230	62591	0.00520634	0.00983232	-0.00462597	0.877454	0.0130441	0.0196602	0.380818	-0.00628215	-0.0054984
Iap2	FBgn0015247	63801	-0.0132598	-0.00891339	-0.00434638	0.885645	-0.0163264	-0.0267835	0.301233	-0.00195258	0.00464635
Ubc-E2H	FBgn0029996	60570	0.0307081	0.034801	-0.00409293	0.89087	-0.0182448	-0.0173527	0.234677	-0.00238698	0.00571714
CG12477	FBgn0036809	65935	0.00169298	0.00570612	-0.00401314	0.892353	-0.033239	-0.0310887	0.0190389	0.0063301	0.00656258
Mi-2	FBgn0013591	63697	0.056004	0.0599002	-0.00389621	0.895132	-0.101452	-0.145645	6.58709e-14	0.0180172	0.0404581
rb	FBgn0003210	65486	-0.0673605	-0.0637985	-0.00356199	0.905379	-0.00185464	0.0144	0.946592	-0.00693338	-0.0114469
CG7546	FBgn0035793	63371	0.0906677	0.0940888	-0.00342109	0.914323	0.00492334	0.0178722	0.774807	0.0081195	0.00892969
rap	FBgn0003200	68528	-0.0676991	-0.0645973	-0.00310183	0.914323	-0.0312306	-0.00293506	0.0261673	-0.0156422	-0.0108773
CG10830	FBgn0038839	65211	0.0104659	0.0135082	-0.00304233	0.914323	-0.0262598	-0.00503354	0.0694478	0.002318	-0.00217579
CG9576	FBgn0031091	74671	-0.00436048	-0.00132451	-0.00303597	0.914323	0.00329253	0.0177281	0.850921	-0.000736681	-0.000787083
CG4030	FBgn0034585	61332	0.0410472	0.0438151	-0.00276786	0.923116	-0.0531141	-0.0167251	5.34987e-05	0.0191832	0.0137169
kel	FBgn0001301	63169	0.0335635	0.0360091	-0.00244556	0.930995	0.0251312	0.0222746	0.0738213	-0.0103907	0.00104473
Prosbeta2R1	FBgn0029812	67109	0.0923216	0.0947179	-0.00239628	0.944058	0.0111757	-0.0907156	0.567907	0.00184246	0.00880614
CG15011	FBgn0035518	66450	0.0484172	0.0507648	-0.0023476	0.932139	0.0057593	0.00230737	0.729511	-0.00673221	0.00331244
BtbVII	FBgn0012049	65510	-0.0204704	-0.0181794	-0.00229092	0.93421	0.0285219	-0.00894075	0.0362316	-0.00620737	0.00345744
CG5823	FBgn0038515	62358	0.120723	0.122677	-0.00195414	0.944058	-0.0128805	-0.019439	0.425439	0.024981	0.0225109
gcl	FBgn0005695	74348	0.0180834	0.0199592	-0.00187588	0.944058	-0.000745942	-0.0300552	0.98659	-0.0126792	-0.00510039
Den1	FBgn0033716	63923	0.0193464	0.0211615	-0.00181506	0.945048	-0.552627	-0.112402	6.11431e-36	0.0729177	0.029853
prom	FBgn0259210	70760	-0.00616334	-0.00519483	-0.000968514	0.965475	0.014333	0.041187	0.335647	-0.0036277	-0.0127975
CG8272	FBgn0033337	63788	0.0145421	0.0153011	-0.000759007	0.97267	-0.0425051	-0.00071732	0.00201558	0.0133957	-0.00553682
CG11023	FBgn0031208	65301	0.00579383	0.00596051	-0.000166682	0.988528	-0.0491149	-0.0397599	0.000252856	0.0235125	0.0122582
CG15432	FBgn0031603	66525	0.11813	0.118264	-0.000134583	0.988528	0.00120697	-0.0330741	0.936294	0.0183208	0.0200123
CG11982	FBgn0037653	65707	0.0380508	0.037438	0.000612854	0.996493	-0.0722532	-0.00678472	1.19227e-06	0.0173868	0.00226507
CG32486	FBgn0052486	70945	0.021562	0.0208955	0.000666503	0.995839	-0.0133455	-0.0395754	0.415397	-0.0064937	0.00266369
gcl	FBgn0005695	63869	0.0509756	0.0503079	0.000667756	0.995839	-0.0141892	-0.00815754	0.37326	-0.00140294	-7.26413e-05
ari-2	FBgn0025186	62297	0.0397615	0.0389411	0.000820421	0.992928	-0.0393373	-0.0102839	0.00375935	0.0125597	0.00588359
rdx	FBgn0086364	68273	0.0468614	0.0459896	0.00087179	0.992457	0.00172512	0.0310872	0.916892	0.00537369	0.000500223
Prosalpha6T	FBgn0032492	62263	0.00734689	0.00642339	0.000923499	0.992057	-0.0211563	0.0301841	0.159197	-0.00633968	-0.0082327
CG11044	FBgn0034484	65310	0.00638095	0.00543338	0.00094757	0.992057	-0.0111164	-0.0112085	0.512275	-0.00257511	0.00251881
CG7376	FBgn0035689	63265	-6.78394e-06	-0.00103852	0.00103174	0.990862	0.0318772	-0.00428881	0.0188709	0.000169873	0.00881994
lqf	FBgn0028582	63941	0.0272184	0.0261078	0.00111059	0.989833	-0.393694	-0.106041	3.60882e-43	0.0927271	0.02616
CG15097	FBgn0034396	67752	0.00918238	0.00800457	0.00117781	0.988528	-0.0625105	-0.0146233	8.09937e-06	0.0127458	0.00164603
CG5111	FBgn0039343	61959	0.111167	0.109975	0.00119131	0.988528	-0.169225	-0.0211155	1.74365e-25	0.0553523	0.016573
CG42593	FBgn0260970	60218	-0.02508	-0.0263571	0.00127706	0.988528	-0.0106275	0.0211463	0.532348	0.0071762	-0.00725867
CG10144	FBgn0035704	64848	-0.0453266	-0.0474343	0.00210771	0.962768	-0.0323693	-0.0140003	0.0217163	0.00933871	0.0043473
lig	FBgn0020279	64048	0.00755169	0.00541484	0.00213685	0.962768	0.00185618	-0.0400243	0.911713	0.00158577	0.0165362
CG9855	FBgn0037242	64689	0.0107952	0.00861399	0.0021812	0.962768	-0.0163769	0.00698636	0.29219	0.00261427	-0.00279068
shtd	FBgn0004391	64320	-0.0409924	-0.0433994	0.00240701	0.955925	-0.210885	-0.131562	2.42507e-37	0.0214707	0.00867969
CG17260	FBgn0031498	69118	0.00354779	0.00100346	0.00254433	0.952642	0.00873864	0.0572416	0.580069	-0.002432	-0.00575241
CG10263	FBgn0032812	64928	0.00996691	0.00737424	0.00259267	0.951746	-0.0220166	-0.00569966	0.141819	0.00221463	0.00206976
CG9293	FBgn0032516	64374	0.0401744	0.0369222	0.00325213	0.934311	-0.0568463	-0.084833	1.32964e-05	0.0132867	0.0337798
RhoBTB	FBgn0036980	62293	-0.0588649	-0.0621172	0.00325235	0.938258	-0.0370377	-0.0257057	0.00649947	0.000261558	-0.00122674
CG8419	FBgn0031999	63875	0.112822	0.109373	0.00344857	0.930995	-0.0638809	-0.0560022	1.02837e-06	0.0209103	0.0164491
TSG101	FBgn0036666	64616	0.0967212	0.0932181	0.00350306	0.930995	0.0337697	0.0299816	0.0115844	-0.0135468	-0.0114222
CG9007	FBgn0036398	64224	0.270172	0.266657	0.00351466	0.930995	-0.881175	-0.303394	2.76896e-119	0.141694	0.0744132
Roc1a	FBgn0025638	66712	0.101373	0.0972613	0.00411197	0.914323	-0.128325	-0.120491	4.14908e-20	0.0395439	0.0357214
Shal	FBgn0005564	64356	-0.00726909	-0.0113982	0.00412912	0.914323	0.0149468	-0.00730305	0.312332	-0.00139828	0.000345721
Socs36E	FBgn0041184	67456	0.0291134	0.0246085	0.00450493	0.906656	0.00822072	0.00214343	0.603593	-0.000986528	-0.00198778
park	FBgn0041100	65069	0.0694876	0.0649656	0.00452198	0.906411	-0.0402833	-0.086929	0.00286195	0.0111277	0.0174092
CG11419	FBgn0034231	65482	-0.0227097	-0.0275399	0.0048302	0.900019	-0.042677	0.00711087	0.00142801	0.019577	0.00215183
CG14983	FBgn0035479	70983	-0.00354007	-0.00847909	0.00493902	0.895132	0.0168498	0.000415678	0.246173	-0.00307501	0.0046463
gus	FBgn0026238	60742	0.0241275	0.0187314	0.00539607	0.88451	-0.632953	-0.388939	1.96752e-100	0.0642255	0.0556857
bon	FBgn0023097	68810	-0.00669438	-0.0122575	0.00556315	0.888042	0.00183132	0.00815494	0.915339	-0.0156245	-0.0265244
CG32810	FBgn0025394	66385	0.0614116	0.0554228	0.00598884	0.868489	-0.0686061	-0.0440872	2.24414e-07	0.00253382	0.00120558
CG42629	FBgn0261388	RNATH0178	-0.0305308	-0.0369549	0.00642404	0.855158	0.0245127	0.0234657	0.0829878	-0.0088555	0.00177668
CG8974	FBgn0030693	64204	-0.0190579	-0.0260339	0.00697592	0.839994	-0.10712	-0.00629228	1.89521e-14	0.029922	0.00523098
Mat1	FBgn0024956	63404	0.057224	0.0501669	0.00705712	0.838576	-0.092978	-0.0797117	4.82268e-12	0.0189261	0.0125457
Psc	FBgn0005624	74270	-0.0357191	-0.0428032	0.00708406	0.838576	0.0139915	0.0121877	0.343841	-0.00824269	-0.00413464
CG10508	FBgn0037060	71761	0.0792574	0.0717884	0.00746906	0.825737	-0.00786192	0.00412307	0.669139	0.0179861	0.0116733
br	FBgn0000210	73086	-0.00144733	-0.00966879	0.00822146	0.7992	0.0193852	0.0205633	0.178266	-0.00355566	0.00233522
lola	FBgn0005630	75160	-0.00876749	-0.0171096	0.00834214	0.796618	-0.0059541	0.0104563	0.768086	-0.00147146	0.00591982
CG2010	FBgn0039667	60452	-0.0436002	-0.0519829	0.00838269	0.798348	0.00200572	-0.00712359	0.905121	-0.0039695	-0.00278468
Cbl	FBgn0020224	63069	0.0192758	0.0108496	0.00842618	0.796324	-0.0187622	-0.0196533	0.219374	0.00034588	0.00734095
CG31855	FBgn0051855	67416	0.115997	0.107467	0.00852935	0.794676	-0.062535	-0.010958	1.9454e-06	0.0330379	0.0177208
CG3099	FBgn0030145	60833	-0.00309893	-0.0116698	0.00857086	0.794676	-0.00260562	-0.0308717	0.91926	-0.00508416	0.00287001
CG14619	FBgn0031187	66333	-0.00565824	-0.0142439	0.00858568	0.795332	-0.0167479	0.00238845	0.278798	0.0026697	0.000244879
CG32113	FBgn0052113	65294	0.00943841	0.000829556	0.00860885	0.793916	-0.211372	-0.0917475	1.61547e-38	0.0556349	0.0179304
CG2926	FBgn0037344	60733	-0.0463101	-0.0550557	0.00874563	0.790316	-0.0274089	-0.0228102	0.0581942	0.00881757	0.0157682
Sc2	FBgn0035471	65220	0.0240894	0.0150821	0.00900728	0.783259	0.00161541	-0.0554908	0.921174	0.000179078	0.0228627
CG12857	FBgn0033963	70285	0.0904297	0.0809832	0.00944648	0.774403	0.0011167	-0.0102691	0.940495	0.0193724	0.0205519
CG4973	FBgn0038772	61883	0.0394643	0.0299996	0.00946473	0.770478	-0.0452048	-0.0156261	0.00098036	0.0129317	0.00541237
CYLD	FBgn0032210	67365	-0.0145743	-0.0243444	0.00977004	0.76504	0.00846663	-0.00387441	0.592848	-0.00721268	0.0024142
E(bx)	FBgn0000541	63059	0.0114792	0.00170509	0.00977409	0.762591	-0.153438	0.0208555	4.31284e-18	0.0281953	-0.00360844
casp	FBgn0034068	63862	0.0350719	0.0248208	0.0102511	0.750771	-0.00593343	0.0201745	0.768002	0.00436327	-0.00482967
Apc	FBgn0015589	60175	0.00241292	-0.00787502	0.0102879	0.749794	-0.00763224	0.029884	0.685753	0.00390374	-0.00753295
CG12717	FBgn0030420	68744	0.120137	0.109754	0.0103826	0.747279	-0.049897	-0.0165979	0.000157663	0.0254702	0.0239847
klhl10	FBgn0040038	65927	0.010036	-0.000429657	0.0104657	0.749794	-0.0101343	-0.00211832	0.559107	-0.00196274	0.00686347
Mkrn1	FBgn0029152	63157	0.0573925	0.0466373	0.0107552	0.737604	-0.122113	-0.0504289	3.50049e-18	0.0312308	0.0135713
CG9086	FBgn0030809	64259	0.0208967	0.01012	0.0107766	0.737604	-0.0497755	-0.0322157	0.000160725	0.0172476	0.0125826
CG7220	FBgn0033544	63176	0.0300237	0.0192315	0.0107923	0.737604	-0.0201792	-0.0636021	0.18705	-0.00645072	0.0147747
Prosbeta4R1	FBgn0031442	66828	0.00152736	-0.00964753	0.0111749	0.730879	-0.0208106	-0.0188968	0.180628	-0.00409163	-0.00748688
ago	FBgn0041171	75471	-0.0227791	-0.0342959	0.0115167	0.722242	-0.00483445	0.000904519	0.823845	0.000532116	0.000142386
CG8445	FBgn0034088	63894	0.0100178	-0.00153876	0.0115565	0.722242	-0.462759	-0.0703248	3.41122e-80	0.0963295	0.0194606
CG10761	FBgn0030015	65189	-0.00154901	-0.0135185	0.0119695	0.707909	0.000795972	0.0217986	0.950625	-0.0019386	-0.00955813
CG10916	FBgn0034312	70442	0.0315256	0.0194627	0.0120629	0.707909	0.014019	0.0142117	0.34982	-0.00162211	0.00432855
CG2991	FBgn0031474	69112	0.00223628	-0.0102077	0.012444	0.697272	-0.000433465	0.0417099	0.999406	-0.00727134	-0.00409116
lolal	FBgn0022238	70440	0.089407	0.0765376	0.0128694	0.739789	0.0250937	-0.00119448	0.157294	-0.00163846	-0.0080527
CG43980	FBgn0037113	65407	0.166326	0.153418	0.0129084	0.692295	-0.0301858	-0.00646225	0.0332177	0.0264203	0.0179981
skpC	FBgn0026175	65686	0.0955853	0.0825664	0.0130189	0.684074	-0.018082	0.000283046	0.239611	0.0101302	0.00703818
Ubqn	FBgn0031057	66274	0.0410066	0.0279128	0.0130938	0.675053	-0.125595	-0.104087	2.27599e-19	0.0420075	0.0470577
CG3016	FBgn0029819	60784	0.0710297	0.0578695	0.0131602	0.673955	0.0103963	-0.00543728	0.504232	0.0100855	0.00783544
CG5555	FBgn0038686	62211	0.0371231	0.023915	0.0132082	0.675053	-0.029452	-0.0529312	0.0370462	0.00265457	0.012747
CG11866	FBgn0033486	65650	-0.00848967	-0.0217187	0.013229	0.673955	0.00317737	0.0291246	0.855205	-0.0067535	-0.0158471
Prosalpha3T	FBgn0261395	60312	0.0583392	0.045096	0.0132432	0.673955	0.00221203	0.0303073	0.894607	0.00645715	-0.00260915
isopeptidase-T-3	FBgn0028372	65302	0.0198697	0.00656967	0.0133001	0.673955	0.0343946	0.00701991	0.0105006	-0.0119454	0.00131248
CG12821	FBgn0040780	67547	-0.029883	-0.0432732	0.0133903	0.673955	-0.000557422	0.00132219	0.997956	-0.00443245	-0.0014764
CG13343	FBgn0033882	66093	0.118399	0.104631	0.0137682	0.664403	-0.0199624	0.0187066	0.188201	0.00390611	-0.00421881
CG10855	FBgn0035461	70975	0.150323	0.136381	0.0139414	0.654073	-0.000788025	-0.0161167	0.985729	0.0249093	0.0294364
Cul-5	FBgn0039632	60145	0.00212077	-0.0118405	0.0139612	0.654073	-0.00757575	0.00087505	0.685753	0.00726551	0.000667275
pygo	FBgn0043900	72997	0.0452424	0.0312192	0.0140233	0.654073	-0.0627914	-0.0222138	1.62704e-06	0.0238618	0.0022413
fru	FBgn0004652	72443	-0.00741887	-0.0215884	0.0141695	0.649334	0.0212109	0.0187539	0.139691	-0.00300879	0.000685642
CG6752	FBgn0038296	62903	0.0826515	0.0681374	0.014514	0.648278	-0.0482234	-0.0135843	0.000360278	0.0162612	0.00574576
CG8209	FBgn0035830	63752	0.064559	0.0498707	0.0146883	0.641806	-0.22342	-0.0944205	1.07337e-33	0.0593033	0.0235012
mus201	FBgn0002887	65238	0.0609358	0.0462105	0.0147253	0.641806	-0.00859937	0.0240097	0.630127	-0.00654511	-0.00829029
CG4751	FBgn0032348	61743	0.024039	0.00901918	0.0150198	0.63861	0.0223881	0.0017907	0.116661	-0.00412516	0.00581603
CG17721	FBgn0037885	72143	0.0590795	0.0435082	0.0155713	0.637257	0.0145342	0.0354572	0.323959	-0.00533243	-0.00728697
Gcn2	FBgn0019990	60251	0.031628	0.0159772	0.0156509	0.618134	-0.00969806	-0.01047	0.580069	0.00783604	0.00415571
bur	FBgn0000239	64344	0.121998	0.10582	0.0161784	0.608954	-0.0560253	-0.0251964	2.32345e-05	0.0299252	0.0263361
CG3894	FBgn0035059	74096	0.122718	0.105785	0.0169338	0.578579	0.00612472	0.00531196	0.715483	0.0141736	0.018022
CG9316	FBgn0032878	69799	0.00797673	-0.00895975	0.0169365	0.58061	-0.0196836	0.00515348	0.19787	-0.00653648	-0.00378727
CG13472	FBgn0036450	66130	-0.0322108	-0.0492686	0.0170578	0.577865	-0.158434	-0.0231016	1.35481e-24	0.0312615	-0.00112264
stops	FBgn0086704	68469	-0.0117519	-0.02887	0.0171181	0.577865	0.015862	0.0259301	0.276111	-0.00369376	-0.000861295
faf	FBgn0005632	60420	0.00856453	-0.00858182	0.0171464	0.579147	-0.0353734	-0.0437357	0.00984056	0.0142013	0.0147629
Atg7	FBgn0034366	62171	0.0569286	0.0395929	0.0173358	0.572794	-0.0152142	-0.0726221	0.334274	-0.000460801	0.0214349
CG32479	FBgn0052479	66208	0.213316	0.195945	0.0173718	0.573951	-0.460974	-0.192195	6.44333e-80	0.105809	0.0561245
Apc2	FBgn0026598	62568	0.0218498	0.00393978	0.01791	0.561076	-0.209326	-0.0826711	2.38616e-37	0.0520655	0.0231728
elfless	FBgn0032660	69693	-0.0405825	-0.0585918	0.0180093	0.553669	0.00561587	0.0341799	0.733494	-0.00160483	-0.00993185
CG5347	FBgn0030578	62090	0.147846	0.129785	0.0180614	0.553669	-0.107336	-0.00977166	4.7399e-15	0.0473411	0.0125268
Tab2	FBgn0086358	70494	0.00207358	-0.0160147	0.0180882	0.558381	-0.00281995	0.0314042	0.910687	-3.69359e-05	-0.0122196
CG15047	FBgn0030938	73735	0.0802264	0.061891	0.0183354	0.54442	0.0126458	0.0128546	0.409361	0.0102346	0.00717013
CG12765	FBgn0033813	65986	0.0063704	-0.0121781	0.0185485	0.539972	-0.00899111	0.0152854	0.607394	0.000907033	-0.00977638
CSN4	FBgn0027054	64052	0.0348454	0.0162508	0.0185945	0.537717	-0.138419	-0.108755	1.14906e-21	0.0432427	0.0266565
CG14306	FBgn0038628	72444	0.0120629	-0.00665073	0.0187136	0.537717	0.0134118	0.0288871	0.364748	-0.00178161	-0.0054422
CG13917	FBgn0035237	67894	0.0157689	-0.00310852	0.0188775	0.53195	-0.0277396	-0.000941815	0.0531946	-0.0133352	-0.000686094
slmb	FBgn0023423	61000	0.0311755	0.012202	0.0189735	0.537717	-0.0376422	-0.0548852	0.00558771	0.0100624	0.0144596
CG31742	FBgn0051742	67454	0.117621	0.0983945	0.0192261	0.524205	0.0125626	-0.018942	0.400312	0.0158319	0.0246135
CG8232	FBgn0033352	63765	0.0419128	0.0225154	0.0193974	0.526702	-0.116527	-0.0301826	4.42153e-17	0.034393	0.00968173
CG16778	FBgn0003715	70815	0.0289841	0.00951031	0.0194738	0.53195	-0.0217981	-0.041404	0.14887	0.00681092	0.00505721
APP-BP1	FBgn0261112	63527	-0.00258179	-0.022228	0.0196462	0.516226	0.0185941	0.0390732	0.199215	-0.00717832	-0.0159784
par-1	FBgn0260934	63747	0.00809614	-0.0116085	0.0197047	0.515867	-0.0129722	-0.0127325	0.42162	0.00439013	-0.00348993
CG11033	FBgn0037659	65305	-0.0194927	-0.039269	0.0197764	0.516226	-0.0430698	0.00598838	0.00127544	0.0218365	0.00185065
eIF-3p40	FBgn0022023	67285	0.00423778	-0.0156788	0.0199166	0.524205	0.00381702	0.0243289	0.829661	-0.0038296	-0.00255642
CG6765	FBgn0035903	71189	-0.00866839	-0.0287075	0.0200391	0.507821	0.00606572	0.0226409	0.717067	-0.00044683	-0.00419361
par-1	FBgn0260934	74405	0.0545058	0.0342404	0.0202654	0.515867	-0.0389006	-0.0466114	0.00413725	0.0118859	0.00770832
CG33144	FBgn0053144	67609	0.0337928	0.0133693	0.0204235	0.503543	-0.0017223	0.01042	0.950625	-0.00279498	0.00269835
CG3356	FBgn0034989	60973	-0.0802795	-0.10105	0.0207703	0.492542	-0.0160723	-0.00827654	0.304219	-0.00358749	-0.000972909
CG8260	FBgn0030684	73623	0.0646856	0.0438575	0.0208281	0.492542	0.00521482	0.0297966	0.755646	0.0134973	-0.0111024
CG7023	FBgn0039025	63060	0.0129437	-0.00799443	0.0209382	0.484876	-0.150688	-0.0566311	5.20449e-19	0.0279112	0.0123721
CG32850	FBgn0052850	68483	0.0333011	0.0122712	0.0210298	0.504158	-0.00432358	0.00524186	0.850068	-0.00945607	-0.0168359
CG31633	FBgn0051633	69239	0.0172679	-0.00376238	0.0210303	0.482675	0.00706221	0.0351662	0.662675	0.00107476	0.000288452
CG31948	FBgn0051948	69096	0.015511	-0.00554417	0.0210551	0.48053	0.0204847	0.0200494	0.157294	-0.0130198	-0.0110716
prom	FBgn0259210	70759	-0.0159921	-0.0372386	0.0212465	0.475631	0.000697517	0.0404193	0.955811	-0.00941049	-0.00626764
CG5382	FBgn0038950	62111	-0.0433369	-0.0648226	0.0214857	0.482675	0.00997015	0.00973698	0.518952	-0.00296386	-0.00615182
CG17030	FBgn0035584	66731	0.0200131	-0.00152289	0.021536	0.468042	-0.0103573	-0.02903	0.552008	0.00107888	0.00557417
CG6613	FBgn0034694	62805	0.0468067	0.0250115	0.0217951	0.46199	-0.00387244	0.0169544	0.86012	-0.000459984	-0.00496478
HERC2	FBgn0031107	65591	0.0128878	-0.00893927	0.0218271	0.46493	-0.00419203	0.00154005	0.852256	-0.00519253	-0.0107901
Shab	FBgn0003383	60020	-0.0151893	-0.0371485	0.0219592	0.46199	-0.00821257	0.0113981	0.650716	-0.00111082	-0.00757231
phyl	FBgn0013725	70262	0.105245	0.083107	0.0221385	0.477345	-0.00197898	0.00565957	0.943401	0.0234827	0.013135
Cul-4	FBgn0033260	64045	-0.00333798	-0.0255661	0.0222281	0.459442	-0.0677162	-0.0705698	2.68702e-07	0.0133399	0.0142779
CG14739	FBgn0037987	66373	0.0199011	-0.00236222	0.0222633	0.453938	0.0148887	0.0205017	0.316484	0.00661376	0.00441825
morgue	FBgn0027609	66528	0.00148236	-0.0208085	0.0222909	0.45644	-0.00655102	0.00595655	0.733494	0.0100261	0.00181296
Uev1A	FBgn0035601	65132	0.0621604	0.0398666	0.0222938	0.454049	-0.0036036	0.00818917	0.866483	0.00349437	0.00463925
Bruce	FBgn0037808	62636	0.0952634	0.0726702	0.0225932	0.446413	0.00455154	0.0116926	0.795177	0.00128389	-0.01049
CG12099	FBgn0035232	65774	0.0235167	0.000825881	0.0226908	0.446413	-0.00116215	0.0250625	0.977854	0.00123971	0.0022805
CSN6	FBgn0028837	63001	0.0537841	0.0310654	0.0227187	0.446413	-0.0889642	-0.0557955	1.65498e-11	0.0121407	0.018883
CG5515	FBgn0039163	62186	0.0524758	0.0296892	0.0227867	0.444931	-0.0054085	-0.0208231	0.797879	0.0079739	0.0086852
CG11534	FBgn0046296	68034	0.0163551	-0.00653521	0.0228903	0.44375	-0.0651359	-0.00285398	4.02109e-06	0.00222688	-0.000593959
Atg12	FBgn0036255	68035	0.00613557	-0.016936	0.0230715	0.440316	-0.00670701	0.0265378	0.733494	-0.00489084	-0.00868333
lack	FBgn0029006	61863	-0.0129067	-0.0360455	0.0231387	0.436974	-0.0180218	-0.0906311	0.239611	0.0113184	0.0297165
CG2218	FBgn0039767	60555	-0.00547788	-0.0288013	0.0233234	0.43697	0.00340902	-0.0208162	0.848409	-0.00376507	0.00736716
cdc16	FBgn0025781	RNATH0239	-0.0399955	-0.0637429	0.0237473	0.430667	-0.123754	0.0023907	3.96387e-19	0.0190519	-0.00107814
UbcD2	FBgn0015320	62878	0.0565703	0.0327909	0.0237793	0.427408	0.0135993	0.0111072	0.36286	0.00138709	0.00654548
lin19	FBgn0015509	60386	0.160046	0.136255	0.0237904	0.427823	-0.0785825	0.00226887	4.10106e-09	0.00895377	-0.011747
ari-1	FBgn0017418	62273	0.0724477	0.0485304	0.0239172	0.427408	-0.0889306	-0.0585536	9.93122e-10	0.0194594	0.0231357
CG32676	FBgn0052676	68579	0.00331472	-0.0206071	0.0239218	0.43363	-0.010643	0.0214028	0.535467	-0.0109703	-0.00506786
CG17991	FBgn0039498	67022	-0.0132042	-0.0374705	0.0242663	0.427717	0.0317007	0.0461515	0.0208306	-0.00944212	-0.0256409
Nedd4	FBgn0259174	75153	0.0287047	0.0043368	0.0243679	0.411819	-0.00118669	0.0283706	0.977854	0.0126581	-0.0061145
Acf1	FBgn0027620	60431	0.0450484	0.0201913	0.0248572	0.397594	-0.0061893	0.00206012	0.755644	-0.00920802	-0.0164
ben	FBgn0000173	67104	-0.018266	-0.0431655	0.0248995	0.400333	-0.0181905	-0.011624	0.236501	7.41078e-06	0.00183872
Shaw	FBgn0003386	68992	0.0256786	0.00056104	0.0251175	0.393177	0.0064948	0.0201811	0.695304	-0.00429957	0.0076854
CG3711	FBgn0040344	61160	0.0177926	-0.00734533	0.0251379	0.397152	-0.00401303	0.00957406	0.857871	0.00316553	-0.00593395
CG15814	FBgn0030873	66602	-0.0178188	-0.0429769	0.0251581	0.392921	-0.0253657	-0.0404565	0.0816163	0.0114167	0.00902659
CG4603	FBgn0035593	71054	0.0109477	-0.014481	0.0254287	0.388963	0.0227316	0.036863	0.111663	-0.00585213	-0.00923349
Ack	FBgn0028484	RNATH0195	0.0845421	0.0590628	0.0254793	0.388963	-0.151942	-0.0363835	2.83283e-24	0.0478477	0.0171333
jet	FBgn0031652	64144	0.0569737	0.0313547	0.025619	0.384255	-0.0169101	0.0197054	0.272722	0.00645662	-0.00126826
gol	FBgn0004919	60647	0.00329939	-0.0226618	0.0259612	0.381289	-0.0126021	0.0205346	0.442795	-0.00201844	-0.0058506
Ubc84D	FBgn0017456	66000	-0.0632929	-0.0892893	0.0259963	0.384255	-0.0274559	0.00160187	0.0552941	0.00136956	-0.0034786
CG9426	FBgn0032485	64450	0.128416	0.102397	0.0260193	0.3748	-0.357222	-0.441614	3.91843e-58	0.07001	0.0884073
	FBgn0034862&FBgn0034863	67834	0.0348762	0.00868421	0.026192	0.372379	0.0257677	0.019897	0.0642811	-0.00791412	-0.000595276
gprs	FBgn0024232	70360	-0.0237553	-0.0502607	0.0265054	0.371707	-0.00426279	0.00717042	0.850179	-0.00043686	0.00135797
rdx	FBgn0086364	72258	0.0788988	0.0523517	0.0265471	0.366797	-0.0374485	0.00551595	0.00584891	0.0215759	-0.00175703
CG2574	FBgn0030386	60622	0.00967461	-0.0176787	0.0273533	0.346178	0.00258358	0.0085329	0.873746	-0.00404854	0.00229322
pall	FBgn0036005	61010	0.0600323	0.0325741	0.0274582	0.359215	-0.0496561	-0.00648609	0.000198438	0.0178857	-0.000285629
CG17048	FBgn0033828	70214	-0.0151244	-0.0426321	0.0275077	0.34333	0.0160535	0.0356146	0.274417	-0.0150623	-0.012249
roq	FBgn0036621	66665	0.0311476	0.0034706	0.027677	0.343785	-0.00110978	0.0401392	0.977854	0.0106051	-0.0068435
CG3815	FBgn0029861	73997	0.00687615	-0.0208798	0.027756	0.342148	0.00339873	0.0136553	0.848409	0.00189419	-0.00196212
	FBgn0031845&FBgn0037705	74951	-0.00216317	-0.0301521	0.027989	0.339545	0.0202034	0.0357403	0.157764	-9.60035e-05	0.00264795
Elongin-B	FBgn0023212	61435	0.2113	0.183297	0.0280032	0.335914	-0.0903523	-0.0374248	9.9093e-12	0.0419128	0.0393466
CG1812	FBgn0031119	60355	0.0506583	0.0225583	0.0281001	0.335914	-0.016154	0.0166095	0.301233	0.00229395	-0.00236661
CG32221	FBgn0052221	71698	0.0468242	0.0186313	0.0281929	0.339545	-0.0234619	0.0500667	0.114687	0.00598726	-0.00626516
CG4325	FBgn0026878	73107	0.0256507	-0.00258278	0.0282335	0.335914	0.0140516	0.0124623	0.343834	0.00638694	0.00495007
CG11261	FBgn0036332	65413	0.0226342	-0.00565336	0.0282876	0.335914	-0.0858479	-0.00278063	9.69745e-11	0.0240323	0.00277113
CG31528	FBgn0051528	68156	0.0297625	0.0012184	0.0285441	0.327484	0.00478412	0.0161333	0.780091	-0.015062	-0.00663866
	FBgn0259202&FBgn0034372	62160	-0.0173288	-0.0459755	0.0286467	0.33644	0.0258828	0.0337372	0.064051	-0.00628144	-0.00856714
CG4911	FBgn0035959	71221	-0.0368009	-0.0654622	0.0286613	0.324759	-0.043166	0.00140869	0.00200451	0.00544219	-0.00445814
CG2224	FBgn0039773	60557	-0.00994556	-0.0387111	0.0287656	0.328213	-0.011342	-0.00220475	0.502501	-5.29082e-05	0.000701987
Ubc6	FBgn0004436	71883	0.0690992	0.0399791	0.0291201	0.316959	-0.0112335	0.0267109	0.505641	0.0220056	0.00835364
unk	FBgn0004395	61665	-0.00523552	-0.0346314	0.0293959	0.310759	-0.0223749	-0.0297403	0.137272	-0.00226651	-0.00230034
	FBgn0042182&FBgn0064126	75550	0.0161575	-0.0133986	0.0295561	0.305865	-0.00128769	0.0432788	0.973559	0.00386689	-0.00282508
CG7375	FBgn0035853	63264	-0.041263	-0.0711173	0.0298543	0.301482	-0.0155783	0.00727025	0.320356	-0.00436728	-0.00411352
Chd3	FBgn0023395	64551	0.0143951	-0.0156205	0.0300155	0.298099	-0.0272017	0.0181318	0.059943	0.00939314	-0.00448213
CG5794	FBgn0039214	75435	-0.00281725	-0.0328995	0.0300823	0.298099	0.0204438	0.00706004	0.157544	-0.0100927	-0.00683507
CG10440	FBgn0034636	65024	-0.0630563	-0.0931725	0.0301162	0.304588	-0.0253558	-0.0131449	0.083356	-0.0020642	-0.006848
CG4813	FBgn0039013	61779	0.0492685	0.0190876	0.0301809	0.31189	-0.0192071	-0.016543	0.207779	0.00331256	0.00343498
CG1845	FBgn0033155	60373	0.0473107	0.0169875	0.0303232	0.298099	-0.0179118	-0.0198161	0.244867	0.000650376	0.0118584
CG10254	FBgn0027512	64923	-0.00808214	-0.0384146	0.0303325	0.293559	-0.0101343	-0.0169333	0.559057	0.00480721	-0.00327549
CG6758	FBgn0034704	62909	0.0662061	0.0358499	0.0303562	0.308139	-0.0237384	-0.053805	0.109413	0.000728793	0.0200601
skpE	FBgn0031074	65687	0.0244632	-0.00590529	0.0303685	0.295078	-0.000778046	0.0154825	0.985729	0.000920238	-0.00220952
snky	FBgn0086916	65423	0.0220437	-0.00839802	0.0304417	0.295078	-0.0200906	-0.0387322	0.188928	-0.0028704	0.0084664
CG9007	FBgn0036398	RNATH0332	0.00214666	-0.0285287	0.0306753	0.295078	-0.0380588	0.0441079	0.00584479	-0.0045673	-0.0169869
br	FBgn0000210	75439	0.0441455	0.0133609	0.0307845	0.284557	-0.0327639	-0.0196969	0.0189324	0.00048114	0.0157221
	FBgn0004108&FBgn0036660	64610	0.004265	-0.026608	0.030873	0.287703	0.0133497	-0.0152632	0.367609	-0.00955046	0.0101979
CG1826	FBgn0030228	60362	0.0359268	0.0049183	0.0310085	0.28102	-0.0335635	-0.0144228	0.015514	0.013121	4.18593e-05
fbl6	FBgn0033609	66066	-0.017476	-0.048537	0.0310611	0.280398	-0.0425214	-0.00164188	0.00151672	-0.000350723	-0.00411782
Mes-4	FBgn0039559	61885	-0.0387345	-0.0700484	0.0313139	0.28102	-0.0401957	0.0168389	0.0029815	0.0102484	-0.00639759
skpF	FBgn0034863	65835	-0.0131163	-0.0446627	0.0315465	0.274686	0.0110712	0.0374632	0.46852	-0.00788866	-0.0123311
CG5794	FBgn0039214	62341	0.0647984	0.0332406	0.0315578	0.278575	-0.297997	-0.0834793	3.26843e-52	0.0829394	0.0221797
CG15439	FBgn0031606	66529	0.0258695	-0.00572912	0.0315986	0.274686	-0.0172731	-0.00951866	0.261551	-0.00130359	0.00178775
CG13025	FBgn0036660	68073	0.0789258	0.0472042	0.0317215	0.268598	-0.0704844	-0.028572	6.97047e-08	-0.00763554	0.0191706
Sh	FBgn0003380	RNATH0442	0.0588758	0.0267942	0.0320817	0.263603	-0.145372	0.0308654	1.31534e-22	0.0402869	0.00208784
CG17019	FBgn0033783	66725	0.155983	0.123805	0.0321784	0.369048	-0.156123	-0.0296389	7.68175e-19	0.0261146	0.00815961
CG8042	FBgn0027554	71158	-0.0141845	-0.0466961	0.0325117	0.255486	0.0320158	0.0431227	0.0184416	-0.0122531	-0.00996214
rdx	FBgn0086364	73955	0.0442911	0.0115383	0.0327528	0.272195	-0.000503409	0.0241109	0.999406	0.00386373	-0.00371885
CG14619	FBgn0031187	75644	0.00302523	-0.0297287	0.0327539	0.251804	0.00292092	-0.00575702	0.86012	-0.00618935	-0.0101103
CG2924	FBgn0023528	60731	0.0897611	0.0569395	0.0328216	0.250559	-0.234253	-0.108117	2.46278e-40	0.066769	0.0357295
mib1	FBgn0036558	62368	0.0328598	2.54033e-05	0.0328344	0.250347	-0.00488391	0.00157579	0.823845	-0.00518452	0.00491703
CG13605	FBgn0039150	66148	0.0164952	-0.0164536	0.0329488	0.247112	0.000151482	-0.0312411	0.977906	0.00246327	0.0127044
CG30421	FBgn0050421	61244	0.0805885	0.0468386	0.0337499	0.233458	-0.00516627	-0.00511236	0.808541	0.0110506	0.00650026
CG6412	FBgn0032646	62693	-0.01909	-0.0528891	0.033799	0.235286	-0.0191767	-0.0140378	0.208127	0.00607538	-0.00184411
MBD-R2	FBgn0038016	RNATH0400	-0.0723482	-0.106275	0.0339265	0.24308	-0.0889212	-0.023328	1.69083e-11	-0.00278408	-0.0171738
dnr1	FBgn0260866	RNATH0507	0.0157205	-0.0183989	0.0341194	0.228896	0.00810849	0.026747	0.608168	-0.00121951	-0.00784462
CG30338	FBgn0050338	67589	-0.0140065	-0.0482967	0.0342902	0.223442	-0.00611632	0.0339052	0.760868	0.00924156	-0.0131719
CG14435	FBgn0029911	66295	0.0877745	0.053211	0.0345635	0.222061	-0.0289947	-0.00120786	0.0420024	0.0154474	-0.0013457
CG5003	FBgn0039554	72868	0.0704693	0.0358881	0.0345812	0.222287	-0.0443165	0.0246228	0.000884661	0.0113428	-0.00203052
CG2247	FBgn0030320	73481	-0.0318349	-0.066584	0.034749	0.221931	0.0115726	-0.0184678	0.447033	-0.00436537	0.00813557
CG10981	FBgn0037384	65281	0.02171	-0.0132689	0.0349789	0.219312	0.0107402	0.0335778	0.487859	0.00429078	-0.00292072
Ulp1	FBgn0027603	65900	0.0250702	-0.00993278	0.035003	0.215671	-0.0474218	-0.0361936	0.00065923	0.0137127	0.00925305
otu	FBgn0003023	65979	0.0209138	-0.0141592	0.035073	0.223442	0.00833599	0.0234074	0.598676	-0.00996163	-0.00922831
CG2662	FBgn0024993	73137	0.0641544	0.029071	0.0350835	0.213315	0.00270424	0.0173638	0.866483	-0.00312974	-0.0014622
Trc8	FBgn0039668	60586	-0.0158614	-0.051079	0.0352175	0.21274	0.00364772	-0.0208508	0.837329	-0.0027026	0.00208713
Prosbeta5R	FBgn0034842	64694	0.0565467	0.0212962	0.0352505	0.214712	-0.00493952	-0.0220463	0.823845	-0.000982756	0.00736928
CG10435	FBgn0037539	72020	0.0550961	0.0193506	0.0357455	0.210945	0.0199007	0.049847	0.164396	-0.00254522	-0.0133107
Atg8a	FBgn0052672	68581	0.0309466	-0.00518289	0.0361295	0.20874	-0.00484525	0.0303053	0.823845	-0.000761981	0.00309294
psq	FBgn0004399	70072	0.0595054	0.0233558	0.0361496	0.201321	0.0138439	0.00479097	0.363431	-0.00345327	0.00385682
Sh	FBgn0003380	65898	0.259191	0.222806	0.0363851	0.209508	-0.996439	-0.300242	1.14045e-124	0.0917922	0.0719103
rno	FBgn0035106	63068	-0.0266862	-0.0632234	0.0365372	0.193287	-0.0422661	-0.0485052	0.00168136	-0.00821107	-0.00123686
Faf	FBgn0025608	64989	0.146486	0.109876	0.0366092	0.196109	-0.0804993	-0.00773369	3.9808e-09	0.045543	0.0264313
sinah	FBgn0259794	66038	0.00110027	-0.0355233	0.0366235	0.196109	-0.00224739	0.0109755	0.931751	-0.00162551	-0.00233695
	FBgn0034262&FBgn0034261	70408	-0.00218001	-0.0389821	0.0368021	0.192195	0.0248544	0.0510212	0.0770448	-0.00885097	-0.017311
pps	FBgn0082831	62757	-0.0328835	-0.0697629	0.0368794	0.196109	-0.234447	-0.0828476	2.81566e-33	0.0382802	0.00407998
CG4502	FBgn0031896	61595	0.0602547	0.0232845	0.0369702	0.191981	-0.0354375	-0.0807531	0.00971243	0.0134505	0.028886
CG17754	FBgn0030114	66956	0.0397623	0.0026624	0.0370999	0.191776	0.012748	0.0430218	0.39737	-0.00661209	-0.0169418
tou	FBgn0033636	68931	0.0626894	0.0253047	0.0373846	0.188355	0.0304127	0.0584114	0.0261673	-0.00870702	-0.00756157
CG8910	FBgn0025833	70372	0.0375448	3.64653e-05	0.0375083	0.192195	0.00296704	0.00050417	0.86012	-0.00598406	-0.00431104
CG41099	FBgn0039957	66860	0.0303855	-0.00746937	0.0378548	0.176694	-4.6794e-05	0.00294895	0.985729	0.00068427	-0.00860433
CG1317	FBgn0035333	60113	-0.0527983	-0.0906739	0.0378756	0.175963	-0.0116482	-0.0251062	0.487859	-0.00219515	0.00150944
CG3815	FBgn0029861	61220	0.0430769	0.00501426	0.0380626	0.171367	-0.00363331	0.0159179	0.866483	-0.00966037	-0.0164594
CG14785	FBgn0027795	73080	0.0236708	-0.0146133	0.0382841	0.168375	0.0197761	0.0239987	0.170589	0.00673574	-0.00251755
MBD-R2	FBgn0038016	64783	-0.0615143	-0.100873	0.0393585	0.156486	-0.0964728	-0.0591716	7.75947e-13	0.00285231	0.0039534
ida	FBgn0041147	65221	-0.0420737	-0.0815145	0.0394408	0.155289	-0.0781421	-0.00104484	2.5752e-09	0.0153558	-0.00294343
CG12717	FBgn0030420	65974	-0.0277363	-0.0672351	0.0394988	0.155289	0.0114152	0.025128	0.45578	-0.00968821	-0.0152391
CG17446	FBgn0030121	66866	0.017019	-0.0225645	0.0395835	0.151924	-0.172335	-0.0181449	6.11567e-28	0.0245186	-0.00283787
CG3251	FBgn0031622	60913	-0.0601917	-0.100283	0.0400915	0.147254	0.00836763	0.0174138	0.598676	-0.000732345	-0.00800999
Socs16D	FBgn0030869	63715	0.0559431	0.0158023	0.0401408	0.14491	-0.00407853	0.0232193	0.855205	0.0094603	-0.00503491
CG6118	FBgn0038339	75082	-0.0116986	-0.0522023	0.0405037	0.140019	-0.00250657	0.0280457	0.921458	0.00243569	-0.00581365
CG13933	FBgn0035270	66217	0.0481276	0.00706988	0.0410577	0.14327	-0.00218948	-0.0145258	0.934921	-0.000374708	0.00786557
CG1815	FBgn0039863	60357	0.0868328	0.0457145	0.0411183	0.135285	-0.0108749	-0.0241241	0.519023	0.0284056	0.0125426
snama	FBgn0086129	60905	0.0799913	0.0384952	0.0414961	0.131441	-0.00924217	-0.0317373	0.603698	0.00808398	0.010714
CG2709	FBgn0024977	73141	0.061119	0.0195005	0.0416185	0.134732	-0.0144629	0.0221695	0.36286	0.0125608	0.00815327
ab	FBgn0259750	67386	0.0208452	-0.0208124	0.0416576	0.132394	-0.0344251	-0.00270079	0.0123069	-0.012261	0.00417836
bur	FBgn0000239	63972	0.0649065	0.0230422	0.0418643	0.125254	-0.0604866	-0.0291246	4.28956e-06	0.0162326	0.00761814
Nedd4	FBgn0259174	71607	0.00713654	-0.0354026	0.0425392	0.116635	0.0231619	0.00437413	0.10252	-0.0114695	-0.000297452
CG9007	FBgn0036398	68873	0.0253603	-0.0177285	0.0430888	0.115481	-0.0610995	-0.0248597	3.13352e-06	-0.0134021	-0.00914727
mod(mdg4)	FBgn0002781	75208	0.00287353	-0.0405011	0.0433746	0.107001	0.00360872	0.0249966	0.838905	0.00324174	-0.00467901
Herp	FBgn0031950	66317	-0.0237639	-0.0672122	0.0434483	0.106217	-0.00242705	-0.0178834	0.925931	-0.0120745	-0.00363554
CG15118	FBgn0034418	66479	0.153792	0.109944	0.0438487	0.103831	0.0100647	-0.00412069	0.515687	0.0303598	0.0202198
Atg5	FBgn0029943	68553	0.0623078	0.0184551	0.0438527	0.103408	-0.0399825	-0.00293622	0.00329496	0.0028817	0.00610126
CG3726	FBgn0029824	75088	0.114342	0.0701895	0.0441524	0.101699	0.00668438	-0.0284233	0.685753	0.0235701	0.0191691
CG31807	FBgn0051807	69655	0.0010416	-0.0431536	0.0441952	0.102105	-0.0222509	-0.00886112	0.164396	0.00181955	-0.0027801
CG8892	FBgn0031664	64156	-0.0281255	-0.0724505	0.0443249	0.100581	-0.0171049	0.0333499	0.268228	0.00495871	-0.00848215
car	FBgn0000257	65836	0.0105571	-0.0339023	0.0444595	0.0998473	-0.0400594	-0.0130101	0.00300239	0.00822518	0.00200802
CG32479	FBgn0052479	75288	-0.0107201	-0.0552707	0.0445505	0.0995688	-0.0400816	-0.00441835	0.00375935	0.0180224	-0.00590797
CG5334	FBgn0030577	62080	-0.00623015	-0.0508636	0.0446335	0.0988051	-0.0103652	-0.0140013	0.547137	0.00715805	0.000331412
mura	FBgn0037705	68831	0.00517195	-0.0396033	0.0447752	0.0990861	0.0149192	0.010356	0.312332	-0.00894665	-0.00313002
skpD	FBgn0026174	65969	0.0019673	-0.042809	0.0447763	0.0990861	0.0158894	0.0055818	0.285237	-0.000215437	-0.0080627
	FBgn0029944&FBgn0250908&FBgn0029769&FBgn0260451&FBgn0261260&FBgn0086758&FBgn0259211&FBgn0260470	75183	0.0422767	-0.00269925	0.0449759	0.0995688	-0.0136075	0.00507732	0.398683	0.0126038	0.00381157
Cul-2	FBgn0032956	60205	0.0505268	0.00524353	0.0452832	0.0992089	-0.0301621	0.00852301	0.033766	0.00957525	-0.00180126
dnr1	FBgn0260866	RNATH0350	-0.0237561	-0.0693947	0.0456386	0.091385	-0.0100168	0.0247341	0.563531	0.000265371	-0.00644505
Aut1	FBgn0036813	62970	0.0518632	0.00618969	0.0456736	0.0936353	-0.0338251	0.00599305	0.0165933	0.0113216	0.00237396
CG15800	FBgn0034904	70723	-0.0113025	-0.0569993	0.0456967	0.0899995	0.0172426	0.0397732	0.236706	-0.0029172	-0.00764988
CG41099	FBgn0039955	66861	0.00891742	-0.03696	0.0458775	0.0890084	-0.0527084	0.00837909	6.17946e-05	0.00512769	-0.0115549
CG10862	FBgn0035455	65225	0.0467303	0.000290741	0.0464396	0.085441	-0.0191079	0.0316787	0.220254	0.00505186	-0.00795438
krz	FBgn0040206	60192	0.10399	0.0574721	0.0465181	0.0885677	-0.12993	-0.0422589	1.51184e-20	0.0429828	0.0169924
yip3	FBgn0040063	70679	0.0183687	-0.028239	0.0466076	0.0848001	0.0424952	0.0166216	0.00130433	0.000112223	-0.00394335
Tango10	FBgn0030330	75443	-0.0227852	-0.0694099	0.0466247	0.0847487	-0.0131499	0.00369825	0.416318	-0.00820547	-0.00725948
CG14040	FBgn0031676	66233	0.0556999	0.00905089	0.046649	0.0848001	-0.0337326	0.00893719	0.0148683	0.0082896	-0.00341479
bip2	FBgn0026262	60451	0.0320068	-0.014664	0.0466708	0.0841593	-0.153828	-0.127372	7.66243e-26	0.0472058	0.0382851
CG15725	FBgn0030417	73523	0.0346264	-0.0127324	0.0473588	0.0867202	-0.00919255	0.0241112	0.601619	0.0115006	-0.00742772
CG5555	FBgn0038686	RNATH0091	0.0303418	-0.0171953	0.0475371	0.0877597	0.0109183	0.0828717	0.481265	-0.009656	-0.0181808
CG4165	FBgn0029763	61413	0.0179598	-0.0296069	0.0475667	0.07874	-0.00798034	-0.0153963	0.662675	-0.00879901	-0.00805603
pfk	FBgn0035405	70949	-0.0139838	-0.0616348	0.0476509	0.0783999	-0.0341626	-0.0370261	0.0133881	0.00445803	0.00372829
aft	FBgn0026309	62337	0.0329948	-0.0147957	0.0477905	0.0789563	-0.00316916	0.000878515	0.894229	-0.00362416	-0.000383059
dnr1	FBgn0260866	65937	0.167235	0.119402	0.0478335	0.0786008	-0.581644	-0.23548	6.89603e-90	0.0907817	0.0491277
Traf6	FBgn0026318	65273	0.00942332	-0.0389668	0.0483902	0.0731288	0.00320804	0.00618527	0.855205	-0.00164601	0.00301316
CG7707	FBgn0036703	71585	0.0216588	-0.0267781	0.0484369	0.0910429	0.00293146	0.0239603	0.86012	-0.0047366	-0.00386684
CG15605	FBgn0034196	70383	0.0135171	-0.0350038	0.048521	0.0789563	-0.00110376	0.0118031	0.977854	0.000962165	0.00692794
	FBgn0034859&FBgn0037734	74090	0.0625083	0.0138937	0.0486146	0.0905397	-0.0089531	-0.0143017	0.608168	0.0126727	0.00650558
CG13090	FBgn0032054	66043	-0.0197073	-0.0684118	0.0487045	0.0729071	-0.026478	0.0122435	0.0711978	0.00443822	-0.0113125
CG8060	FBgn0034113	63680	0.0389829	-0.0100008	0.0489838	0.07206	-0.185879	-0.0558209	3.23064e-32	0.0585275	0.0249045
CG11321	FBgn0031857	65441	0.0263632	-0.0229327	0.0492959	0.0673691	-0.0334476	0.0255488	0.015728	0.00743091	-0.0100405
CG5087	FBgn0035953	61947	0.0441589	-0.00519653	0.0493554	0.0667632	-0.0122279	0.0216128	0.46852	0.00572664	-0.00536423
W	FBgn0003997	71632	2.71338e-06	-0.0495066	0.0495093	0.0729697	0.00602576	0.0275247	0.717067	-0.00080747	-0.0101269
CG8552	FBgn0031990	63953	0.0371163	-0.0125308	0.0496471	0.0822956	-0.0091628	0.0150291	0.601619	0.0023066	0.00388031
Sce	FBgn0003330	62237	0.180149	0.130422	0.0497275	0.085441	-0.0856559	-0.0710314	1.01778e-07	0.0229729	0.0314801
CG32163	FBgn0052163	71557	0.0145526	-0.0354134	0.049966	0.0623027	0.00752224	0.00972776	0.635648	-0.00630795	-0.00646109
bab2	FBgn0025525	70862	0.0250278	-0.025037	0.0500649	0.0619047	-0.00681178	-0.00711892	0.72385	-0.0147723	-0.00749555
CG11360	FBgn0039920	75386	0.046286	-0.00402929	0.0503153	0.0698677	0.00525631	0.0323864	0.755115	0.00521818	-0.00776683
CG32210	FBgn0052210	64359	0.0387552	-0.0123417	0.0510969	0.0578079	-0.0147791	-0.00982478	0.367041	-0.00113541	-0.0017352
CG32479	FBgn0052479	RNATH0302	0.0290588	-0.0221263	0.0511851	0.0570838	-0.0652221	0.0141302	6.41813e-07	0.0211421	0.000868338
CG10694	FBgn0039147	65158	-0.0445289	-0.0962154	0.0516865	0.0523501	0.00147711	0.00815135	0.925931	-0.00069259	-0.00567408
CG1172	FBgn0037321	68167	0.00880564	-0.0429263	0.0517319	0.0534711	-0.00113194	0.0124826	0.977854	0.00981213	0.00339089
th	FBgn0260635	65867	0.241315	0.189537	0.051778	0.0840011	-0.276633	-0.113151	1.01858e-47	0.0976211	0.0556177
CG3894	FBgn0035059	67865	0.0568216	0.00480212	0.0520195	0.057363	0.0161162	0.0325671	0.273151	-0.002851	-0.0126536
CG8335	FBgn0033069	63828	0.0703434	0.0178901	0.0524533	0.0487549	-0.0518433	-0.00938499	0.000231016	0.0251261	0.00722744
CG42574	FBgn0260794	71876	-0.0300937	-0.0828349	0.0527412	0.0487055	0.0137301	0.0403687	0.357441	-0.00822029	-0.0133458
CG8677	FBgn0026577	67497	0.0230565	-0.0298379	0.0528944	0.0468938	-0.0216351	0.0161012	0.157764	-0.0173268	-0.00986735
	FBgn0005632&FBgn0260966	74664	0.0575791	0.00438663	0.0531925	0.0581832	-0.0184639	-0.000190268	0.227853	0.00375066	-0.0006319
Edem1	FBgn0023511	61217	-0.00471059	-0.0580288	0.0533182	0.0453361	0.00283598	0.0246096	0.863711	0.00452324	-0.00934604
Uch	FBgn0010288	61466	0.0119197	-0.0417446	0.0536643	0.0439563	0.0178997	-0.0119372	0.220254	-0.00413778	-0.00250339
CG34376	FBgn0085405	72597	0.041562	-0.0121094	0.0536714	0.0432465	-0.0356833	0.0147482	0.00963921	0.00955485	0.00376562
CG6688	FBgn0039038	72626	0.0577729	0.00384796	0.0539249	0.0442036	0.00942267	0.00134427	0.547137	-0.00410067	-0.00555405
CG30466	FBgn0050466	70321	0.00615037	-0.0479228	0.0540732	0.042024	-0.0146453	0.0178574	0.355835	0.00322033	-0.00937552
Prosbeta4R2	FBgn0031443	67249	0.019593	-0.0346848	0.0542778	0.0394793	-0.00966472	0.0403384	0.581362	-0.00649421	-0.00389393
rpr	FBgn0011706	71637	0.0613914	0.00639347	0.054998	0.0388772	0.018295	0.00593504	0.207089	-0.00589448	-0.00139821
Roc1a	FBgn0025638	RNATH0536	0.166059	0.111028	0.055031	0.0371536	-0.150631	-0.13805	2.35798e-25	0.042216	0.0348481
CG16894	FBgn0034483	66688	0.0153861	-0.0396547	0.0550409	0.0374307	-0.0159205	0.0254337	0.308206	-0.00668159	-0.00970267
CG7837	FBgn0039696	72926	-0.0245464	-0.0797566	0.0552102	0.0374153	0.0262511	0.0225874	0.0582477	-0.00628385	-0.00485875
CG14260	FBgn0039504	72840	0.0255014	-0.0304642	0.0559655	0.0334409	0.0120511	0.0277656	0.421569	0.00149784	-0.00162684
Uba2	FBgn0029113	63359	0.0181386	-0.0379005	0.0560391	0.0358905	-0.420778	-0.0601361	2.59751e-32	0.0457471	0.00393471
Edem2	FBgn0032480	62286	0.0937952	0.0376816	0.0561136	0.0354697	-0.000975629	-2.56114e-05	0.98381	0.00947629	0.0118121
CG32713	FBgn0052713	73343	-0.0379225	-0.0941617	0.0562392	0.033995	-0.00369089	0.0457046	0.866268	0.00108023	-0.0173862
skpB	FBgn0026176	64148	0.0248333	-0.0319076	0.0567409	0.0309698	-0.00484864	0.0309122	0.823845	-0.00293486	-0.00891815
CG1172	FBgn0037321	74016	0.0310809	-0.0259444	0.0570253	0.0302336	-0.00877829	0.000235118	0.617895	0.00596721	0.0032777
CG8141	FBgn0038125	72217	0.0247753	-0.0323874	0.0571627	0.0307452	0.00830463	0.0343272	0.599682	0.00885138	-0.0139666
mib2	FBgn0086442	66878	0.0871788	0.0298409	0.0573379	0.0314758	-0.0660865	0.0263712	1.00208e-06	0.00900958	-0.00692318
CG16941	FBgn0038464	RNATH0279	-0.00515747	-0.062509	0.0573515	0.0309698	-0.743027	-0.507409	1.33645e-104	0.143529	0.103319
ash1	FBgn0005386	64152	0.00287899	-0.0546227	0.0575017	0.029208	0.0211556	0.0256141	0.14051	-0.00269811	-0.00342047
Socs44A	FBgn0033266	60531	0.00406044	-0.0538077	0.0578681	0.0280454	0.0215998	0.00748451	0.137794	-0.0096051	-0.00105107
Prp19	FBgn0261119	RNATH0360	-0.332255	-0.390142	0.0578875	0.0275582	-0.182887	-0.134742	1.09772e-32	0.0318944	0.0141826
e(y)3	FBgn0087008	65843	0.10125	0.0416909	0.0595594	0.0231925	-0.243311	-0.0984874	4.87637e-44	0.0879063	0.0409011
neur	FBgn0002932	65710	0.0795168	0.0198183	0.0596985	0.0221074	-0.000114114	0.0170198	0.985729	0.0126641	0.0010819
CG33260	FBgn0053260	71440	0.0232566	-0.0365099	0.0597665	0.0261193	-0.0550091	-0.0324977	0.000101132	0.00785647	-0.00629925
CG5794	FBgn0039214	74331	0.0346734	-0.0251485	0.0598219	0.0220448	-0.0238739	0.0380137	0.113448	0.013122	-0.00623003
park	FBgn0041100	RNATH0167	-0.014257	-0.0741273	0.0598702	0.0250119	-0.00989187	0.0651428	0.570294	0.0116942	-0.0173135
ref(2)P	FBgn0003231	69754	-0.0308536	-0.0907833	0.0599297	0.0218823	0.0211671	0.0546282	0.146262	-0.00311914	-0.0210157
Hey	FBgn0027788	RNATH0375	-0.0279339	-0.0880464	0.0601125	0.0213649	-0.0208481	0.0397638	0.164396	0.0017519	-0.00403835
ago	FBgn0041171	73900	0.0126443	-0.0476554	0.0602997	0.0222678	0.0172216	0.00614651	0.236501	-0.00378096	-0.00482835
CG34025	FBgn0054025	74530	0.0376157	-0.0232194	0.0608352	0.0207054	0.0141242	0.0309307	0.337711	0.00373292	-0.00128689
CG7857	FBgn0026738	63548	0.0787254	0.017588	0.0611374	0.01959	-0.0675431	-0.0132912	2.3639e-07	0.0246094	-0.00317463
Cul-3	FBgn0261268	69606	0.0212516	-0.0398918	0.0611434	0.0201565	-0.0037561	-0.0137095	0.863711	0.00348832	-0.00035365
prom	FBgn0259210	70761	0.100761	0.0395932	0.0611673	0.01975	-0.0154222	-0.000898938	0.325769	0.0266914	0.0097485
CG11070	FBgn0028467	65324	-0.0175055	-0.0787863	0.0612808	0.01959	-0.0116927	0.000408676	0.487698	3.96139e-05	-0.00550969
CG12692	FBgn0029703	73198	0.0197881	-0.0416117	0.0613998	0.0188871	-0.0231541	0.0310653	0.119528	0.00638381	-0.00239165
Fbw5	FBgn0031773	67303	0.0630305	0.00147966	0.0615508	0.018691	-0.0493531	-0.00177943	0.000181538	-0.0155928	0.000201421
eff	FBgn0011217	63294	0.0441382	-0.0174476	0.0615858	0.0185114	-0.183749	-0.0210084	2.26468e-26	0.0435192	0.0045829
pic	FBgn0260962	63488	-0.121162	-0.18354	0.0623787	0.01959	0.0348798	-0.0336172	0.00999823	-0.00359084	0.00930819
CG11275	FBgn0034706	67808	0.0376173	-0.0251647	0.0627821	0.0220421	0.0139198	0.0280143	0.35019	0.00223832	-0.00940962
CG6923	FBgn0037944	62997	0.067563	0.00469301	0.06287	0.0159942	0.0174499	0.0111829	0.230771	-0.00102994	-0.00667715
ken	FBgn0011236	62224	0.137689	0.0747814	0.0629074	0.0168537	-0.244699	-0.0571674	1.9838e-33	0.0573073	0.0231496
Sgf11	FBgn0036804	68093	0.0263588	-0.0368394	0.0631981	0.0164643	-0.00442105	0.0292814	0.844658	-0.0122017	-0.0107238
Cks30A	FBgn0010314	61176	0.0953773	0.0316543	0.063723	0.0152162	-0.0305898	-0.00810734	0.0295884	0.0161634	0.00400687
par-1	FBgn0260934	RNATH0092	0.0172216	-0.0465627	0.0637843	0.0149657	0.0266621	0.0695021	0.0539153	0.00859994	-0.00978684
CG5641	FBgn0038046	62258	0.0241983	-0.0399303	0.0641286	0.0141841	-0.0202862	0.0192756	0.217918	0.00110696	-0.00510183
Atg7	FBgn0034366	74009	-0.000117299	-0.0650186	0.0649013	0.014119	0.0134459	0.0277898	0.364258	-0.00190799	-0.00333018
CG7215	FBgn0038571	63172	0.0976077	0.0325993	0.0650085	0.0127905	0.00275814	-0.0264963	0.866483	0.000118315	-0.00106063
CG34376	FBgn0085405	72598	0.0978591	0.0326013	0.0652578	0.0127248	0.00427972	0.0185359	0.80763	0.0132886	0.0119645
	FBgn0001083&FBgn0026430&FBgn0031091	75120	0.047962	-0.0176371	0.0655991	0.0120079	0.00770191	0.0437881	0.626738	0.013661	-0.00490085
fru	FBgn0004652	75144	0.109497	0.043629	0.0658675	0.0141578	-0.00694119	0.00766511	0.717404	0.00837484	0.00344871
dnr1	FBgn0260866	RNATH0350	0.0401786	-0.0259917	0.0661703	0.0109232	-0.354944	-0.044572	2.2368e-65	0.0755526	0.00960446
dor	FBgn0000482	60830	0.0508581	-0.0159668	0.0668249	0.0101572	-0.193454	-0.0215387	3.17304e-29	0.0444843	0.0049143
CG9772	FBgn0037236	64649	0.0466396	-0.0202399	0.0668795	0.0112805	-0.148028	-0.0141969	1.01367e-24	0.00185939	-0.0100934
CG14262	FBgn0039503	72839	0.00311208	-0.0644531	0.0675651	0.0097332	-0.00138126	0.0335784	0.969846	-0.00178639	-0.0130124
CG7379	FBgn0038546	63267	0.147635	0.0798353	0.0677997	0.0100598	-0.187636	-0.102685	2.90068e-33	0.0658088	0.0304066
CG31688	FBgn0051688	69788	0.0660867	-0.00173097	0.0678177	0.0091245	0.0205658	0.0118785	0.153237	0.0106121	0.000135032
bchs	FBgn0043362	67296	0.0523917	-0.0154602	0.0678519	0.00932177	-0.0478887	0.0460411	0.000363679	-0.00816356	-0.00482336
Prp19	FBgn0261119	RNATH0360	-0.264055	-0.332402	0.068347	0.00877472	-0.248351	-0.109755	1.47813e-46	0.0401793	0.0216384
CG17329	FBgn0028896	69638	0.00116493	-0.0675324	0.0686973	0.00888755	0.0063091	0.00667928	0.702996	-0.00677071	-0.00953298
	FBgn0035665&FBgn0036666	75469	0.0296975	-0.0391775	0.0688751	0.00877472	-0.0602706	-0.0318039	5.83461e-06	0.0050174	0.00389325
CG5491	FBgn0039459	72815	0.031093	-0.0383536	0.0694467	0.00929777	-0.0171941	-0.0142288	0.264351	-0.0050279	-0.00199413
sina	FBgn0003410	64740	0.0129595	-0.0565513	0.0695108	0.00804942	-0.0440194	0.0117423	0.00109716	0.0165659	-0.00817127
mei-P26	FBgn0026206	RNATH0403	0.0462324	-0.0239236	0.070156	0.00652483	-0.0220256	0.0360996	0.14081	0.0115527	-0.0102923
CG2617	FBgn0032877	69798	0.0703394	5.98709e-05	0.0702795	0.0065532	0.000857364	-0.00221195	0.948803	0.0104232	0.00407399
Roc1a	FBgn0025638	RNATH0431	0.0771904	0.00681785	0.0703725	0.00646213	-0.101029	-0.0373664	5.80686e-14	0.0272008	0.0121811
Prp19	FBgn0261119	62190	-0.126446	-0.198571	0.0721252	0.0114682	-0.162223	-0.197658	6.11567e-28	0.0493001	0.0617348
Su(dx)	FBgn0003557	74795	0.0263901	-0.0458327	0.0722228	0.00492026	0.00605907	0.0293329	0.717067	0.00827673	-0.0087413
CG4661	FBgn0030429	73527	0.029599	-0.0426715	0.0722705	0.00512433	-0.00393924	0.0258605	0.86012	-0.001639	-0.00215751
CG13481	FBgn0036421	71426	0.126414	0.0539172	0.0724972	0.00479284	-0.00628921	-0.0200035	0.749099	0.0319733	0.0201399
sip3	FBgn0039875	60414	-0.0262426	-0.0988852	0.0726425	0.00492026	0.0105438	0.0275935	0.499313	-0.00633434	-0.00994919
aru	FBgn0029095	61473	0.0214825	-0.0515726	0.0730551	0.00479284	-0.0903145	0.0037126	1.79042e-10	0.0241909	0.000524324
Prosbeta4R2	FBgn0031443	RNATH0281	0.0326315	-0.0404459	0.0730775	0.00502332	-0.0175637	0.0246756	0.250495	0.00757093	-0.0034056
CG10752	FBgn0036325	71378	-0.0132816	-0.0864881	0.0732064	0.00475234	0.0123791	0.0498603	0.419511	-0.000858571	-0.0207573
CG7148	FBgn0046301	71803	0.039319	-0.0342154	0.0735343	0.00466946	0.0142126	0.027643	0.335217	0.00184411	-0.000792416
Fbw5	FBgn0031773	75156	-0.0206634	-0.0950815	0.0744181	0.0041683	0.0056093	0.0393899	0.733494	-0.00385515	-0.00966026
CG1503	FBgn0031157	73830	0.0439521	-0.0305014	0.0744535	0.00412426	-0.000954771	-0.0136183	0.98381	-0.00151247	-0.00345017
CG31716	FBgn0051716	67372	0.0893916	0.0148756	0.0745161	0.00417011	-0.467226	-0.060227	2.28492e-51	0.0509607	0.0118149
ec	FBgn0000542	75335	0.0191427	-0.0553781	0.0745209	0.00382711	-0.00183598	0.0340509	0.946788	0.00820144	-0.00200774
CG17717	FBgn0029877	73280	0.142705	0.0681663	0.0745385	0.00417011	-0.00536568	-0.0277195	0.801088	0.0394433	0.0246145
klhl10	FBgn0040038	68781	0.166633	0.091604	0.0750291	0.00384458	-0.0214282	0.0256564	0.153237	0.0228447	0.00466801
CG12200	FBgn0031018	73770	0.0556724	-0.0195502	0.0752226	0.00360002	-0.011187	0.0164114	0.51203	0.00164141	0.00588379
CG3223	FBgn0037538	72019	0.00170474	-0.0739012	0.0756059	0.00360002	-0.00131532	0.00870203	0.97305	-0.00313487	-0.00385293
CG5261	FBgn0031912	62046	0.110388	0.0347363	0.0756513	0.00360002	-0.192284	-0.0365305	1.26775e-34	0.067577	0.0201864
As	FBgn0061469	62565	-0.0242446	-0.100113	0.075868	0.00337582	-0.00113789	0.00600622	0.977854	-0.00319427	-0.0124496
	FBgn0051626&FBgn0026577	69821	-0.0191201	-0.0949917	0.0758716	0.00346963	0.0260274	0.0523646	0.0635445	-0.00546573	-0.0257042
CG9153	FBgn0035207	64298	0.0641249	-0.0118101	0.0759349	0.00346245	-0.0867786	-0.0130218	7.77245e-10	0.0252216	0.0107642
	FBgn0000142&FBgn0015589&FBgn0036360&FBgn0034030&FBgn0085424	74523	0.0418865	-0.0342579	0.0761444	0.00346963	-0.0054297	0.0330041	0.797441	0.0181985	-0.00126381
ec	FBgn0000542	60717	0.195289	0.118364	0.0769259	0.00417011	-0.126317	-0.0378587	4.82348e-18	0.0642393	0.0328791
CG10107	FBgn0035713	64828	0.0242894	-0.0526843	0.0769738	0.00337582	-0.0849485	-0.107138	1.82454e-10	-0.0289596	-0.026458
CG1103	FBgn0037235	71861	0.000919251	-0.0771783	0.0780975	0.00252289	0.0112218	0.0188126	0.462847	-0.0115814	-0.00923051
Ate1	FBgn0025720	67763	0.148592	0.069999	0.0785926	0.0025674	0.0183312	-0.000733274	0.215227	0.0246028	0.0133556
CG12402	FBgn0038202	65921	0.0454619	-0.0334935	0.0789554	0.0025674	0.00807979	0.0227406	0.606717	-0.00477917	-0.0170057
mr	FBgn0002791	75244	0.00224843	-0.0769833	0.0792318	0.00227345	0.0291843	0.029071	0.0319644	-0.00683146	-0.0102604
CG13442	FBgn0034546	70558	0.0191876	-0.0602189	0.0794065	0.00238906	0.0226924	0.00880911	0.117563	-0.00336404	-0.00478415
bab1	FBgn0004870	70858	0.132487	0.052993	0.0794943	0.0025674	-0.0373391	0.0019666	0.00602742	0.0307644	0.0150709
CG32847	FBgn0052847	68055	0.0679032	-0.0116363	0.0795394	0.00201748	-0.0280667	-0.0223966	0.0531946	-0.00280039	0.0140705
abba	FBgn0034412	66472	0.221068	0.140897	0.0801713	0.00513887	-0.078239	-0.017507	6.79648e-09	0.037733	0.0115476
CG34375	FBgn0085404	72625	0.00977811	-0.0708202	0.0805983	0.00179344	0.0142495	0.01275	0.334274	-0.00162297	-0.0090794
	FBgn0260233&FBgn0003507&FBgn0259867&FBgn0013263	73957	0.0308559	-0.0501477	0.0810036	0.0016785	-0.021242	0.0379542	0.157764	0.00872287	-0.00998743
CG8924	FBgn0030710	73627	0.0405036	-0.0415419	0.0820455	0.00142601	-0.0141609	0.00550392	0.374505	-0.00113055	-0.000418785
CG32479	FBgn0052479	RNATH0302	0.0120199	-0.0708828	0.0829027	0.00127166	-0.0625761	0.0418524	2.25466e-06	0.0199729	-0.00432901
CG33223	FBgn0053223	73345	0.00106399	-0.082162	0.083226	0.00115414	0.00215358	0.0107516	0.896279	0.000780281	-0.00333258
CG32350	FBgn0052350	68151	0.286992	0.20354	0.083452	0.00175224	0.0224311	0.0115503	0.117598	0.0334222	0.00020935
CG4080	FBgn0035983	RNATH0156	0.0326868	-0.0511012	0.083788	0.00105003	0.0238644	0.0598603	0.0929705	-0.0134892	-0.00879721
rdx	FBgn0086364	75074	0.0869335	0.00289749	0.0840361	0.00108467	-0.0447058	0.015084	0.000907481	0.00359532	0.00649574
CG12082	FBgn0035402	75053	0.137925	0.0525476	0.0853777	0.000889228	0.0183838	-1.83902e-05	0.207089	0.0231061	0.014505
Elongin-C	FBgn0023211	67759	0.155495	0.0691192	0.0863759	0.000752166	-0.0327662	-0.0339303	0.018911	0.0463887	0.0411947
	FBgn0011666&FBgn0012049	74051	0.0521608	-0.0342791	0.08644	0.000729484	-0.0639495	-0.0156531	1.11351e-06	0.0192888	0.00368301
yki	FBgn0034970	67855	0.0116127	-0.07505	0.0866627	0.000889474	0.0293068	0.0556752	0.0310911	-0.0173568	-0.0248961
crl	FBgn0015374	68654	0.0178294	-0.0695963	0.0874256	0.000709877	-0.0211363	0.0296052	0.159197	-0.0129078	-0.0112385
gw	FBgn0051992	68488	0.0882398	-0.000470733	0.0887105	0.000537471	-0.0760065	-0.0818982	1.58775e-08	0.0239984	0.0236901
CG42574	FBgn0260794	66948	0.00249486	-0.0885716	0.0910665	0.000336395	0.0215048	0.0454653	0.133688	-0.00980989	-0.0165289
CG42629	FBgn0261388	67178	0.119218	0.0278867	0.0913315	0.00032483	-0.108879	-0.0320819	1.75706e-15	0.0285457	0.0084788
	FBgn0026206&FBgn0016696	74620	0.0560488	-0.038231	0.0942798	0.000196868	-0.0220044	0.0159012	0.141795	-0.00441477	-0.0049031
CG16781	FBgn0029661	66651	0.0110292	-0.083281	0.0943102	0.000207714	0.0292947	0.0489006	0.0346646	-0.00739	-0.0100909
Keap1	FBgn0038475	61294	0.219971	0.125208	0.0947633	0.000537471	-0.302745	-0.1106	9.77522e-48	0.0861277	0.0462213
Vhl	FBgn0041174	70104	0.0777047	-0.0179262	0.095631	0.000196868	-0.0191339	0.0469953	0.219374	-0.0128693	-0.0125148
CG34366	FBgn0085395	69360	0.193791	0.0944694	0.099322	0.000157285	0.000986134	0.00846382	0.94521	0.0276524	0.0104521
cort	FBgn0000351	69242	0.156718	0.0567758	0.099942	9.15441e-05	-0.0247636	0.0429748	0.0921972	0.0313116	0.00259142
CG34375	FBgn0085404	72624	0.139266	0.0379912	0.101275	5.6948e-05	-0.00407143	0.00499513	0.855205	0.0331121	0.0122535
E(bx)	FBgn0000541	66757	0.188258	0.085708	0.10255	6.2166e-05	-0.0180783	0.0135441	0.237243	0.0151298	0.0084537
elgi	FBgn0036546	66733	0.180378	0.0773363	0.103041	3.67448e-05	0.0013408	0.0228225	0.931632	0.0276536	0.0079578
not	FBgn0013717	61414	0.148211	0.0441193	0.104091	5.16739e-05	-0.140351	-0.0251754	8.31821e-22	0.0459742	0.00703432
CG9014	FBgn0028847	64228	0.213819	0.108399	0.10542	2.84956e-05	-0.0221812	-0.0115194	0.138115	0.0392284	0.0210114
l(3)73Ah	FBgn0002283	68069	0.184885	0.0794401	0.105444	2.80807e-05	-0.0419675	-0.0452386	0.00187615	0.038493	0.0172513
UbcD4	FBgn0015321	63796	0.183548	0.0775032	0.106044	2.52625e-05	0.00594407	-0.0109767	0.717823	0.0300892	0.0169366
CG7081	FBgn0035876	63096	0.215798	0.109376	0.106422	2.32042e-05	-0.0502609	-0.0393176	0.000133123	0.0500718	0.0270264
CG6792	FBgn0032401	62925	0.0310635	-0.0772268	0.10829	1.84969e-05	-0.00925201	0.0191459	0.598676	-0.0015952	-0.00869597
CG7288	FBgn0030969	RNATH0322	-0.148926	-0.258452	0.109526	3.41429e-05	-0.0636104	-0.0113074	1.18355e-06	0.012575	-0.00558858
Roc1a	FBgn0025638	RNATH0431	0.0557868	-0.0562331	0.11202	6.66208e-06	-0.0627419	0.0116246	1.51119e-06	0.0108084	0.000793435
CG42574	FBgn0260794	71875	0.0186036	-0.093527	0.112131	6.78501e-06	0.02941	0.0417105	0.0304993	-0.00283556	-0.0106819
	FBgn0051626&FBgn0026577&FBgn0034862&FBgn0028582	75346	0.17535	0.0582023	0.117148	2.78823e-06	-0.00631589	-0.00510307	0.747749	0.0364581	0.0193129
Prosbeta3	FBgn0026380	65706	0.0119835	-0.106535	0.118519	1.80362e-06	-0.0219628	0.0324994	0.141802	0.00759326	-0.00583203
CG32479	FBgn0052479	RNATH0502	0.0646564	-0.0587976	0.123454	1.02782e-06	-0.00737916	0.0588903	0.699119	0.0210547	-0.0115114
mod(mdg4)	FBgn0002781	72550	0.0687656	-0.0559913	0.124757	5.1767e-07	-0.0233418	0.0240014	0.117875	-0.00765459	-0.00227869
Prp8	FBgn0033688	RNATH0426	-0.289258	-0.417516	0.128258	4.87773e-07	-0.529156	-0.2204	1.46753e-80	0.10942	0.0443644
rols	FBgn0041096	62285	0.268161	0.138219	0.129942	1.89983e-07	-0.247331	-0.0704238	2.49206e-37	0.0615302	0.0138171
CG7102	FBgn0031961	69294	0.161492	0.0304341	0.131058	1.55256e-07	0.00660359	0.0176017	0.687536	0.0246622	-0.00136333
CG12362	FBgn0036082	65903	0.136986	0.0057351	0.131251	1.17212e-07	-0.112932	0.00483398	2.65952e-11	0.0251919	-0.00423765
Topors	FBgn0034410	66471	0.122888	-0.0098304	0.132719	1.30759e-07	-0.138223	-0.0368863	7.83534e-21	0.0373996	0.00478364
CG5798	FBgn0038862	62343	0.0713966	-0.0676851	0.139082	5.90142e-08	-0.0967955	0.0294712	2.15214e-09	-0.0288775	-0.0437411
	FBgn0086758&FBgn0010313	73968	0.103666	-0.035417	0.139083	2.01053e-08	-0.19988	-0.00724148	1.80718e-35	0.0537987	0.00634503
CG3726	FBgn0029824	73263	0.2144	0.0728468	0.141553	1.08329e-08	-0.361616	-0.12451	3.124e-65	0.0716683	0.0320798
Hey	FBgn0027788	RNATH0511	-0.0206335	-0.165227	0.144594	1.00431e-08	0.00400266	0.0620048	0.823845	-0.00879757	-0.0272704
skpA	FBgn0025637	66713	0.0955491	-0.0503227	0.145872	3.90508e-09	-0.0918372	-0.0275637	4.35078e-12	-0.0102034	-0.00942752
CG6118	FBgn0038339	75381	0.199097	0.0511053	0.147992	4.75414e-09	0.0147777	0.030512	0.318271	0.0240813	0.00303909
CG12236	FBgn0029822	73262	0.195688	0.0284672	0.16722	7.22214e-11	-0.00989974	-0.0426062	0.568359	0.0334695	0.0127964
POSH	FBgn0040294	61839	0.257976	0.0400031	0.217972	7.26867e-12	-0.0295209	-0.0167629	0.0359505	0.017423	0.00611212

## Sheet: description
Results from the Usp47 co-depletion RNAi screen. MAPK levels, Δm, actin levels and cell count are log10 normalized values. GFP dsRNA treated controls were used for normalization of GFP co-depleted samples, whereas Usp47 co-treated samples were used as normalization controls for their Usp47 co-depletion counterparts. The false discovery rate (FDR) is also included for both the Δm and cell count. N…
