# Supplementary material for: The Deubiquitinase USP47 Stabilizes MAPK by Counteracting the Function of the N-end Rule ligase POE/UBR4 in Drosophila
Source: PLoS Biol. 2016 Aug 23;14(8):e1002539. doi: 10.1371/journal.pbio.1002539 (PMC4994957; doi:10.1371/journal.pbio.1002539)
Supplement: S2 Table — (XLSX) [file pbio.1002539.s013.xlsx]

## Sheet: RNAi validation screen results
dsRNA probe	FBgn	gene symbol	GFP dsRNA (MAPK levels)	Usp47 dsRNA (MAPK levels)	Δm	p-val GFP dsRNA (MAPK levels)	p-val Usp47 dsRNA (MAPK levels)	p-val Δm	GFP dsRNA (cell count)	Usp47 dsRNA (cell count)	p-val GFP dsRNA (cell count)	p-val Usp47 dsRNA (cell count)	GFP dsRNA (actin)	Usp47 dsRNA (actin)	MAPK var >0.1	consistent with primary screen result
Atg9_1	FBgn0034110	Atg9	0.0110004	0.0405234	-0.029523	0.497283	0.0800831	0.178761	0.0158022	0.0251289	0.319623	0.0622016	0.00540779	-0.0037857	FALSE	TRUE
Atg9_2	FBgn0034110	Atg9	0.0557433	0.0663131	-0.0105699	0.00273759	0.00810201	0.750901	-0.0481728	-0.00703969	0.0118989	0.973661	0.0277589	0.00470073	FALSE	TRUE
CG12236_1	FBgn0029822	CG12236	0.0689145	0.176696	-0.107781	0.000469601	3.2539e-09	2.31601e-06	-0.0143361	-0.135705	0.45118	1.27505e-08	-2.98061e-05	0.0630377	TRUE	FALSE
CG12236_2	FBgn0029822	CG12236	0.0176866	0.0345502	-0.0168636	0.32046	0.132073	0.53007	0.0113188	-0.00206468	0.498004	0.760886	-0.00805692	0.0102399	FALSE	FALSE
CG12362_1	FBgn0036082	CG12362	-0.0281273	0.0252908	-0.0534181	0.136134	0.253344	0.00926653	0.053737	0.0192024	0.00321321	0.123087	-0.0167917	-0.000229601	FALSE	TRUE
CG12362_2	FBgn0036082	CG12362	0.0486954	0.0417165	0.0069789	0.00926492	0.0902189	0.515758	-0.0299088	-0.0372733	0.10445	0.104308	0.0153606	0.0206818	FALSE	TRUE
CG17033_1	FBgn0036546	elgi	0.0233621	0.0358986	-0.0125365	0.181237	0.132657	0.675966	0.0297418	0.031566	0.0958901	0.0314096	-0.0038005	0.0012041	FALSE	FALSE
CG17033_2	FBgn0036546	elgi	-0.00979486	0.033906	-0.0437009	0.629038	0.133747	0.0328827	0.0179426	0.00127833	0.270361	0.605978	-0.00944819	0.00723302	FALSE	FALSE
CG17331_1	FBgn0032596	CG17331	0.0873302	0.305359	-0.218029	1.27025e-05	9.67186e-16	4.89232e-14	-0.347073	-0.441057	1.58436e-20	5.6294e-22	0.104517	0.126758	TRUE	FALSE
CG17331_2	FBgn0032596	CG17331	0.0885808	0.316079	-0.227499	1.56352e-05	2.45634e-14	3.14959e-14	-1.19031	-1.20849	4.04263e-38	1.90603e-30	0.0778406	0.0707499	TRUE	FALSE
CG17440_1	FBgn0030120	CG17440	0.0314914	0.121883	-0.0903921	0.0720902	6.75786e-06	2.77234e-05	-0.0176237	-0.112915	0.373966	7.56944e-07	0.0130911	0.0614293	TRUE	FALSE
CG17440_2	FBgn0030120	CG17440	0.112888	0.13298	-0.0200923	1.47577e-06	1.18419e-06	0.444681	-0.150561	-0.0876498	6.48883e-10	5.05399e-05	0.0798229	0.0624046	TRUE	FALSE
CG18749_1	FBgn0042182	CG18749	0.00838179	0.00468083	0.00370097	0.59885	0.794552	0.639156	-0.0197399	0.0255561	0.289198	0.0603209	0.0145948	-0.0160821	FALSE	FALSE
CG18749_2	FBgn0042182	CG18749	-0.00320384	0.0369401	-0.0401439	0.914071	0.105197	0.0528699	0.0315435	0.02677	0.0633419	0.0497519	-0.00669919	-0.00985239	FALSE	TRUE
CG31053_1	FBgn0051053	CG31053	-0.0272495	0.0230681	-0.0503177	0.144678	0.292219	0.0133259	0.0266025	0.00727032	0.111603	0.39223	-0.0145289	-0.00341488	FALSE	FALSE
CG31053_2	FBgn0051053	CG31053	0.00939897	0.113563	-0.104164	0.562114	1.47149e-05	4.7007e-06	0.0107252	-0.0438711	0.502795	0.0484421	-0.0114432	0.0394222	TRUE	TRUE
CG31716_1	FBgn0051716	CG31716	0.0165958	0.0295158	-0.0129201	0.314421	0.18577	0.650879	0.0297686	0.0110295	0.0752004	0.291334	-0.00836321	0.00523526	FALSE	FALSE
CG31716_2	FBgn0051716	CG31716	0.0474761	0.0885431	-0.041067	0.0132287	0.000692997	0.0610145	-0.0160791	-0.037074	0.399144	0.0932256	-0.000221602	0.0263378	FALSE	FALSE
CG32369_1	FBgn0052369	CG32369	0.0453318	0.0906079	-0.045276	0.0124367	0.000462743	0.0286954	0.0329402	-0.0169039	0.0527512	0.584803	0.0040027	0.0258478	FALSE	TRUE
CG32369_2	FBgn0052369	CG32369	-0.020086	-0.0108196	-0.00926642	0.287401	0.695168	0.804116	0.0483606	0.0373916	0.00755756	0.0120471	-0.0204535	-0.0148648	FALSE	FALSE
CG42574_1	FBgn0260794	CG42574	0.00145664	0.0336481	-0.0321915	0.877248	0.146708	0.132226	0.00915901	-0.0148215	0.549023	0.676567	-0.010559	0.0089912	FALSE	TRUE
CG42574_2	FBgn0260794	CG42574	-0.00699119	0.0031762	-0.0101674	0.74975	0.842147	0.768874	0.0373753	0.0383105	0.0287728	0.0101259	-0.012195	-0.00745691	FALSE	FALSE
CG42629_1	FBgn0261388	CG42629	0.0199296	0.108884	-0.0889543	0.235839	4.29732e-05	3.32585e-05	0.0209529	-0.0212605	0.21087	0.464684	0.00184333	0.0305003	TRUE	FALSE
CG42629_2	FBgn0261388	CG42629	-0.00411129	0.0107525	-0.0148638	0.873485	0.612617	0.57481	0.0372023	-0.00563982	0.0296642	0.910737	-0.0172934	0.00216354	FALSE	FALSE
Ufd4_1	FBgn0032208	Ufd4	0.0744765	0.204979	-0.130502	0.000167554	1.76352e-10	4.36862e-08	0.0214848	0.0041261	0.18856	0.512579	0.00642518	0.0135719	TRUE	TRUE
Ufd4_2	FBgn0032208	Ufd4	0.00755525	0.0744459	-0.0668907	0.623973	0.00221127	0.0014574	0.0295024	0.0265658	0.0832057	0.054731	-0.00680964	0.00181965	FALSE	TRUE
CG5794_1	FBgn0039214	CG5794	0.0838496	0.140768	-0.0569181	2.68257e-05	3.33713e-07	0.00554102	-0.0112733	-0.0497107	0.561606	0.0224233	0.0290402	0.0426035	TRUE	FALSE
CG5794_2	FBgn0039214	CG5794	0.0921135	0.118417	-0.026304	1.56568e-05	7.06017e-06	0.257462	-0.0385679	-0.0381859	0.0339374	0.0895933	0.0373834	0.0423165	TRUE	FALSE
CG6118_1	FBgn0038339	CG6118	0.0440301	0.103269	-0.0592391	0.0178533	5.65407e-05	0.00524748	-0.0356099	-0.0735293	0.0527825	0.000637942	0.0246519	0.0438308	TRUE	FALSE
CG6118_2	FBgn0038339	CG6118	0.0390658	0.0385758	0.000489995	0.0464343	0.124166	0.783415	-0.0387901	-0.0680332	0.0348135	0.00517497	0.0148418	0.0221584	FALSE	TRUE
CG7081_1	FBgn0035876	CG7081	-0.00531799	0.0463214	-0.0516394	0.818942	0.0471991	0.0112985	0.0281535	-0.00255802	0.119005	0.77128	-0.0147029	0.011716	FALSE	FALSE
CG7081_2	FBgn0035876	CG7081	0.0169656	0.0545799	-0.0376143	0.310486	0.0226029	0.0740107	0.0231398	-0.00838505	0.157238	0.96416	-0.0072702	0.00313525	FALSE	FALSE
CG7102_1	FBgn0031961	CG7102	0.0175681	0.0461125	-0.0285444	0.287583	0.0520373	0.184968	0.0309821	0.0264034	0.0678337	0.0541721	-0.0100472	-0.000732151	FALSE	FALSE
CG7102_2	FBgn0031961	CG7102	0.0368452	0.0371467	-0.000301517	0.0367744	0.102055	0.793944	-0.0165342	-0.0411197	0.370734	0.0740241	0.0143254	0.0224041	FALSE	FALSE
CG7288_1	FBgn0030969	CG7288	0.0485461	0.061754	-0.0132079	0.00749699	0.0120508	0.639362	-0.0523998	-0.106687	0.00538853	2.44087e-06	0.0457855	0.0798798	FALSE	TRUE
CG7288_2	FBgn0030969	CG7288	0.0129548	0.044127	-0.0311722	0.419583	0.0539238	0.141497	-0.0838887	-0.127625	3.09618e-05	2.92933e-08	0.0512606	0.0828361	FALSE	TRUE
CG8445_1	FBgn0034088	CG8445	0.0383729	0.0860044	-0.0476316	0.0473505	0.000593117	0.0335185	0.0086892	-0.0114335	0.578798	0.829759	0.0162221	0.0226979	FALSE	FALSE
CG8445_2	FBgn0034088	CG8445	0.0146891	0.0300207	-0.0153316	0.376878	0.184424	0.5636	0.040703	0.0172538	0.0248763	0.150137	-0.0101488	-0.00209594	FALSE	FALSE
CG9007_1	FBgn0036398	CG9007	0.0728434	0.0887415	-0.0158981	0.000257002	0.000348703	0.549727	-0.00381436	0.000667112	0.879381	0.626335	0.0193096	0.0116759	FALSE	FALSE
CG9007_2	FBgn0036398	CG9007	0.0151857	0.0516648	-0.0364791	0.348173	0.0267186	0.077322	0.00988383	-0.00105202	0.524713	0.711046	0.000684402	0.000682967	FALSE	FALSE
CG9014_1	FBgn0028847	CG9014	0.0520063	0.06536	-0.0133536	0.00566195	0.00762187	0.643239	-0.0125008	-0.00645861	0.516107	0.948588	0.0231279	0.0179646	FALSE	FALSE
CG9014_2	FBgn0028847	CG9014	0.0445367	0.0633857	-0.018849	0.0147852	0.0136303	0.440481	-0.0122853	0.00179998	0.526395	0.581702	0.0154148	0.0107879	FALSE	FALSE
CG9576_1	FBgn0031091	CG9576	0.0339696	0.0823262	-0.0483566	0.0596961	0.000793082	0.0220416	0.0124196	-0.00112172	0.430993	0.706891	0.00626538	0.00839486	FALSE	TRUE
CG9576_2	FBgn0031091	CG9576	0.0294042	0.0669367	-0.0375325	0.0883242	0.00758041	0.0709736	-0.00209429	-0.0234945	0.959007	0.416678	0.00399842	0.0172462	FALSE	TRUE
dnr1_1	FBgn0260866	dnr1	0.0361361	0.0765142	-0.040378	0.0383035	0.00189514	0.0490005	-0.0190219	0.00817294	0.313455	0.355322	0.0216507	0.00737365	FALSE	FALSE
dnr1_2	FBgn0260866	dnr1	-0.019461	0.00990377	-0.0293648	0.302357	0.624963	0.167847	0.0387928	0.011405	0.0229075	0.269923	-0.0192507	-0.000544959	FALSE	TRUE
Fsn_1	FBgn0043010	Fsn	0.0255112	0.0201538	0.00535737	0.142321	0.35298	0.568481	-0.00189492	0.0225362	0.968196	0.0837484	-0.000932198	-0.00474583	FALSE	FALSE
Fsn_2	FBgn0043010	Fsn	-0.00955701	-0.00169819	-0.00785882	0.639832	0.995699	0.867636	0.0203483	0.0218151	0.216725	0.102988	-0.00323863	-0.00894103	FALSE	FALSE
Fuca_1	FBgn0036169	Fuca	0.0456071	0.0436182	0.00198891	0.0117875	0.075585	0.697438	-0.0402988	-0.0385264	0.0409652	0.0799237	0.0254435	0.0153587	FALSE	FALSE
Fuca_2	FBgn0036169	Fuca	0.0273233	0.0420439	-0.0147206	0.143616	0.0783885	0.61151	-0.0185691	-0.013282	0.327408	0.750327	0.0119482	0.00910935	FALSE	TRUE
fzy_1	FBgn0001086	fzy	0.163692	0.197635	-0.0339427	3.05627e-10	1.13286e-09	0.132429	-1.00468	-1.23348	2.14453e-31	9.00539e-30	0.221345	0.183183	TRUE	TRUE
fzy_2	FBgn0001086	fzy	0.0669066	0.163537	-0.0966303	0.000398673	3.36979e-08	7.41595e-06	-0.200068	-0.270735	1.16193e-12	4.98945e-16	0.0717425	0.101078	TRUE	TRUE
Hey_1	FBgn0027788	Hey	0.0283049	0.0779368	-0.0496319	0.129846	0.00246588	0.025013	0.0140908	-0.0387606	0.371982	0.0961268	-0.00489009	0.0143914	FALSE	TRUE
Hey_2	FBgn0027788	Hey	0.0215712	0.0188876	0.00268361	0.199202	0.387809	0.666019	-0.00810065	0.0143616	0.702172	0.225001	0.0120304	-0.00195433	FALSE	FALSE
hyd_1	FBgn0002431	hyd	-0.0655338	-0.090769	0.0252352	0.000904417	0.000652018	0.0968973	-0.218215	-0.283278	4.66844e-13	2.7851e-13	0.0251413	0.0579712	FALSE	FALSE
hyd_2	FBgn0002431	hyd	-0.0862785	-0.13029	0.0440113	2.36955e-05	3.64264e-06	0.0080207	-0.118547	-0.157905	6.92642e-08	4.28009e-09	0.0213136	0.0167817	TRUE	FALSE
Prosbeta1_1	FBgn0010590	Prosbeta1	0.329279	0.433534	-0.104255	2.07786e-19	1.35666e-20	2.8943e-06	-1.22215	-1.65271	4.47226e-33	2.08697e-34	0.159101	0.0070438	TRUE	TRUE
Prosbeta1_2	FBgn0010590	Prosbeta1	0.270055	0.274258	-0.00420262	7.9364e-15	2.2482e-12	0.97211	-1.68904	-1.76044	1.09774e-37	9.33354e-39	0.0810981	-0.058309	TRUE	TRUE
l(3)73Ah_1	FBgn0002283	l(3)73Ah	0.0430736	0.0757345	-0.0326609	0.0225979	0.00426125	0.144515	-0.0143191	-0.037835	0.449005	0.0971495	0.0114675	0.0379523	FALSE	FALSE
l(3)73Ah_2	FBgn0002283	l(3)73Ah	-0.0300887	-0.00830619	-0.0217825	0.114951	0.778353	0.35012	0.0164182	0.0279575	0.325995	0.0439899	-0.00844873	-0.0102751	FALSE	TRUE
Mov34_1	FBgn0002787	Mov34	0.137044	0.366082	-0.229037	2.79905e-09	2.39368e-18	1.17657e-14	-0.357741	-0.521067	9.22942e-19	1.43056e-25	0.110386	0.145284	TRUE	FALSE
Mov34_2	FBgn0002787	Mov34	0.198747	0.461527	-0.26278	4.24028e-13	1.31885e-21	3.18194e-16	-0.752798	-0.993764	2.21516e-31	7.95935e-34	0.157419	0.14549	TRUE	FALSE
poe_1	FBgn0011230	poe	0.0857775	0.293505	-0.207727	2.95634e-05	2.38341e-15	5.63176e-13	-0.0197836	-0.0729771	0.298024	0.000671005	0.00934912	0.0323117	TRUE	TRUE
poe_2	FBgn0011230	poe	0.0724431	0.291328	-0.218884	0.000254139	3.28497e-15	1.26989e-13	-0.0139233	-0.0317772	0.458443	0.164987	0.0100751	0.0259788	TRUE	TRUE
Pomp_1	FBgn0032884	Pomp	0.0980742	0.287619	-0.189545	6.00471e-06	1.03529e-14	1.35072e-11	-0.992802	-0.984638	1.78845e-34	5.72288e-33	0.159246	0.129784	TRUE	FALSE
Pomp_2	FBgn0032884	Pomp	0.107391	0.270379	-0.162989	7.92727e-07	5.69065e-14	3.03314e-10	-0.964557	-1.08451	7.53928e-35	1.92393e-35	0.130676	0.09584	TRUE	FALSE
POSH_1	FBgn0040294	POSH	0.0166256	0.0791488	-0.0625232	0.3097	0.0014074	0.00218707	0.0225218	0.0106112	0.180889	0.297362	0.00581444	0.006999	FALSE	FALSE
POSH_2	FBgn0040294	POSH	0.00109899	-0.00598422	0.00708321	0.897278	0.852115	0.518664	0.041236	0.0282431	0.0183775	0.0469979	-0.0189529	0.000102289	FALSE	FALSE
Pros29_1	FBgn0261394	Pros29	0.0851559	0.223811	-0.138655	2.29013e-05	8.8944e-12	8.21766e-09	-0.265553	-0.313605	1.757e-16	2.1335e-18	0.0780683	0.100416	TRUE	FALSE
Pros29_2	FBgn0261394	Pros29	0.155801	0.292481	-0.13668	1.95742e-10	2.03347e-13	1.08635e-08	-0.747307	-0.843594	4.70039e-31	6.10761e-29	0.152345	0.168345	TRUE	FALSE
Pros35_1	FBgn0250843	Pros35	0.297408	0.558899	-0.261491	3.58754e-18	2.42299e-24	3.43183e-16	-0.6775	-0.871786	3.09996e-28	8.99549e-29	0.213115	0.264116	TRUE	FALSE
Pros35_2	FBgn0250843	Pros35	0.184015	0.465396	-0.281381	8.09054e-12	8.37339e-22	1.14064e-16	-0.424458	-0.615421	3.14293e-23	2.37074e-25	0.144911	0.201251	TRUE	FALSE
Pros45_1	FBgn0020369	Pros45	0.158861	0.343654	-0.184792	1.20085e-10	2.21475e-17	6.47547e-12	-0.21467	-0.274115	3.41901e-13	3.00489e-17	0.105833	0.123118	TRUE	FALSE
Pros45_2	FBgn0020369	Pros45	0.115191	0.287372	-0.172181	1.05504e-07	6.29843e-15	3.02962e-11	-0.156037	-0.231574	1.70133e-10	8.78831e-15	0.0696792	0.103553	TRUE	FALSE
Prosalpha1_1	FBgn0026781	Prosalpha1	0.0577212	0.254977	-0.197256	0.00198786	1.63632e-13	1.17316e-12	-0.742541	-0.816543	1.68664e-29	7.43633e-32	0.159669	0.150872	TRUE	FALSE
Prosalpha1_2	FBgn0026781	Prosalpha1	0.0391744	0.113196	-0.0740214	0.027393	1.49158e-05	0.000388939	-0.0883001	-0.117042	3.37795e-05	2.45051e-07	0.0344002	0.0251691	TRUE	FALSE
Prosalpha7_1	FBgn0023175	Prosalpha7	0.157778	0.412412	-0.254634	1.25975e-10	8.52922e-20	6.41331e-16	-0.435409	-0.561935	9.10125e-24	1.08646e-25	0.142105	0.178906	TRUE	FALSE
Prosalpha7_2	FBgn0023175	Prosalpha7	0.169085	0.363837	-0.194752	1.25365e-10	3.19206e-18	8.33117e-12	-0.830545	-0.868557	7.55211e-32	2.10403e-33	0.186038	0.162184	TRUE	FALSE
Prosbeta2_1	FBgn0023174	Prosbeta2	0.0501878	0.263108	-0.21292	0.00711859	1.41077e-13	2.44789e-13	-0.899653	-1.09387	5.37675e-29	1.34882e-36	0.145378	0.104761	TRUE	FALSE
Prosbeta2_2	FBgn0023174	Prosbeta2	0.0954343	0.235353	-0.139919	6.69551e-06	1.87563e-12	1.32944e-08	-1.07412	-1.05209	5.13919e-36	2.99296e-36	0.0970917	0.0577559	TRUE	FALSE
Prosbeta3_1	FBgn0026380	Prosbeta3	0.103366	0.294752	-0.191387	1.69355e-06	2.43085e-15	5.62415e-12	-0.823885	-1.06831	9.55496e-32	8.0071e-37	0.155818	0.121764	TRUE	TRUE
Prosbeta3_2	FBgn0026380	Prosbeta3	0.0589973	0.264447	-0.205449	0.00203187	1.14624e-13	7.26504e-13	-1.17348	-1.37672	4.30402e-32	3.04437e-38	0.112953	0.0218152	TRUE	TRUE
Prosbeta5_1	FBgn0029134	Prosbeta5	0.16394	0.413865	-0.249925	4.69185e-11	4.03613e-20	1.05185e-15	-0.590024	-0.778002	1.95423e-25	7.1768e-32	0.171198	0.170463	TRUE	FALSE
Prosbeta5_2	FBgn0029134	Prosbeta5	0.197114	0.409068	-0.211955	7.81054e-13	4.45233e-20	2.46832e-13	-0.705832	-0.878214	5.51836e-29	7.72419e-29	0.143601	0.15703	TRUE	FALSE
Prosalpha5_1	FBgn0016697	Prosalpha5	0.174137	0.450541	-0.276404	3.02819e-11	7.4131e-21	1.79219e-16	-0.359689	-0.603242	6.32623e-20	8.29556e-26	0.131592	0.191172	TRUE	TRUE
Prosalpha5_2	FBgn0016697	Prosalpha5	0.223797	0.432366	-0.208569	2.52538e-14	1.57921e-19	4.01503e-13	-0.855391	-0.936055	5.45933e-33	3.53853e-29	0.151077	0.105444	TRUE	TRUE
Rab40_1	FBgn0030391	Rab40	0.0258429	0.088004	-0.062161	0.151661	0.000787519	0.00393899	-0.0371985	-0.0478263	0.066005	0.0435213	0.0219233	0.0239661	FALSE	TRUE
Rab40_2	FBgn0030391	Rab40	0.0295761	0.0847267	-0.0551506	0.0842325	0.00093424	0.00659449	0.00416827	-0.0038507	0.758629	0.830855	0.00945683	0.0215423	FALSE	TRUE
Rpn1_1	FBgn0028695	Rpn1	0.187242	0.445721	-0.258479	2.41864e-12	5.00768e-21	6.2077e-16	-0.610222	-0.674189	3.39712e-27	4.40314e-29	0.192812	0.210103	TRUE	FALSE
Rpn1_2	FBgn0028695	Rpn1	0.216175	0.441746	-0.225571	3.09487e-14	4.78675e-21	2.05677e-14	-0.857229	-0.883917	8.57014e-31	5.37629e-33	0.171828	0.159067	TRUE	FALSE
Rpn11_1	FBgn0028694	Rpn11	0.209359	0.455232	-0.245872	1.4094e-13	1.67738e-21	3.19527e-15	-0.621741	-0.809704	1.68911e-27	5.24589e-32	0.180047	0.18814	TRUE	FALSE
Rpn11_2	FBgn0028694	Rpn11	0.200597	0.452793	-0.252196	2.16178e-12	1.39492e-21	8.19404e-15	-0.598466	-0.810077	1.15065e-25	2.26143e-31	0.15944	0.172023	TRUE	FALSE
Rpn2_1	FBgn0028692	Rpn2	0.170122	0.362599	-0.192476	1.08661e-10	6.31933e-18	1.1419e-11	-0.363073	-0.604585	3.7478e-21	8.92378e-25	0.135078	0.156046	TRUE	TRUE
Rpn2_2	FBgn0028692	Rpn2	0.122948	0.38287	-0.259923	2.06772e-07	5.57431e-19	4.96882e-15	-0.324625	-0.56653	9.23416e-19	6.30914e-23	0.108303	0.156992	TRUE	TRUE
RpS27A_1	FBgn0003942	RpS27A	0.139223	0.222776	-0.083553	4.65817e-09	6.79296e-12	0.000115391	-0.274795	-0.473971	2.04645e-17	1.1904e-22	0.129421	0.19059	TRUE	TRUE
RpS27A_2	FBgn0003942	RpS27A	0.166468	0.208468	-0.0420003	6.48193e-11	4.25648e-11	0.0466468	-0.551076	-0.626018	5.19667e-27	9.60454e-27	0.204554	0.237316	TRUE	TRUE
Tusp_1	FBgn0039530	Tusp	0.00209896	0.0418376	-0.0397386	0.846879	0.067712	0.0539688	0.0131844	0.0237772	0.412078	0.072061	-0.00284651	0.000711513	FALSE	TRUE
Tusp_2	FBgn0039530	Tusp	0.0259726	0.0378494	-0.0118768	0.129768	0.10661	0.694501	-0.00653798	0.0193169	0.75393	0.127983	0.00574429	0.000932496	FALSE	TRUE
Uba2_1	FBgn0029113	Uba2	0.0762	0.0997292	-0.0235292	0.000160898	0.000165327	0.315552	-0.0161431	-0.0805875	0.392069	0.000287007	0.0207235	0.0386528	FALSE	TRUE
Uba2_2	FBgn0029113	Uba2	0.0930172	0.116733	-0.0237153	1.47449e-05	1.10614e-05	0.321227	-0.031977	-0.0130194	0.116004	0.780107	0.0328908	0.0318484	TRUE	TRUE
UbcD4_1	FBgn0015321	UbcD4	0.0223312	0.0348386	-0.0125075	0.201299	0.175324	0.678238	0.00577201	0.00784572	0.705153	0.372405	0.00374837	-0.000265792	FALSE	FALSE
UbcD4_2	FBgn0015321	UbcD4	0.016091	0.04561	-0.0295191	0.346787	0.0601093	0.185977	-0.00436028	-0.0216385	0.865183	0.475791	-0.00388992	0.0273594	FALSE	FALSE
Ubc6_1	FBgn0004436	Ubc6	0.1859	0.394225	-0.208325	7.37063e-12	2.35691e-19	8.27899e-13	-0.227693	-0.206718	1.30856e-14	3.83663e-13	0.0840826	0.0845472	TRUE	TRUE
Ubc6_2	FBgn0004436	Ubc6	0.00686475	0.0122518	-0.00538702	0.647329	0.575064	0.979094	0.023401	0.040665	0.177874	0.00952966	0.000260975	-0.00259946	FALSE	TRUE
Ubi-p5E_1	FBgn0086558	Ubi-p5E	-0.0391179	0.233876	-0.272994	0.0701918	7.34825e-12	8.92623e-15	-1.31884	-1.51593	1.47949e-29	5.7914e-38	0.0196467	-0.0173495	TRUE	TRUE
Ubi-p5E_2	FBgn0086558	Ubi-p5E	0.27597	0.407671	-0.131701	7.85132e-17	7.2951e-20	4.37986e-08	-1.02366	-1.46692	6.7447e-28	5.28207e-36	0.258496	0.206701	TRUE	TRUE
Ubi-p63E_1	FBgn0003943	Ubi-p63E	-0.0776922	0.136339	-0.214031	0.00492594	2.16983e-06	1.58234e-09	-1.40726	-1.44732	6.22367e-26	7.95587e-38	-0.0565129	-0.0309199	TRUE	TRUE
Ubi-p63E_2	FBgn0003943	Ubi-p63E	0.126222	0.339213	-0.212991	3.97923e-07	3.75257e-17	8.01632e-12	-1.35879	-1.63197	1.9541e-28	6.56577e-40	0.221828	0.135241	TRUE	TRUE
Ufd1-like_1	FBgn0036136	Ufd1-like	0.217206	0.429427	-0.212221	2.50165e-13	4.37222e-20	1.03607e-12	-0.293919	-0.30656	1.57323e-16	1.77588e-18	0.143208	0.189353	TRUE	TRUE
Ufd1-like_2	FBgn0036136	Ufd1-like	0.179602	0.387939	-0.208337	4.9457e-12	4.27468e-19	2.15623e-13	-0.18126	-0.240626	5.63693e-12	4.13111e-14	0.107184	0.148868	TRUE	TRUE
Usp47	FBgn0016756	Usp47	-0.301112	-0.0256763	-0.275436	1.15305e-17	0.312246	2.49732e-16	0.0313333	0.00750581	0.0768651	0.396746	-0.0132134	0.0119752	TRUE	TRUE

## Sheet: description
Results from the validation experiments using independent dsRNAs from those used in the primary screen. MAPK levels, Δm, actin levels and cell count are log10 normalized values. GFP dsRNA treated controls were used for normalization of GFP co-depleted samples whereas Usp47 co-treated samples were used as normalization controls for their Usp47 co-depletion counterparts. In addition to the Δm p-val…
