# Supplementary material for: The Deubiquitinase USP47 Stabilizes MAPK by Counteracting the Function of the N-end Rule ligase POE/UBR4 in Drosophila
Source: PLoS Biol. 2016 Aug 23;14(8):e1002539. doi: 10.1371/journal.pbio.1002539 (PMC4994957; doi:10.1371/journal.pbio.1002539)
Supplement: S3 Table — (XLSX) [file pbio.1002539.s014.xlsx]

## Sheet: DUB screen results
RNAi probe	gene symbol	closest Hsap ortholog	closest Scer ortholog	GFP dsRNA (MAPK levels)	Usp47 dsRNA (MAPK levels)	poe dsRNA (MAPK levels)	Usp47;poe dsRNA (MAPK levels)	Δm	p-val. GFP dsRNA (MAPK levels) [GFP ctrl]	p-val. Usp47 dsRNA (MAPK levels) [GFP ctrl]	p-val. poe dsRNA (MAPK levels) [GFP ctrl]	p-val. Usp47+poe dsRNA (MAPK levels) [GFP ctrl]	p-val Δm	p-val. GFP dsRNA (MAPK levels) [Usp47 ctrl]	p-val. Usp47 dsRNA (MAPK levels) [Usp47 ctrl]	GFP dsRNA (cell count)	Usp47 dsRNA (cell count)	poe dsRNA (cell count)	Usp47;poe dsRNA (cell count)	GFP dsRNA (actin)	Usp47 dsRNA (actin)	poe dsRNA (actin)	Usp47;poe dsRNA (actin)
Usp47_3	Usp47	USP47	UBP6	-0.277036	-0.257207	-0.0454613	-0.112781	-0.250159	4.12807e-12	5.66269e-11	0.0617065	4.06536e-05	1.97231e-05	0.265276	0.564047	0.0188407	-0.00145987	0.00676324	-0.030164	-0.00197712	0.01874	0.0171205	0.0138823
poe_1	poe	UBR4	0	0.0271849	0.0298538	0.125466	0.00721832	-0.232999	0.209237	0.170654	7.56342e-06	0.69742	3.26453e-05	2.06787e-07	1.89165e-07	0.0168958	-0.0361283	-0.021338	-0.0656225	-0.00259369	0.0401327	0.0435326	0.0414503
CG30421	CG30421	USP31	UBP12	-0.0364438	-0.262727	0.0439925	-0.068821	-0.00404647	0.135648	9.95042e-12	0.0520758	0.00560636	0.882355	1.6947e-05	0.458507	0.0821043	-0.000634255	-0.00365081	-0.08982	-0.043324	0.0121036	0.0171078	0.0335454
CG12082	CG12082	USP5	UBP14	-0.0308832	-0.282877	0.0108283	-0.0394159	0.0216645	0.201959	2.05976e-12	0.581743	0.10743	0.690856	1.00605e-05	0.205247	0.0672393	0.0116079	0.00354296	-0.129786	-0.0328897	-0.0144368	0.002919	0.0528033
CG7288_3	CG7288	USP39	SAD1	-0.0295437	-0.350031	-0.00929032	-0.0467261	0.0901573	0.254002	4.17618e-14	0.732208	0.0552916	0.0896635	1.21023e-05	0.00550979	-0.137262	-0.207924	-0.115912	-0.147146	0.0803022	0.119727	0.0725838	0.0838509
Ubpy	Ubpy	USP8	DOA4	-0.0269339	-0.244819	0.0201437	-0.0699569	-0.0124444	0.283211	8.05646e-11	0.335931	0.00502289	0.751727	8.69851e-06	0.79179	0.0568175	-0.0781269	-0.0454678	-0.054641	-0.0249852	0.0454152	0.0298619	0.0296062
CG2224	CG2224	STAMBP	RFU1	-0.0155194	-0.240608	0.0425583	-0.065721	-0.00524079	0.542426	8.94786e-11	0.0572396	0.00788898	0.864038	3.91758e-06	0.878636	0.0290049	0.00890866	-0.00829705	-0.0983295	-0.0264365	0.0130075	0.0197434	0.0385474
CG31639	CG31639	ODF1	0	-0.00844307	-0.289709	0.0292214	-0.0599938	0.0509359	0.759501	1.22354e-12	0.176653	0.0148335	0.311973	2.13887e-06	0.151484	0.0617248	0.0226665	0.0260234	-0.0353539	-0.026686	0.00248768	-0.000979084	0.0212458
CYLD	CYLD	CYLD	0	-0.00756224	-0.261675	0.0575578	-0.0334502	0.023783	0.804763	1.9901e-11	0.0132549	0.166588	0.667153	3.36428e-06	0.475846	0.0395821	-0.0460442	-0.0361821	-0.147468	-0.00781062	0.0248712	0.0314804	0.0546228
CG7023	CG7023	USP46	UBP13	-0.00701628	-0.274864	0.0613892	-0.0242957	0.0375177	0.808135	5.01308e-12	0.009768	0.314506	0.465876	1.9614e-06	0.293793	0.0482606	0.0211542	-0.0262594	-0.123584	-0.0192203	0.00695503	0.0243464	0.0629566
CG1950	CG1950	UCHL5	0	-0.00350881	-0.281562	0.0303371	-0.0489891	0.0477237	0.931926	2.22105e-12	0.163332	0.0427104	0.343248	1.68567e-06	0.218113	0.0372665	0.0217784	0.0337349	-0.101556	-0.00643621	0.00348568	-0.00263139	0.0500641
CG15817	CG15817	USP1	UBP13	-0.00153386	-0.22886	0.00155534	-0.0457814	-0.00300353	0.997967	3.82602e-10	0.888791	0.0647571	0.900339	1.39815e-06	0.873309	0.0555963	0.0177494	0.0354682	-0.0416416	-0.0105369	0.00465556	-0.00705291	0.03082
CG14619	CG14619	USP2	DOA4	0.00622396	-0.236904	0.00537757	-0.0783629	0.0127987	0.726887	1.1342e-10	0.755864	0.0021322	0.834095	8.01935e-07	0.95623	0.0716568	0.0717379	0.055028	-0.0245165	-0.0274764	-0.0162912	-0.0135754	0.0156151
Uch-L3	Uch-L3	UCHL5	0	0.00693514	-0.289826	0.0501674	-0.0300289	0.066432	0.703384	5.93385e-12	0.0306406	0.228346	0.192403	7.96602e-07	0.166601	0.062147	0.00432543	0.0217202	-0.0383317	-0.02235	0.00889682	0.00138133	0.0332314
ec	ec	USP53	0	0.021737	-0.235015	-0.00201141	-0.0601836	0.0264223	0.351406	6.26221e-08	0.98512	0.0223675	0.66983	5.67046e-07	0.996823	0.0243872	0.00885507	0.0317849	-0.0191419	-0.00317976	0.00930148	-0.0115267	0.021738
CG3016	CG3016	USP30	UBP1	0.0220697	-0.27028	0.0353701	-0.0334914	0.0620206	0.297314	4.78241e-11	0.117038	0.176388	0.230706	2.87512e-07	0.373434	0.0131626	0.0300956	0.00160104	-0.0732122	-0.00150171	-0.0022909	0.0157555	0.0394711
CG8232	CG8232	PAN2	PAN2	0.0269455	-0.260233	0.0296768	-0.0346982	0.0568493	0.209756	3.02164e-11	0.169303	0.148109	0.260634	2.1927e-07	0.503169	0.0377486	0.0174484	0.00645334	-0.0819461	-0.00787212	0.000452632	0.010972	0.0499578
trbd	trbd	ZRANB1	0	0.0294806	-0.151924	0.0816302	-0.000313707	-0.0489248	0.216471	5.05172e-07	0.00131514	0.955637	0.290562	3.02177e-07	0.0359904	0.0209874	0.0038596	-0.049564	-0.140976	0.00666429	0.0172445	0.0502631	0.0757766
CG8830	CG8830	USP35	UBP11	0.0314221	-0.148006	0.0424348	-0.0270792	-0.0509015	0.160552	6.92512e-07	0.0622794	0.263284	0.261604	1.75041e-07	0.027905	0.0250524	0.0143434	0.0133571	-0.0978107	0.000401691	-0.00955795	0.00475254	0.0450854
calypso	calypso	0	0	0.0337272	-0.316852	-0.0266614	-0.0647394	0.12025	0.125922	5.0065e-13	0.268266	0.0127655	0.0209534	1.39321e-07	0.0413454	0.0210042	0.0374169	0.0255134	-0.0835696	-0.0023131	-0.00751138	-0.01232	0.0460261
CG5384	CG5384	USP14	UBP6	0.0356404	-0.277028	-0.014392	-0.024312	0.0823383	0.122738	3.35236e-12	0.568715	0.347177	0.104469	1.79069e-07	0.264987	0.0249363	0.0263875	0.0010977	-0.103731	0.00521371	-0.00249417	-0.00861898	0.0657626
CG4968	CG4968	OTUB1	0	0.0363379	-0.244823	0.0398419	-0.0430284	0.0508313	0.118684	6.86087e-11	0.10391	0.0809409	0.330861	1.39718e-07	0.792742	0.0197264	0.0290539	0.0303746	-0.103213	-0.00506121	0.00446126	0.00212404	0.0442806
Uch	Uch	UCHL3	YUH1	0.0380166	-0.308688	0.012548	-0.0555554	0.116374	0.0902195	3.60525e-13	0.52832	0.021979	0.0218272	1.24775e-07	0.0587934	0.026706	0.0236659	0.0200531	-0.0460739	-0.00517772	0.00188858	-0.00367371	0.0282586
faf	faf	USP9X	UBP15	0.0449248	-0.190131	0.0105557	-0.0655452	0.00472607	0.048988	1.36891e-07	0.593755	0.0106772	0.971197	7.23803e-08	0.263417	0.00930513	-0.0240026	0.00612179	-0.0502807	0.00787032	0.0319524	0.00476763	0.0340259
CG4165	CG4165	USP45	UBP8	0.0463233	-0.35315	-0.0188951	-0.045847	0.169144	0.0403433	1.78207e-14	0.441985	0.0576257	0.00152676	6.13955e-08	0.0039941	-0.00746851	0.0254563	0.0310339	-0.0930627	0.0226032	-0.00517964	-0.0223563	0.0560478
Magi	Magi	MAGI1	0	0.0530979	-0.256742	0.0180581	-0.0108005	0.0795101	0.0240723	2.56679e-11	0.385078	0.681409	0.117532	4.02195e-08	0.563249	0.00460169	0.00760229	0.00392038	-0.145498	0.00702527	0.00993918	0.00795515	0.0665233
Prosap	Prosap	SHANK1	MGA2	0.0622474	-0.217012	0.0190105	-0.0351515	0.0489299	0.010365	1.03069e-09	0.390781	0.141236	0.33931	2.42404e-08	0.635819	0.0334335	0.0138006	0.0123156	-0.0960516	-0.00160457	0.00789043	-0.000251381	0.0415934
isopeptidase-T-3	isopeptidase-T-3	UBAC1	0	0.0651164	-0.289165	0.0110545	-0.00434383	0.123951	0.00648568	1.3625e-12	0.583239	0.90433	0.0152735	2.28073e-08	0.156512	-0.0505576	0.0199714	0.00796413	-0.167676	0.0383295	0.00442417	0.00173692	0.0920419
Sce	Sce	RNF2	0	0.0731738	-0.190409	0.0137889	-0.015187	0.0332533	0.00235749	1.6154e-08	0.502597	0.551724	0.525547	1.13021e-08	0.252278	0.0216412	0.0151488	-0.00743459	-0.135083	0.00393002	0.00987555	0.0109356	0.0725479
CG4603	CG4603	YOD1	OTU1	0.0805661	-0.281664	0.0575868	-0.00405064	0.1319	0.0010969	1.08551e-11	0.0164266	0.913011	0.011606	7.09648e-09	0.231676	-0.0591065	0.0100458	0.024419	-0.204916	0.0462454	0.00295697	0.0029948	0.0959426
CG3781	CG3781	JOSD2	0	0.0813755	-0.24059	0.0586311	-0.0110641	0.0916356	0.000959679	3.22623e-10	0.011931	0.672195	0.0718498	6.83579e-09	0.880104	0.0257636	0.03308	0.00751548	-0.130985	0.00117966	0.00105374	0.0104993	0.0676875
Rpn11	Rpn11	PSMD14	RPN11	0.0817972	-0.00852994	0.113926	0.115966	-0.140002	0.00104591	0.791203	2.18596e-05	2.50051e-05	0.00697491	6.72356e-09	6.0433e-06	-1.16597	-1.20432	-0.821371	-0.995953	0.0533616	0.05539	0.144282	0.135862
CG4751	CG4751	MPND	0	0.0832702	-0.230813	0.0286446	-0.0276523	0.0837532	0.00473476	2.16029e-10	0.278896	0.251807	0.122868	2.41993e-08	0.915171	-0.0240825	0.0132905	0.016225	-0.189299	0.0300169	0.00496337	0.012845	0.0752323
Ulp1	Ulp1	SENP2	ULP1	0.0859652	-0.23614	-0.0616479	-0.0742125	0.126463	0.00485386	4.93813e-07	0.0144391	0.00593361	0.0799051	3.98135e-08	0.955249	-0.264902	-0.0560145	0.0253676	-0.148611	0.0975092	0.0326369	-0.0209162	0.0654392
Usp7	Usp7	USP7	UBP15	0.0872922	-0.0707121	0.111806	0.0285157	-0.0723253	0.000652678	0.0224669	6.38098e-05	0.242966	0.15904	6.41653e-09	0.000471548	-0.0873441	-0.0876601	-0.03968	-0.16723	0.0654461	0.0622809	0.0340214	0.0746586
CG8494	CG8494	USP20	UBP10	0.107559	-0.289788	-0.0038537	0.0312449	0.167017	4.45453e-05	2.89764e-12	0.919969	0.161636	0.00174362	1.53094e-09	0.152725	-0.00461595	0.0164617	0.0156485	-0.132472	0.0276745	0.0130197	-0.000980177	0.0828218
CG8334	CG8334	USP32	UBP12	0.114991	-0.364559	-0.0267374	0.0252263	0.249221	3.52354e-05	1.25507e-14	0.269224	0.24917	2.16722e-05	1.09849e-09	0.00185067	-0.000903597	0.0313396	0.0471932	-0.132284	0.0166951	-0.00194906	-0.018239	0.0832744
RN-tre	RN-tre	USP6NL	MSB3	0.120363	-0.184148	0.0507325	0.0430449	0.0741815	0.00015787	1.45153e-08	0.0382319	0.124703	0.166187	3.15356e-09	0.18533	-0.0392778	-0.0401444	0.0038447	-0.155247	0.0364861	0.0424727	0.0100387	0.0725519
CG32479_2	CG32479	USP10	UBP3	0.124379	-0.327607	-0.0299184	-0.0231817	0.221657	1.71892e-05	7.8193e-14	0.215962	0.340636	0.000104187	7.65034e-10	0.0190246	-0.112671	-0.0444377	-0.0388252	-0.197908	0.0667212	0.00752883	-0.00248872	0.0936026
CG5794	CG5794	USP34	UBP15	0.1408	-0.162801	0.114689	0.0267366	0.0732719	9.81388e-07	1.71757e-07	1.96357e-05	0.219648	0.148088	2.25991e-10	0.0665827	-0.0433499	-0.0630937	-0.0721388	-0.132512	0.0541324	0.0572637	0.0570425	0.0826688
scny	scny	USP36	UBP10	0.15869	-0.281355	0.0381143	0.0529361	0.209715	1.42894e-07	2.54394e-12	0.0844901	0.0232098	0.000153781	8.7605e-11	0.219838	-0.27759	-0.101241	-0.0602435	-0.316857	0.129278	0.0330182	0.0165838	0.139503
CG8617	CG8617	STAMBP	0	0.175763	-0.253946	0.0456249	0.0554545	0.199379	3.43562e-08	2.08227e-11	0.0484458	0.0163291	0.000297756	3.93256e-11	0.6101	-0.135994	-0.110002	-0.0516158	-0.251186	0.101925	0.04329	0.0223952	0.136842
not	not	USP22	UBP8	0.176413	-0.197295	0.00845804	0.0181674	0.143378	9.85515e-06	6.40525e-08	0.665964	0.388513	0.0229742	1.24649e-09	0.342507	-0.111198	-0.000271978	0.0165956	-0.138576	0.0565436	0.0266038	0.0079343	0.0950408

## Sheet: description
Results from the DUB RNAi mini-screen using independent dsRNAs from those used in the primary screen. MAPK levels, Δm, actin levels and cell count are log10 normalized values. All values shown here are normalized to GFP dsRNA treated controls. In addition to co-treatment with Usp47, all DUBs were also tested in co-depletion with poe and in triple-depletion with Usp47 and poe. P-values shown are f…
