# Supplementary material for: The Deubiquitinase USP47 Stabilizes MAPK by Counteracting the Function of the N-end Rule ligase POE/UBR4 in Drosophila
Source: PLoS Biol. 2016 Aug 23;14(8):e1002539. doi: 10.1371/journal.pbio.1002539 (PMC4994957; doi:10.1371/journal.pbio.1002539)
Supplement: S5 Table — (XLSX) [file pbio.1002539.s016.xlsx]

## Sheet: qPCR Uba1 Kcmf1
qPCR assay	GFP dsRNA	mapk dsRNA	Kcmf1 dsRNA	Uba1 dsRNA	mapk p-value	Kcmf1 p-value	Uba1 p-value
mapk	-8.29583e-16	-1.65858	0.0827026	0.156073	5.09865e-06	0.649696	0.225468
Usp47	-1.78869e-16	-0.186065	-0.0354166	-0.490051	0.130047	0.599021	0.000649464
Uba1	-2.83724e-16	0.176961	0.0492822	-2.14083	0.433362	0.860843	2.95947e-05
Kcmf1	-6.16791e-17	-0.0199747	-1.65858	-0.0174171	0.851182	7.68161e-06	0.90328

## Sheet: qPCR screen candidates
qPCR assay	GFP dsRNA	dsRNA1	dsRNA2	p-value 1	p-value 2
CG31053	-8.29583e-16	0.348855	-0.0581456	0.0367368	0.713827
Ufd4	-1.78869e-16	-0.565796	-0.614994	0.00376099	0.00232235
fzy	-2.83724e-16	-3.57579	-2.68587	1.25805e-08	1.95564e-07
poe	-6.16791e-17	-0.915533	-1.58725	0.000170927	3.00863e-06
Ubc6	-4.1325e-16	-4.12496	-2.95126	3.24434e-09	1.59989e-07
Ufd1-like	-1.22125e-15	-2.56121	-2.11577	3.79121e-09	1.72845e-08

## Sheet: qPCR in vivo
qPCR assay	mCherry RNAi	Usp47 (1) RNAi	Usp47 (2) RNAi	Usp47+poe(1) RNAi	Usp47 (1) + poe (2) RNAi	Usp47 (1) + Ubc6 RNAi	Usp47 (1) p-val.	Usp47 (2) p-val.	Usp47+poe(1) p-val.	Usp47 (1) + poe (2) p-val.	Usp47 (1) + Ubc6 p-val.
mapk	0	0.0662614	0.220743	0.609125	0.187345	1.06373	0.954983	0.763295	0.0275443	0.0152437	0.00743743
Usp47	0	-0.728176	-0.953625	-1.23786	-1.26998	-1.26073	0.0980699	0.00319146	0.00547356	0.000269314	0.000242482
Ubc6	0	0.338377	0.719549	0.645548	0.719256	-0.587128	0.714739	0.367052	0.251259	0.191501	0.257504
poe	0	0.333805	0.43189	-0.828793	-0.885411	0.130931	0.620031	0.289372	0.0386484	0.0383776	0.621323

## Sheet: description
qPCR validation of indicated dsRNA reagents
RNAi reagents targeting selected transcripts were validated for depletion efficacy by qPCR. Uba1, Kcmf1 and hit validation qPCR experiments were performed on S2 cell lysates obtained using the Cells-to-cDNA (Ambion) lysis buffer following treatment with the indicated dsRNAs. Samples were prepared in triplicate (validation) or quadruplicate (Uba1 and Kcmf1). The in vivo experiments were triplicate…
