# Supplementary material for: The Deubiquitinase USP47 Stabilizes MAPK by Counteracting the Function of the N-end Rule ligase POE/UBR4 in Drosophila
Source: PLoS Biol. 2016 Aug 23;14(8):e1002539. doi: 10.1371/journal.pbio.1002539 (PMC4994957; doi:10.1371/journal.pbio.1002539)
Supplement: S7 Table — (XLSX) [file pbio.1002539.s018.xlsx]

## Sheet: UPS dsRNA library
dsRNA ID	dsRNA name	provider	primary target	amplicon (nt)	amplicon (seq)	Oligo_5	Oligo_3
60076	CG1216	Open Biosystems	FBgn0035107	269	CCCCTATAGCAGTGGCTAATCCGCATCCCAATAACGCTGAGCTCGCTGCCGGTATGGCCGTCGCACCCGCAGCTATAGGCGTGGCTGGTCCAGCAGTCGTGGTAGCCGTCGACGAGGCGGCCGGGGGCGTTGTAATGCTCAACGAGTTGGACCAGGCAGCGATCGCTGTTGCCGTCGGAATAGTTGATGAAAATATGTAGATCAACTGACCGGCTGGTAGTCGGAACACACTGCCAGAGCATCACAGCGCACAGA	CCCCTATAGCAGTGGCTAATCC	ACGTAAAGTGTTTTTCTGTGCG
60020	CG1066	Open Biosystems	FBgn0003383	644	ACTCGATTCCCACAACCTCCCAGCAGATCGTTGGCAGCGTCGGTGGCGTGGGCGTCGGTGGTGCCAGCAGCCAGTCGATTTCGGGCGGTGTTCCCACCCACAGCCAGAGCAACACCACCGGCGCTCTGCAGCGGACACATTCCAGATCCATGTCCTCCATACCGCCGCCCGAGCCGTTCATGATAGCCCAGTCGAAGGCGGTCAACAGCCGCGTGTCCATCAACGTGGGCGGGGTGAGGCACGAGGTCCTGTGGA	ACTCGATTCCCACAACCTCC	CCACAGATACTTCTGGTACTCGG
60021	CG1070	Open Biosystems	FBgn0261238	694	TACCACTGCCTCTTCCAATACGCCCACGTCGAAACCCAACAACAGAACGCTTGATCTGAGCACGGCAAGCGCTTCATCGTCATCGCCATCTGCAGTGCCCGCGACAACATCTCCCTTGGTCGTACTGAGTAACCAATTGCCACTTAACTCGGTGGCAGCAAGTAGTTCCACCGGTGGTCTGAAGTTTACCTACGAGAGTCAGACCCAGATGGACGTGCCCATGATGCCTGTGAGCGCCATAAAGGATTCCCCGCC	TACCACTGCCTCTTCCAATACG	GGGAGTGTAGATCGAGTGATCC
60058	CG1134	Open Biosystems	FBgn0035483	489	AGATACCATATGCGGTAATCCGGGGCACAGTGACGCCCATCGGGGTGCCACTGAGGAGCTCCCTGGTGCCCAGTGTGAGTGGAGTGCTGCAGATTGTGAAGCTGCATGAGCACAGGGTAACGCGCGGATTCGCCGGCTTCTGGACGGAACAACACAAGTTGCTGCACGAATCCGCCAACGAGATGCCCTTCGAGTTGCGTAACCAGAGCCATGGTGTGGAGATTGTGGACGCCTTGAGTGCCGCCGTCTTGGACG	AGATACCATATGCGGTAATCCG	TAATAAGCGTGGACTTGGTGG
60145	CG1401	Open Biosystems	FBgn0039632	635	GAGAACTTTGAGATGGCGTACCTTAAGGCCACTGTCGAGTTCTATCGCCTGAAATCCGCCGAACAACAGCAAGAGAACGGAGTGCTGGCCTATATGAAATACGCCGACTCAAAGTTGCGTGAGGAGGAGGTTAGGGCCAAGCGGTATCTGGAGCCCAGCAGCTTCAGTATACTTACTTACACGCTGGTTAATGTGCTCATAGTGGACCACCTCAACTCAATCATCGCCGAGTGTCCGGCTTTGATCAGGGACTAT	GAGAACTTTGAGATGGCGTACC	CAATAGTTGGCCAGTAGTTCCG
60146	CG1403	Open Biosystems	FBgn0011710	712	ATCTTTTATATACGCGCTTGGCGGAGGCGGCAATCTCTAGTTATACACAAGTCGTATATATACACATATACAAAACATATATTTTGTACGCAGATTTTGGTTGCGATCGCGCTTTAATTCTACTCTCAATTGTGAAACGACGGGCGCTAAGTATTCTGTATTAATTTCGCATTCTCCATATATATATATCCGTAGTATCTAGATATACACACCACATACATTTATACACACATCTAACTTACACCTGCCGCGTAT	ATCTTTTATATACGCGCTTGGC	TAAGCGAGTAGCCTGCTAAACC
60113	CG1317	Open Biosystems	FBgn0035333	605	TATTTGGTTACTGCTGCATTGGATTGACCCTGGTGGTGCTGCACTTCTTCTCCAGAGTTTTCCGCCTGCGGAGAGTCTGCTGGTTCATTGGATTGTGCTATATTGTGGTCAAGGTGTCGCTGCTGTCGGTGTTGGAGATCGGAGTACTCCCGCTGATTTGCGGCTGGTGGCTGGACATTTGTTCGTTGCCCCTACTAGATGCCAGCCTCAAGGATCGTAAAGAGAGTTTTAAGGCTGCTCCGGGCACCTCACTTT	TATTTGGTTACTGCTGCATTGG	GTTATTCAAATAAGTTTGCGGG
60175	CG1451	Open Biosystems	FBgn0015589	617	ACAATGAATGACTACAGCTCGGCCGAGTCCACACCCAAGCACGGATCTACTCCATCACCCAATCGTCGTTCCCTCACACCGAAAGACAAGCGACGTCTCACAAAGGATCGCTTCAAGACCTACACCATAGCCACCAGCTGCGAGATGGAAGCACCAGAGGCCAATGAAACTTTGCAGATAGAAATTGTGGAAGCTGCCGTTCCTGTGGCCACGCCATCGCCACGCGCCAATGGAAGGAGAAGGGGCAGTGCGGAG	ACAATGAATGACTACAGCTCGG	GAGACATAGGCTGGTTTCTTGC
60192	CG1487	Open Biosystems	FBgn0040206	609	GCAAGGAGTTTATGATGAAGCCAAACAAGATCCATTTGGAAGCTACTTTGGACAAGGAGTTATACCACCACGGCGAAAAAATATCGGTCAACGTTCATGTGGCCAACAACTCAAATCGGACGGTAAAAAAGATTAAGGTATGTGTCCGGCAGTTTGCGGATATTTGTCTCTTTTCGACGGCGCAATATAAATCTGTAGTGGCAGAAATCGAGTCAGAAGACGGATGTCAAGTGGCTCCGGGATTTACACTCTCGA	GCAAGGAGTTTATGATGAAGCC	CAGTAGCCGATTCAGTTTCTCC
60205	CG1512	Open Biosystems	FBgn0032956	609	TTCTACGGTAATCTGTCAAGCGATGCTGCGGAGCAGATGGAGATTGGCGAGCTAGGTCTAGACATTTGGCGCCTGTATATGATTGAGTACTTGTCCAGCGAACTGGTCCGTCACATACTCGAGGGCATTGCCGCAGACAGAGCTAGCAATGGCACCTTGGATCACCATCGCGTGCAAATTATCAACGGAGTGATACACAGCTTCGTGGAGGTACAGGACTATAAGAAAACAGGCTCGCTTAAGCTCTACCAGGAA	TTCTACGGTAATCTGTCAAGCG	TTCACTTTTGATGTGATCGAGG
60241	CG1591	Open Biosystems	FBgn0029133	605	GAAATTCAAACTGTGGAATCCGAGGCGGCCGCCTTCTTTGACCAGATATCGCGCTATTTCTTGTCGCGCGCCAAGGTGGTGTCCAAGGTGGCCAAGTATCCGCACATCGATGATTATCGGCGCGCAGTCGTCGAACTTGACGAGAAGGAGTACCTCAGCTTGTGGCTGGTCGTTTGTGAGGTCCGCAATCGCTACTCCTCGCTGCACGACATTGTTATTAAGAACCTCGAGAAGCTAAAGAAGCCGCGCTCCTCA	GAAATTCAAACTGTGGAATCCG	AGCTCGCCTATTCTTTTTATGC
60194	CG1489	Open Biosystems	FBgn0020369	720	ATCAAGGAGGTGATTGAGTTGCCCGTAAAGCATCCAGAGCTGTTTGATGCCTTGGGTATTGCCCAGCCGAAGGGAGTGCTCCTTTATGGACCTCCAGGTACAGGAAAGACTTTGCTGGCCAGGGCCGTTGCCCATCACACCGAGTGCACCTTCATTCGCGTCTCTGGCTCAGAGCTGGTCCAGAAATTCATCGGCGAGGGTTCGCGCATGGTTCGAGAACTCTTTGTAATGGCCCGGGAACATGCACCATCAATT	ATCAAGGAGGTGATTGAGTTGC	AGACATGTTCTTCTCCGAGTCC
60218	CG1530	Open Biosystems	FBgn0260970	565	GAACCACGACTTCAATATGTTCCTGTCACAGGCGGGCGGTGCCTGCGATTGTGGTGACACCTCGGTCATGAAGGCGGAGGGTTTTTGCAGTGATCATGGCATCAATAATCGGGTGAATCGCGATCCGGTGCCAAACAATCTTTTGGCAGTGGCCGAGGCCATAATGCCCAAGCTGCTCTTCCGCCTGCTGCAGCACTTCCGTGAGCACAGCGACACCCCACTGGAGGTGCAAGCGATAACGTCGTACTCCTGCGA	GAACCACGACTTCAATATGTTCC	GACCAGAGTCTGTGGAAACTCG
60195	CG1490	Open Biosystems	FBgn0030366	632	GGGCTACGTAATCCTGAAAGGATTCGTAGATGTTCTTCTTATCCTTGATGTTCAGCTGAATGTCGTAGAACGTCTCGTAGCGTGTGCTATTGTAATCGACGTTCTTGCACTTAATGTACGACGACATTTTGCCCTCAAACAGACCCGGTATGGTGCCCTCCAGGATGGTGCCCTTCATCTTCGACTCGAGCTTGTCGAGCAGCACGCGCAGAAACTCCTGGACATCGTGCTGCATAAACGAATCGAGCGTCTCCC	GGGCTACGTAATCCTGAAAGG	CTCCAAGGAGAATGACTATGGC
60219	CG1531	Open Biosystems	FBgn0260970	668	TGAAGAGCAAGGATAAGATGCCGGCAAGTGGTAACCTATGGCCACCCTTCCGATTGCCTCATGCTCTGCCCGCAACGAGCTCCTTCAGTGATCCCTGCAAGATTTTGAACTCGCGCATCTTTCACTCCACCATCCTGTCGATATTTTTCCGTGCAGTTCACACACGTGATGTTTCCGAGCATCTGCTGGCTCTGGCTGTGTTCCTCTTAGAGATTGCTGTGGAAACAAGTGATGATGTTGGCAGTGGAACTGGAG	TGAAGAGCAAGGATAAGATGCC	TACTGAAAGATCCGGTGGTAGG
60212	CG1519	Open Biosystems	FBgn0023175	472	AGATCGACTACGCCTCAAAGGCGGTGGAGAAGAGCGGCACCGTAATCGGGATTCGGGGCAAGGACGCCGTGGTGCTGGCCGTGGAGAAGATCATCACCAGTAAACTGTACGAACCAGACGCCGGCGGACGCATCTTCACCATCGAAAAGAACATCGGAATGGCGGTGGCCGGCTTGGTGGCCGATGGAAACTTTGTGGCTGACATTGCGCGTCAGGAGGCAGCCAACTACAGACAGCAATTTGAGCAGGCTATCC	AGATCGACTACGCCTCAAAGG	AGCTTCTCCATCTCAGTCTTGG
60237	CG1582	Open Biosystems	FBgn0030246	619	AATTGTCCAAAATGAACTGCGGCACTTGGGTACTCTTGCCGCAACCCGTTTCACCAGATATTACCACTACCGGCGAACTTTCTATTAGCGCCAGAATACGTTCAATTTCGGCGAAGGCGGGCAGCTGTTTTCGTCCATCAATGATCTTCTGGTAGCGTTCTTCCTTTCGTCGCTCCACGAACTGTTGCAAAAGGCGACGGTTCTCTCTCGTCTGCGCTTCCACGTTTCGCTGGTGGCCTCCATCATTTCGCGACG	AATTGTCCAAAATGAACTGCG	GAGAACGATAACGAGCTGTGG
60251	CG1609	Open Biosystems	FBgn0019990	612	GCCTACAAGAACCTAGTTGCCCGATGTCTTCAGCAGGAGAGCGACGAGGTGCTGGAACACACCTACCACTTGGGAAGCAGTCGAGCTATGAAATCCTGGAACTCGGCAATTATAATCGATGATATAGTATCCCTGAACCCAGTGATTGAGTTTGTTAAGGCTAAGGTCGTGAATTTATTCCGCAAGCATGGAGCTATAGAGGTGGACTCACCGCTCTTATCCCCACTTTCCGCAAGGAACAGCACTGCGAATGCG	GCCTACAAGAACCTAGTTGCCC	TGGTACATTGCAGAAGATGAGG
60312	CG1736	Open Biosystems	FBgn0261395	586	AGCTCATGGACACCAGTATTCCTGTGCCAAGAATCTCGTGGTTGAACGAGAACATTGCCTGTTGCGCCACGGGCAACACGGCGGATGGTAACGTGCTGGTTAACCAACTGCGAATGATCGCCCAACAATATCAGTTCAACTTCGGTGAGATGATTCCTTGCGAGCAGTTGGTCACGAACCTTTGCGATATCAAACAGGCGTATACGCAATATGGTGGCAAACGACCCTTCGGGGTATCGTTTCTTTACATGGGCT	AGCTCATGGACACCAGTATTCC	CGCCTCTTCAAATTGTTATTCC
60373	CG1845	Open Biosystems	FBgn0033155	626	TAAAGAGGAGCAGCACAATTCGCAGTCGTCCAACACGCAATCCACCAGCGGTAGCTCATCCTCCGTCACCACGGCGGCCACGGCCGCGTCTAGTGGAGCGGGCACTCTGAATCACGTCCTGTCCTCCGCACCGCCAACTGCCTCCAGCTTCGCGTTGACGCAGAACAACAGCAGTGGCGGTGGAGCTCTGGCATCGGGAACTGGAATAGGAGGGTCGTCCTCAGCGGGAACCGCTGCAGCGGCGAGCTTGACCTC	TAAAGAGGAGCAGCACAATTCG	CTCTGTCAGGATCTCCATCAGC
60338	CG1782	Open Biosystems	FBgn0023143	645	CAAAATCTGCTCGGGTAATACGTGCCCGCTGGACGCGGCCGTTGGTGGAATTGTGGCCCAGGAGGTGCTTAAGGCCTGCAGTGGAAAGTTTACACCCATCTACCAGTGGTTGTACTTTGACGCCCTGGAGTGTCTGCCCACAGAGGGTGTCGAGGAGGCGGATGCCCAGCCGGTGGGCTCGCGCTATGATTCTCAGATTGCCATATTTGGCAAGAAGTTCCAGGAGAAGTTGGCTGACTCGAAATGGTTTATTGT	CAAAATCTGCTCGGGTAATACG	CCCAAAGTTCCCAGAGTTCC
60362	CG1826	Open Biosystems	FBgn0030228	597	AATTGTCAACTGTTCCCTCTGGCTGCTTACACACATAAATACACATCGCACGGAAGAAAAACAAAAAAGAGAAGGATGAGCAGCCAGGGACACCATAAGATGTCCGGCGGCGGCAAGAAGGGCGCCATGGAGCAGGACTACACCGACGTGGTCGATCTGGGCGATCGCTTCTCAGCGGACATGGCGCGCCTCTGCATGAACGAACAGTACGCGGACGTGGAGTTCATCGTCGAGGAGGAGCGCATACCCGCCCAC	AATTGTCAACTGTTCCCTCTGG	ATCCATGAACATTAGGCAAACC
60355	CG1812	Open Biosystems	FBgn0031119	610	AGCCAGCAGTGACTACTTTTGCGCCATGTTCGCCGACTGTGCCATGATTGAGTCGCGTAAGGACGAGATAAATCTCTACGGTATTAAAGCCAGGGCCATGGGCTCGATCATTGACTACATATACACATCGATGCTGGAACTGAACTACGATAACATCGAGGAGATCCTGGCGGCAGCCACGCACGTCCAGGTGCGCGAGGTGATTGACCGATGCACGATCTTTCTGGGCGCAAAGATCGAGATGGAAAACTGCCT	AGCCAGCAGTGACTACTTTTGC	GTAGTAGCTGGTAGGCAGTGGC
60367	CG1836	Open Biosystems	FBgn0026777	512	TCATTGTGGTAATGTTGACACGCGATTCGTCTAGTTCAAATCGTAATCAACTTAGTGTAAAAGAAAGTAATAAATTGACTAGCACCGACGATTCAAAGCAATCTATGCCTTGCGAAGAAGCCAACCATACCAATTCGCCTAGTTCCACAAATACAGAAGATTCAGTTTTATCACGTGAAACCAGACCTTTATCTAGTGACGAATTGATTGGCGAGTTGGCCCAGGCTTCCTTACAATCGCGCGCTGAATCTAATT	TCATTGTGGTAATGTTGACACG	TGAATTTGATTCTGTTGAACGC
60320	CG1749	Open Biosystems	FBgn0030305	664	TACCCTGAGCTTTATCAATCCGGACGTGGAGATTGAGACGCACAACTACAATATTACAACGGTGGAGAACTTTGATCGCTTCCTGGACACAATATCGCAGGGCGGACGGATAGCTGGCCAGCCGGTGGATCTGGTGCTCAGCTGTGTGGACAATTTTGAGGCACGAATGGCAATCAATGCAGCGTGCAATGAACGCAATCTCAACTGGTTTGAGTCGGGAGTTTCGGAAAATGCCGTCTCGGGGCACATTCAGTT	TACCCTGAGCTTTATCAATCCG	TGTATTACTTTCTGGCGCATCC
60357	CG1815	Open Biosystems	FBgn0039863	625	TGACCATCACAAAGATACCACGCGAGCAACAGCAGACAGCAGAGGACACAGCTGCTGTTCCCATTCCTCTTCCAACAGCTCCACCTCCCAAACAGAATATCCCAAAAGGGAATGAAGCAGCAAACCCAAAACAATCTGATGTCGAGAGACAACAAGAACAGCTCATCAAAAAAGTTATTCCGTTTATAGAAATTAAAACAGAGGTGATGTCGGAGCCAGATGACGAAGGAATAGAGGAAGCGTCACCGGCTAATC	TGACCATCACAAAGATACCACG	TGAACACCTTTACGTTTTCCG
60370	CG1839	Open Biosystems	FBgn0030555	426	CTGGAGATGTCGTAGAAGGTGCGCGACACGTGACCCACGCGGAACAGCGACTTCAGGTCCAGGTAGCTGAGTATGCGCAATAGGATCTCGAATGGCAGATCCGTTAGACAGATTTGTGGCGCCGCCGCCTCGCCATCCACACAATTGTCCGCCAGAAACTGACTAAGATCGTTGTTGATGAACTCGTGCAGCTTGGTGGCACCGTCTTCGCCGCAATTCGGCTGGAACTTAAGGGTGCGCAGCTTGTGGCTAATT	CTGGAGATGTCGTAGAAGGTGC	CAGCCGACTCAATTACTATACGG
60371	CG1841	Open Biosystems	FBgn0030330	746	TTCAGGTGATGCTAATGAATCCGGAGTGGAACGAGTGCAGCAAGCACGTGATCGAATTGCACGAGGAAGCCTGCTGTTCGGCGGTGTTTCCGCAGTTCATCAAGTACCTATACGTTGGCCAAATCGAGGTCACGCTGCAGACGGTGATGCCAATGCTGGCGCTGAGCGACAAGTACAATATACGCGACCTGATCGATCTCTGCGTGGACTACATGAACAAGCACGTGGCCAAGGCGGCCACCAGCGGGTTATCTT	TTCAGGTGATGCTAATGAATCC	CAGGTGTCGTTCCAATATAGCC
60420	CG1945	Open Biosystems	FBgn0005632	602	TATATATCCGCTTCCAGAACCCTGGCAGATCTATCGACGACATGGAGATCGTTACACACAGCAACGAGACGATGGCCGCTTTTAAGAGAAATCTACTTAAGCGAATCAAGGGAACTTCGACGGCCAACATAAAGGTTGATCTCTTCTATGCTAATGACGAGATGATCGGGGTTTCCGATGAAATAAACCCACTTTATCAGTACACTATCCGGGATAAGATGAATCTTACAGCAAAACTCACGCCCGTGGGTACGG	TATATATCCGCTTCCAGAACCC	CTCAGTGGGGTACAGTTTCTCC
60386	CG1877	Open Biosystems	FBgn0015509	628	ACAACTCCAAGGACGAGAGCCGCGAAACGACGCCACCTGGAAAGCAGCAGCAATCCCCTGTCGCCCGCGCAGCATTCGCCACCTAGGGTCATTGCCTTCTCCAGCCCAGCGCCACTGCAGGGACAGCATCCTCCAGTGGAAGAAGGCAGAAGGCCGTTGCCACAACCCACCGCCGCCAGAATGAACCGCTCCGGCAATTCCCAGACCACACAGAAACTCGTCAACCTGGACGATATCTGGAGCGAATTGGTCGAG	ACAACTCCAAGGACGAGAGC	TCTTGTAGATACCCTTCTGCCC
60422	CG1950	Open Biosystems	FBgn0030370	627	AATAATCGGTCTGACCACATCCAGCCAGTTCTGTTGCTGGTCGATATCGGCCAGTTCGATGGGACCCTCATGCATTCCGTCCAATTCGAAAAGTTTGCCTTTTATTGGCATAAAGCCCACAAAGTGGTAACAATCATCTTCTATGAAATCCGTGCTCTCTTCAACCACGAAGAGTTCGGGTCGAGCAAATGAATTGTGTACTTTACGGATCTTCTCCTCGTTGGCCAAACGGTGTCCACGGCATTCCGGATCTAG	AATAATCGGTCTGACCACATCC	GTTGAGGAGTTAACCACCAAGG
60414	CG1937	Open Biosystems	FBgn0039875	600	CCATCCTTCTGACCGTAATAGCCAGCACGGCCATCAAGTATGTGCTTCACGCCGCGGAAATGCGCACGGACACGCCCTGGGAGAACAAGGCCGTGTTCCTGCTATATACAGAGCTGGTCATTGGACTTATTAAGGTGGTCCTGTACATACTGTTTGTGGTGATCATGGCTAAAATATACGCGCTGCCCATGTTCGTATTCAGGCCTATGTTCTTTACCATACGCAACTTCCGTAAGGCCCTAAATGACGTGATTA	CCATCCTTCTGACCGTAATAGC	CAGTTGGAGCTGGAGGAGG
60451	CG2009	Open Biosystems	FBgn0026262	675	TGTATTTGGAAGCACAATGACCCCTTCAGCATTAATTAGTCTTCCATCGGGGACTACTATAACTCCTACACCTTCACTTGGTCTAAATTCTGAAAACAAAAACGTTCCGAGTATGAAAATCAACCCTTGCAATATATTCGATGGAACTATACCTTTAACTAAAGCAGGCGTTGAAATGTCAATTATTGATTCGCCAAAGCCAAAAAAGCGAGGTCGCAAACCTGGAGGAAAAAATGTAATAAAACAAACAAATGT	TGTATTTGGAAGCACAATGACC	AATTGCAATAAAGGAAGCAACG
60452	CG2010	Open Biosystems	FBgn0039667	424	GAGGAGGAGGAGATCTACGAGGTGATCAACGTGCACAAGCTCAAGTCGGCCACGCCCAATTTGCGTGTGATCAACCTGTACGGCATCAACTTCATCGATGACTCGCACATCGACGCCTTCAGCTCGAACTGCATCCAGCTGGAGTGCCTGGCCGTCAACTTCTGCAACAAAGTGACCGGCTCCACCCTGAAGACCCTGATCCAGCGTTCCAAGCGCCTCACCTGCCTGCTCATGAACGGCACCAGCCTGAAGTCG	GAGGAGGAGGAGATCTACGAGG	ACTGCTTGAGAACGCTGTCG
60405	CG1909	Open Biosystems	FBgn0039911	295	CCTATGAAATCTTGCGACGGCGGGAGAAAAATGCCCCGCGATCATGCCCCGCCTGCAACAAGCTGATCAGCTCACGCACACATTTCTGCGGCAGCGTTCCGGTTGAAAGTGAAAGCACCGACAGGTGCGTCACAGCTGCTTCCACCTTCAATACGAATTCTTTGTCGGTCGACGGCCTCCTAGGGATAAACTCCGACATCCTTTTACCTTCGGCTGCGTTTTGCTACGTTAAGAATCCAGCTCTAGATACCGAAA	CCTATGAAATCTTGCGACGG	TTGCTGTGGTAAATGACTTTGG
60431	CG1966	Open Biosystems	FBgn0027620	714	AAGAGTATTGCCGAGCTACACGCCCAATCGGATCAGCAACATCGCAAGCACGAGTTGCAGATGCTTAAGTTGCATTCGCAGCTTTTCAATTTTTTGGTTTACTTGGGCATGGATAGGTGCTACAGGAAATATTACGTTTTGGAGTCTATGCCTGGGATCTTTGTCGAGCATTCGCCGGACAGCCTTGACACTTGTTTGGAGCAACCAATAACAAATAAGTCCCAAATAGAAATTCGTCAGCAGTCTGCATTGCCA	AAGAGTATTGCCGAGCTACACG	GTTAGTTTCAGATTCCATCGCC
60531	CG2160	Open Biosystems	FBgn0033266	457	CAGAGTCAAAACCAGAGCAGCCAGCGGAGCCAGGCGCTCACTGGCGGTGGTGACTCCCCGAGGGACAGGGAGAAGGAAAAGAAGGGCTGGTTCCACTCGCTGACCAGGCGCAAGAAGTCCGACTCGGCGCTGGCCGTGACTGCATCCGCCGCCGTCTCCACCAGTGGATCGCAGAACAACAACAACGAAGTGTGCGTCCTTGAGGCAGCGGACTCTTCCATGGCCAGCTGCAGCAATGGGGGCACGGGCACAGGA	CAGAGTCAAAACCAGAGCAGC	GCAAGTAGTCGTGTGTGAATGG
60555	CG2218	Open Biosystems	FBgn0039767	737	TAGATATACGCCGTGAAGAGCCACATAACAGCAGCCGAGAGTATAGCACAGTGGGCAGCCAGGATGAGCAGTCTGATCAACTTCCTCAACCCAAAGCTTAAGCCCTCCGTAGAGACCGATGCCGTCTGCGAGGATGGCTACACTGCGGCCAATCTGGTGGCCGACGACGTCGAGCAGCTGGAGCGTGGATTCATGTGCTTCGCCGTCTGCAAGCCGCCCATAGAGATCGTATTCGACTTCCCCAAGGCGGTGGAC	TAGATATACGCCGTGAAGAGCC	TCTTCAGGAATAGAGAGGGTCG
60557	CG2224	Open Biosystems	FBgn0039773	475	GTACTACCGCTCTGGCACCGAGATGCTGCGCATGGCCAATGTTTACCTGCGGGAGGGCAACCACGAGAACGCATTCATCCTGTACTTGCGCTACATGACCCTCTTCATCGAGAAGATCCGCCAGCACCCGGATTATGGCAGCGTCAAGGCCGAGGTGCGGGATATTAACAGGAAGATTAAGGACGAGATTATGCCCACGACGGAGAAACTGAGAGCCAAGCTACTAACGCACTACCAAAGGGAGTACGAGCAGTT	GTACTACCGCTCTGGCACC	CGTGGGAAAGTCATTGGG
60570	CG2257	Open Biosystems	FBgn0029996	613	GGATTGGGATATGTGAGCAGCTGCGGCAAGAACGATTCAAATATGTTCGATAGATCGTACAACGCCGTCCAGGCCTGATTGATAACATCCAGGCACACCGTACCCGAGGATTCGTCAATGTTCGGATGGTAGATCTTGTTCACAAAACCAATGCTCGGTGACTTGAAGGGATAGTTGTCGGGCAGGTAGACGCGCACCTTCCACACGCCGCCCTCGTAGGGCGTCTCCGTTGGACCGAAGAACTTGACGTGGAAC	GGATTGGGATATGTGAGCAGC	CCAGTGAGAGTTGACGAATGC
60649	CG2681	Open Biosystems	FBgn0024997	640	GAGGAGGATCTAAAAATTCTGGCTCAGCTGAAGAGCATCGAACAGATCAACGAGCAGCGCCGCATATTTCTCAACAGCACGATCAATGAGGAGGTGCCGGAGGCCACAAACGGATCGACGGTTCGGGAGGAGGACCTGGAGAAGAATCTGAAGGCCATAGACGAGCCGCAGTCTACGAAGATGCCCCCGGAGGAGGTGGCGAAGAAAACGCCTGATGAGGTCCCAGCCCAGGAGCAGCAGAAGGAACCCGAAAAG	GAGGAGGATCTAAAAATTCTGGC	CACTCTTGCACAGAAGGATGG
60650	CG2682	Open Biosystems	FBgn0033015	579	TTGTACTTCTTGCCTAGTGCCCCATAACAATTCTATATTTTGTTATTTGTATCAGCTTGAATTGTGTGTGAAGAAACATAAATTTTATCAATGACAAAAAAATATGTTGACAATTTAGCTCTTTAGTTTAGCTATTGCTTAACCAAATAATTCCTGCGGCTACCACTCGGCATCAACATGGCTTCCAAATCTGCGTACGAAAAAACTTTGGTAGTAAACATTGCCAATTTTGAAAAAATTCAGAACTTTTTAAAT	TTGTACTTCTTGCCTAGTGCCC	CGAAGGTATATGATGGTGATGC
60609	CG2508	Open Biosystems	FBgn0032863	650	AAGAGCTACTACGACGTGAGGGAGTACGACAGGGCGGCGCATGCGGTCAGGAACTGCGAGTCCAGTGTTCCGCGCTTCCTGCACTTCTATTCCAGCTACATGGCCAGGGAAAAGCGGCGACTGGACTCGACCACGGACCAGGCGAATCTGCACGAACCGAATCAGATGCGCGATCTCGCCGACCTGCTGGCTACGTTGCGCATGGAATACGGCAAAAGTCGGCTCGATGGCTACGGAATATACTTATACGGAGTA	AAGAGCTACTACGACGTGAGGG	ACGAACAGCAGATTGGAATAGG
60657	CG2701	Open Biosystems	FBgn0024973	746	CGTATCACCTCTGGATTCTCGCAAAAGTCTCTGTTGGTGCGCATCGACGGCTCCGGGTCCGAATGGCCGCCGGAGCTCTCCTCGTCGTCGTTCTCCAGCTCATCCTGTGCGTTGTACGCCGAACTGGAGGCGGCTTCCTGGAGCCTTCCGCGCAGCAGACTCACAGGCGGCGCTTGACCCTCGTTTTGAGCCTCGTAGCTGTCGTCGTACTCGTCGTCATACTCGCCCCTCTCGAGCGTGGTCTCCTCGACCATG	CGTATCACCTCTGGATTCTCG	AGTAACGGTGTCCAAGTTACGG
60586	CG2304	Open Biosystems	FBgn0039668	612	GAAGAAGGAGGAGAAGCAGAGGAGAAAAACAAAAACCAATTGTGAAAAGTGTAAAGTTTAGAGCGCAGCGCAATTGTGTGGCCAAAAGCGGAGCATAAACGAGCAGCCTGCCGCAACGACCTTTTCCACGACGCGCCAGCGGGAATTTGCACCTGCTGCATGCGAACGCACACACACACGCACCCACACACTCACGCAGCCAAATCGTCATTCCGTCGTCTATTTTTTGTTTTTTTGCGAAATCCAAGACGAAGG	GAAGAAGGAGGAGAAGCAGAGG	TGGGAGAACAACTCCTTTATGC
60622	CG2574	Open Biosystems	FBgn0030386	449	TGAAGTTAGAAATCGGGACTCGAAATCGCCAAAATGTCCAGCGATCAGGTGAATTCCCAAACGGAAATGGAAACGGAAGCGCGAGCGCGAGCGGAGGTGGAAGTGGAGGTCGAACCAGAAGTGCTCTCGAGAGCCAGTGTGGCCAGCTCCGTAGAAGAGACGGCACCCAGCACCAGTCACAGTGCATCGGGAAAATCCACCGAGGCACCACTTACTGGTTGTGTGGTGCGAATTAAGAGCGAACTGCAGGACATT	TGAAGTTAGAAATCGGGACTCG	ACGTTGCAGTGGTATATTCGG
60647	CG2679	Open Biosystems	FBgn0004919	696	GTGGCTTATAGAGCATCGAACCTGTCCCATGTGTAAGCTCGACGTCCTGAAGTTCTATGGATATGTGGTGGGTGACCAAATCTATCAAACACCGAGTCCACAGCATACAGCGCCAATCGCCTCCATAGAGGAGGTGCCCGTCATTGTGGTGGCCGTGCCGCACGGGCCGCAGCCTTTGCAGCCGCTCCAGGCCAGCAACATGAGTAGTTTCGCTCCTAGTCACTATTTTCAGAGTAGTCGTAGTCCTAGCAGTAG	GTGGCTTATAGAGCATCGAACC	GGCATTGAAAAATATAGGCTGC
60733	CG2926	Open Biosystems	FBgn0037344	603	GCTTTATGATGATAGCGACTGGGAGGAGTTAGACATTGACAAACCGAAAGAGTTCGAGAAGGCACTGCTTACGGAAACGGAGGCACAGGTCAGCCCCAAGAGAGCTCCGTCTAAGCGACCACCATCAAAAAAGGATACAAGCTTAGAGAGAGATGTCAACGAAAGCGGTAGCGAGCACGAGCAGGATCGCTCGTACACGCCCTGTCTGGACGAAAAAAATTTGGCAGAGGAGGAAGAGGCTGGGACAACGCATCA	GCTTTATGATGATAGCGACTGG	CTAATGCTCTTGCTGACTCTCG
60686	CG2822	Open Biosystems	FBgn0003386	430	ATCTAGTGCTTCAGCGGTTCGCATCGCACCTGGAGAACGCTGACATCCTCGAGTTCTTCTCGATCATCCGCATCATGCGTCTGTTCAAGCTGACGCGCCACTCGTCCGGACTGAAGATCCTGATCCAGACGTTCCGGGCCTCGGCCAAGGAGCTGACCCTGCTGGTGTTCTTCCTCGTCCTGGGCATCGTGATCTTCGCCAGCCTTGTCTACTACGCGGAGCGCATCCAGCCCAATCCGCACAACGACTTCAACA	ATCTAGTGCTTCAGCGGTTCG	GAGTAGTACATGGCGAAGTTGC
60749	CG2960	Open Biosystems	FBgn0003941	460	AATGTCAAGGCTAAGATCCAGGATAAGGAGGGCATTCCCCCAGATCAGCAGCGTCTGATCTTCGCCGGCAAGCAGCTGGAGGATGGCCGCACTCTGTCCGACTACAACATTCAGAAGGAGTCCACCCTGCACTTGGTGCTCCGCCTGCGTGGTGGTATCATTGAGCCCTCGCTCAGGATTCTGGCCCAGAAGTACAACTGCGACAAGATGATCTGCCGCAAGTGCTACGCCCGTCTGCATCCTCGTGCCACCAAC	AATGTCAAGGCTAAGATCCAGG	GTGTAAATAGGCTGTGCCTTGG
60716	CG2903	Open Biosystems	FBgn0031450	643	GTCATCCATGGCAAGTCCCTCGGCACCGAGCCCCATGCCACCAACGCCGCAGCCCCAGCAGATCATGCCCCTGCAGGTCAAGAGTGCGGATGAAGTGCAGATCGATGAGTTTGCCGCCAATATGCGCACGCAGGTGGAGATCTTTGTTAACCGCATGAAGTCGAACTCGAGCCGCGGTCGCAGCATCTCCAACGACTCCTCTGTGCAGACCCTCTTCATGACCCTGACCTCGTTGCACTCGCAGCAGTTGTCGTA	GTCATCCATGGCAAGTCCC	ATAAACGTTGTTGAGCTGATGC
60717	CG2904	Open Biosystems	FBgn0000542	615	ACATGGTTTGCCATATGACCCGGGCTACGATTCGTTTTCGCTAAGCTCCACGGACTCATATCCGCCGAAGCATGCGCTAAATCCACAGCTGGCTAAAATCCCGGAAGCAGCCATGGGCGTCGTTCCAAACGGAGGAGCAATGCCCCATGGACATGGCAACGGACAGCTGGCCTTGTCTGGGGACTGCGAGAAGCTGTGCCACGAGGCGGACCAGTTGCTGGAAAAGTCCCGACTGGTGGAGGAGTCACATGATCT	ACATGGTTTGCCATATGACCC	GTGGCATATATTTCGATGCTGG
60742	CG2944	Open Biosystems	FBgn0026238	403	CCCTAATGGATCTTTGCCGAAGAACAATTCGTCAAAAAATTGGTCGCACAAACTTGGAGGAGCACATTCAACAGCTTCAACTTCCTTTATCAATGAAAACATATTTATTGTATAAAAACCGTAGATAATAGTTTTGTTAAGTAGATGGAGGAGCAATTTCAATTTTTGCTGCATGTGATGAAAGCAGCAAATACTAATTGTGTTAGATTATAATAGTATTAGATCAATGTTTGTCTGTCCTCCAACAGGAAAATC	CCCTAATGGATCTTTGCCG	TTAAATAATGTTACATGAAGAAACTCG
60731	CG2924	Open Biosystems	FBgn0023528	312	CAATATATGCAGCTCCAGTTTCCAAGACTCTGTACAGATTACACGGCTTCAGGCCACTACGCACTACAGAAAAGACGAGTGGGGCATTTACATACATATGAATGCAACGGAGCAATTAAACATACATCGACGCAGCAAGCAATGTAATTGTGTGGGCCATCTTCTTAAAAATGGGCGCTTCGTCCATATTGGTCCTGACCAGATCAGACATCAGACATATCAGATCAAGCCGGCAGTGAGTGCGGGATGTGTGCT	CAATATATGCAGCTCCAGTTTCC	CTACACCAATCAACACCACTCC
60817	CG3060	Open Biosystems	FBgn0002791	585	CGAGTCTACCTCACTGAATCCCTTAGGAACTCGCTAGAGGCAAGGATTCTGCATCCTGGAGTCAACACCATGGACATATTAACGGGTTACGTGGCAGCCATCAAAGCTATTCGCCATCTGGATAGTACCGGAGTCATCTTAGAGATGGTAACTGCTCCAATCAAAGATTACCTGCGGAAACGAAACGACACAGTGCGACGCGTAGTCACTGGGTTGACTGAAGAGGGGCCCACGGACTTATCCGAGGAACTCGCC	CGAGTCTACCTCACTGAATCCC	TACGTCTTTCAACATCACCTCG
60830	CG3093	Open Biosystems	FBgn0000482	604	CTGGACTTCGAGAAGACAATGCATCTGTCGTACGGCGAGCGGCGTCTCAACACTCCCAAAGCGTTCGTGCTGACCGAGTACCACGCCGTGCTGCTGTACGCGGATCATGTGCGGGCCATCTGCCTGCTGAACCAAGAGCAGGTCTACCAGGAAGCATTCGACGAGGCCCGAGTGGGCAAACCGCTTAGCATCGAACGGGACGAGCTTACCGGCTCAATATACGTTTATACCGTGAAAACCGTGTTTAACCTCAGG	CTGGACTTCGAGAAGACAATGC	CAATTAGCCAGATGACCAACG
60784	CG3016	Open Biosystems	FBgn0029819	672	CTCTAGCGATCGACAGGAGCTGGACACCCGGCGATTCAGACCCTCATCCTGCTGCTGTTGGGATTGTGGAAGTCGCGGTCGCGACGAACGCTCGCCGCCCAACATAGGCGTAGCCAAGGAATCCGGATTGCTGACGAGCGGAAAGCCAAAGGGTGTCCCTGGCGAAACGGCATCCAGAAGCACGGATCCCAGGCGATCGTTTCCGTCGCGTTCGCAAACAGAGGCAGGCGAATCCGGTGTGTGGGCCTCGGAACG	CTCTAGCGATCGACAGGAGC	ACGTCGATGTTAAACACTCTGG
60833	CG3099	Open Biosystems	FBgn0030145	602	AACAAGAAGGACCTGCAACGCGGCCGACTCGCCGTGCTCTGGGATACGGAGGAGGGCCTGGACTATGGCGGACCATCACGCGAGTTCTTCTTCCTACTTTCGCGCGAACTGTTTAATCCGTACTACGGACTGTTCGAGTACTCAGCCAACGATACGTACACCGTGCAGGTGTCACCATTGTCGGCGTTCGTGGATAATTGCCACGATTGGTTCCGCTTTAGTGGACGAGTTTTGGGATTGGCACTGGTACATCAG	AACAAGAAGGACCTGCAACG	GAGTCGATCACCTCGTAAAAGC
60786	CG3018	Open Biosystems	FBgn0010602	601	CATTGCTATTACACGATTGGGGGAGGAGCGCAAGGCCTGGCGCAAGGATCACCCATTCGGGTTCGTCGCACGACCCGCCAAGAACCCTGACGGCACCCTCAACCTGATGATCTGGGAGTGCGCCATTCCCGGCAAGAAGTCCACCCCCTGGGAGGGCGGGCTCTACAAGCTGCGCATGATCTTCAAGGACGACTACCCCACCTCGCCGCCCAAGTGCAAGTTCGAACCGCCGCTGTTCCACCCGAACGTCTATCC	CATTGCTATTACACGATTGGGG	GGGGCTATCCAAAATTAGTCG
60913	CG3251	Open Biosystems	FBgn0031622	740	CAATGTCATCATCTACGAACCCTTCGATATGGGCCGGATGGTCACCTACAACAAGGACTACAAGGAGATCCTACGTATCTTTATGAACAGCATGGGGCATTTTGAAACCGTGCTGACTATGCAGGACGTCGATATGGCCGCCGTTTGCCAGTCTGTGTCCTTCAAGATGCTTTACAAGCACCTGTTCCGCCTGCCAGATGTTGATCTCGCTGTGGAATGGATGCTGTATCCAGATACCTTCAAAATGGGCACTGA	CAATGTCATCATCTACGAACCC	GTGGATGTAGATTATCGGAGGG
60905	CG3231	Open Biosystems	FBgn0086129	628	AAATAACTTCAGACGTCCTGCGAAAGGCTGAGAACGCAATATTTGCAAAGGCTATTAATGCCATCAGGCCTATGGAGTTTCAAGTTATTATCAATTCCAAGGACAACAGCAAGGACCGCTCCGTAGTTCGAAGTGACAAGGATCGCTCCTCCTCACCCAGGCGTAACAACAGCAGCAGGTCGGTAAAGGATAGGCTGGGCACCAAGATTTCCAATGATAGAAGCCGTTCGCGAGACAAGTCGAAGGGCAGGCGCC	AAATAACTTCAGACGTCCTGCG	TTTACAACTAAGCTGCTCGACG
60960	CG3329	Open Biosystems	FBgn0023174	521	CTACCAGGGTCATATCAGTGCCGCTCTGGTGCTTGGTGGAGTGGATAAGACTGGACCCCACATCTATTCCATTCACCCACATGGAAGTTCGGATAAGCTGCCGTACGCCACCATGGGATCGGGTTCCCTGGCCGCCATGACCGTTTTCGAAAGTCGCTGGAAACCTGACTTGTCCGAAGAGGAGGGCAAGAAACTGGTGCGCGATGCCATCGCCTCCGGAGTGTTTAACGATCTGGGTTCGGGATCCAACATCGA	CTACCAGGGTCATATCAGTGCC	GCTTCCTTTATTGAACCACTCC
60973	CG3356	Open Biosystems	FBgn0034989	574	GCTAAAGGACATCAGTATGGGCCTAGTGGAACTGGCTTTTCCGGAGACCCGTAGCAATCTGGCCAACTACCGCAAGGTCCTGGGTCACACGGAGGCCGACGACAAGAAGTTGCGGCACCAGAAACAAATCTGGGCCAACCTGCTCAATGTGGTCGTCTTTGTGCTCAACCAGATCCACACTCGCGACCTGCGCTTAGGGTTCTGTCCGGAGGATCACTGGACCGTCACCAGGCTAGACTTACCACTGGATAGGCC	GCTAAAGGACATCAGTATGGGC	ATTATCCGGACGTAACTTGTCG
61010	CG3428	Open Biosystems	FBgn0036005	667	CCACTCGGACATACTTACCTCGATCGAAACACGGATCTCGATGCTGACCATGACGTACTCCAAGTTTATTGACCTCAACATCTGCTGTTTCATACCTGGTCGCGTTCTGGACGAGATCAACAGCATCCTGCGCATTTTGAGCACCTCCACTAAACAGCTGCGACCACATGAAGTGCTGCAGGAGCTGCGCGACATCTCCTCCATGGCCATTGAGCATTTCGACGAAAAGATTGCTGTGAATTTCAAATTGGAACA	CCACTCGGACATACTTACCTCG	GACAGCCTGACGTTTAACAGC
61000	CG3412	Open Biosystems	FBgn0023423	444	CCGTGTGAAAAGTGAGTGTCCAGTAGTTGGCGTCATCTGAATAAGCAAAAACAAACAACGTGCAAGCCGCCAGGAGCGGTGAGAATAATGACTTGCATACGACATTCGCTCAATTGGTGAGGGACCTCGGCAAGTTGAGTTTGCCTTTGCCATCGCGTTCGCCTCGCCGTTTTCGCGCATCCCGCCTGCGGTCCTACAGAAACCGAGACGAGCAAATTGTAATTTTCCTTCGACCTAAAAATTATATGAAATCGC	CCGTGTGAAAAGTGAGTGTCC	CGTCCATTATTTTGTCAGTCTCC
61012	CG3431	Open Biosystems	FBgn0011327	629	GTCCTTCAAGAACCTAGAGCCCATCCATGGTCTGATCTTCCTGTTCAAGTGGGTGCAGGAGGATGAACCCGCTGGAAAAGTGGTCCTGGATCGGGAGAACATCTTCTTTGCCAAGCAGGTGATCAACAACGCATGCGCCACCCAGGCGATCTTGAGCCTCCTGATGAACCTGGATCATGAGGACATCAAATTGGGCGAGACCCTCACCAATTTTAAGGAGTTCTGCCAGTGCTTCGATCCGTACAACAAGGGATT	GTCCTTCAAGAACCTAGAGCCC	GATCCTCCTCAGTGTCCATAGC
61002	CG3416	Open Biosystems	FBgn0002787	619	AAAACGACATAGCCATCAACGAGCTGGTCCGGCGCTATTGTCCCAACTCCGTGCTGGTCATCATCGACGCCAAGCCCAAGGATTTGGGCCTGCCCACAGAGGCGTACATATCGGTGGAGGAAGTCCATGACGACGGCTCTCCGACCAGCAAAACTTTCGAGCATGTGCCCAGCGAGATTGGCGCCGAGGAGGCGGAGGAGGTGGGCGTGGAGCATCTGCTGCGTGACATCAAGGACACAACCGTGGGCAGCCTGT	AAAACGACATAGCCATCAACG	TCCTTGTTGTCCTTATCCTTGC
61005	CG3422	Open Biosystems	FBgn0004066	518	CAGCTGAAACAAAAATACACGCAGAGCAATGGCCGCCGTCCCTTCGGTATTTCCTGCCTTATTGGCGGCTTCGATGCCGATGGCTCTGCGCATCTGTTCCAGACTGAGCCGTCGGGCATTTTCTACGAGTATAAGGCTAACGCCACCGGGCGATCGGCAAAGGTTGTGCGCGAGTTCTTCGAGAAGTCCTACCGCGAGGAGGAGGTGGCCAACGAGCACGGAGCCGTCAAACTGGCCATCCGTGCGCTGCTCGAG	CAGCTGAAACAAAAATACACGC	ACAATGAGCAGACAGAATGTGG
61029	CG3473	Open Biosystems	FBgn0028913	355	GAGTGTAATGCGCGTTATTTCCACGTCCTCGTTACTGGCCCCAAAGATTCCCCTTTTGAGGGTGGAAATTTTAAATTGGAATTATTTTTACCCGAAGACTATCCTATGAAAGCACCAAAGGTTCGATTTTTGACAAAGATTTTCCATCCAAACATCGACCGTGTGGGTCGAATTTGTCTGGACATCCTGAAGGATAAATGGAGTCCTGCTTTGCAAATTCGTACCGTTCTTCTTTCGATCCAGGCCCTGTTGAGT	GAGTGTAATGCGCGTTATTTCC	GTTTCAAAGTGCATTCCCTAGC
61119	CG3647	Open Biosystems	FBgn0001978	675	GACAGAGACAGGGACAGAGACCGGGACAGAGACCGGGACAGGGACAGGGACTCTAGACCCGGAAATACGCGACAACAACGCCGCTCCGACTATCGGGACGATCGGGAGGACCGGTACGAAAGAAGCGATCGTAGGAGGCCGCAGAAGCAGCAACGCTACGACAATCATCGCAGCAACAAACGCAGGGATGACTGGAATCGCAACAGGGACCGCATCAACGGCTTTCCCAGGGCCGTTGACGATTTGGACACGAGC	GACAGAGACAGGGACAGAGACC	ATGGCTACAACCCTCAATTCG
61097	CG3615	Open Biosystems	FBgn0034110	621	CAACAGCCTCATCTCATTTGGCACCATGGGAGCGGATTATTGTTCCATTGCGAACTCTGTGCTGACCGCACAGGTGACGCCCCAGCAACTGGAGATTTCGCAGTCGTTGCGTCCGGGTCTAGGACCGGTATCTGGAGGATTCCCCGTCGCAGCCAGCGACTTCCGCCAGATGTTGCAGCAGAATCTGTCCGCCAGTGTCGGCCCGCTGGACAGCATGCGCCGATTGCGCCTCAGCCGGGCTGAAGGCCGCTTGGA	CAACAGCCTCATCTCATTTGG	CTAATAGCAGAATGGGTGGTCC
61113	CG3639	Open Biosystems	FBgn0031282	673	ACGCCTGGACTTTAAACTATGGGGGAGTTTGAGGATTCAGGAGGAGCTGTCGCCATTGCTGACTTGGCTGCTGCAGTACCTGTATCTGCGCAAGAGGGCCTCCTCTTTCGGTGAGAGCTTTTACGGATTGCAAAGGACGGTCACAACCACTGGGGATCTGCTGAACCGCAGGCAGCAGTTCGCCTCTGCCACACTGCTAACCTTCATGCCTTACGTGGAGCGGAAGCTAAGGACCAGGATCACCAGGCACGAGGA	ACGCCTGGACTTTAAACTATGG	CTTCCAGCAAAAGACGTAGCC
61078	CG3571	Open Biosystems	FBgn0037978	587	ATGATGGGTTGTCCATATTCGATTCGGTGGAGCGGTACGACCAGGCCGAAGATGTCTGGGTTAAGATGTCGCCCATGCTGAATCGTCGCTGTAGACTGGGCGTGGCCACGCTGAACGGAAAGATATACGTGTGCGGCGGCTACTGCGGCAACTCATTCCTTCGATCCGTAGAGTGCTACGACCCTCAGACGGACACCTGGAAGCTGGTGACACCAATGAATTGCAAACGCTCGCGGGTGGCTCTGGCCGCCAACA	ATGATGGGTTGTCCATATTCG	AATTTTGATAGAGCTGCAAGAGC
61176	CG3738	Open Biosystems	FBgn0010314	679	CCAAAAGAGCTGGTAAAAATGGTGCCCAAGACTCATCTGATGACGGAGGCCGAGTGGCGATCAATTGGCGTACAGCAGTCGCGCGGATGGATCCACTACATGATCCATAAGCCGGAGCCCCACATCCTCCTGTTTCGGCGACCCAAAACGGATTAGATAACCGGCGGTAGCAGCAGCAGTAGCAACAACAACTGCATCAGATACACATACTTCGAAACCACATAGCCTGTAGCACATACCTATATATCCGGCAGC	CCAAAAGAGCTGGTAAAAATGG	TGAGCAAAATTCTTCTTTTCGC
61217	CG3810	Open Biosystems	FBgn0023511	681	ACTTTAATGGCCTTTTACGTGCTTCCTCACTTAGTTCTCCGTCTTCCAAAAGTGGGTGAATGCGAACACCGGCCTCCGAAGTGCCACTGAGGTAGATTCGGATAGCAAATTCCTGCATGGCCGAAGTATTGACCATGGCTATGGCATAGGCATTACGTGCTTTTAGAATAACTTCTCTTATATGAGCCAACTGGGGCGAGGAGGTATTGGACACTCTTGTTTCGAGATCTTGTAGATCCATATGCTCCAAGTGAG	ACTTTAATGGCCTTTTACGTGC	TAAGCAACTTCGAGCAGATACG
61160	CG3711	Open Biosystems	FBgn0040344	624	ATGTCGCAGAACTGTTTGTCCTGGAAGAATTTTCCGAAGTCATCGCGCAGCGTGCACTTCGGGTACGACGAGAACTGGAAGCGATAGGTGTCGCCCCTTCTCACACTATTGTCCACGGTTCCGCCAAATATGTACATGGCATCGCAGATGACTGCCGAGGCATGGAACACTCTACCCGAAGGCACATCCGAATTCTGTTCAGGCTGGATGACGGACCAGACCTGCGAGTCTAGATCGTAGCAGTGTAAATCGTTG	ATGTCGCAGAACTGTTTGTCC	CAACAAAATGTGGATCTATGCG
61220	CG3815	Open Biosystems	FBgn0029861	732	CAAAACCTGTTTCTACTGCACGCGCTCCTGCAAACGGGCGCCGCTCATCTCCTGCGACTACTGTCCGCTCTACTTTCACCAGGATTGCCTGGATCCGCCACTGACGGCACTGCCAGCTGGATTGTGGATGTGCCCCAATCATGCCGAGAATTTTATCGTAAGTCAGCCAACGCACATGGAGGTCTGCTTGGGTTCTAATGAGGATGTCTGTTCACAGGATGCCAATATGACCAATAGCATTTCGGCCACGGAGCG	CAAAACCTGTTTCTACTGCACG	GATTCTGTATTGGGATTCTCCG
61244	CG30421	Open Biosystems	FBgn0050421	655	GAAAAGCAGTCAAACACATTCGACCCCTTTCACTGCATCTCCGTGCAGCTGCCGCAGCTCACGCAGCAGACGATATTTGTCACTGTAGTCTACATGACGCGGCTCCCACGTCAGGTGCGGATGGGCCTGCGAGTTCCAGCCGGATCGCCAATAGTAGCGCTTCGAGAGCAGCTTCAGGCGGACACGGGTATCGAGGGATCGCGAATGGTCCTGGTGGACTTAAACGCCGAAGGATTCACCCGCGTTTTTTACGAC	GAAAAGCAGTCAAACACATTCG	CCAAATAGGTATCAGGGTCTGC
61272	CG3929	Open Biosystems	FBgn0000524	605	GAGAATCTTGACCCAAGACACCTACTAGTATTAGGCATTATCCTGATTCTTGATTCCTGATTCGATTCAAGCCAAGCCAAGCCACGCCATTCGAGTGCAAGCTGTGCCAAAATCGTAGCGCTCCCGTTTATAGGATATGTATATTGTTGATATAGCTAGCTATAACCATTGCCCATCTCTCCATCTCTCTCGGTTTCGAATTTGTCTCTTTCATCAGATCCATGTGAATTTTCTTTATATCGGATTTATATAGGA	GAGAATCTTGACCCAAGACACC	CGATGTATACGATAGTTCGTTCG
61332	CG4030	Open Biosystems	FBgn0034585	686	GAGATGATGCACTCAATTGTCGAGCAGCTTCAGGAGGAGATGAAGGCACTAAAAGTGAAGCTGCGCGAACAGGACGAGCAACTGCAGGCCAAGTCGGCGTCCGATGAATCCGCCCTGCACAAGTCCACGTCCATGGACGTCGCCGAGAGCGCCTGCGAGTCGTGCAGCTTGGCAGAAAAGAAGACCGAAGAGCTGGGTGCCCATATAAACAAACAGCAGAAACAGGTGGATCTGCTGCAAAAGCAGCTGGTGGAA	GAGATGATGCACTCAATTGTCG	TGAATCTCATCTTCAGTGCTGG
61261	CG3905	Open Biosystems	FBgn0008654	627	GACATGCGGTACAGTGATTACGCCGTGTCCAAAGTTAAAAGTGAACCGGAACAAGAACAGTTCCTTCTGCCAAGAGAACGGGAACAACAGCCGCTGGAGGCCAATACTAATATAGTGGTCAGCATTCCACCCTCGCAACTCCGAAAGTCCTACGTTGATGCCGAGGATTTTGAGCTGAAGACAGCGAATCGAAAGGGAGTTGGCCATTTGCCCAAACTGAAGATCGAACTGAACAGCATGAAGAGCAAGCTGAGT	GACATGCGGTACAGTGATTACG	CTTAACCTTCATTTTCCCATCG
61252	CG3886	Open Biosystems	FBgn0005624	603	CAAATCCCTTTGCCAATATACCAAACGATGTGAATCGATTGCTCAAAGATGCTGGTACCGAAATCAAGTCGATTGGTGGAGGATCAGTGGAGAACAACAGTAACGCTGCCCAAAAGCCACATCTGTACGGACCCAAGGGAGAAAGTAAGATGGGACCCCCGGCCTTACCTGCAACCACCCCATCTCAGGGTAACAAAAACGTTGGAAAGCAGGCAGGCAATTTGCCGATGTCAGCGCCGCCCAATAAGGGTAACA	CAAATCCCTTTGCCAATATACC	TAGCTGAAGATGAACCTCCTCC
61294	CG3962	Open Biosystems	FBgn0038475	632	GTACATCTACGTTGTTGGTGGCTTCGATGGCACCCGTCAACTAGCCACCGTGGAGCGTTATGATACCGAAAACGATACCTGGGACATGGTTGCGCCAATTCAAATCGCACGCAGTGCTCTCTCGCTGACTCCGCTGGACGAAAAACTGTACGCCATTGGTGGATTCGATGGCAACAACTTTCTGTCCATAGTCGAGGTCTACGATCCACGAACAAATACGTGGACAACAGGAACACCACTAAAATCGGGAAGATC	GTACATCTACGTTGTTGGTGGC	TCTCATCATCTGTGAAAGACGC
61374	CG4097	Open Biosystems	FBgn0002284	639	AAACTCTTTAAACTCTCGCCCCAGACAGTGTTGGGTTCCGCAGGCTGCTGGGCGGACACGCTCTCGTTGACCGGATCGATTAAGGTGCGCATGCAGAGCTACGAGCATACCCATCTGCGCACCATGACCACTGAGGCCGTGGCCCAGATGCTCTCCATCGCCATGTACAATCGCCGCTTCTTCCCGTACTACGTGTCGAACATTCTGGCTGGAATTGACAACGAGGGCAAGGGCGTCGTCTACTCCTACGATCCC	AAACTCTTTAAACTCTCGCCCC	TACGATGTTTTGTTGTTTTGGG
61363	CG4080	Open Biosystems	FBgn0035983	626	ATTTGTTTACAAGCCGCACCAGACAAAGCGCTACTCCAACTCGTCCATCTTTCTCGAGAACCGCGATGTGCTGAGCGATCAGACCAGCGTGGGTCCCGATACTGCCGTACATCCTTACGATTACAGCACGCCGCCAAAGATCGACTACCGTCACTCTGGGATAATGGGCGTTGATTTGCCCATTGGTTGCTGCACCACTGATTGTTTAGGTGGTCAGCCGACGAAGGAGGAACTACGTCGCTACTCGGATCCCAA	ATTTGTTTACAAGCCGCACC	AGCGGTGAATACTTGAGAGAGC
61435	CG4204	Open Biosystems	FBgn0023212	290	CTACGAAAACCTACAAGTGGGGGGCAACCGAGGAAGCTGTTGCACAAACATACACACTCACGCACGCTCATCGTACCGCGAACCGCACGCCACGCCCACCTGCGCCCGCCCCCAACTCCGGTCGAGCGGCACAGAGCAAAAAATAGAAGCGCCCAGCAGCGGTGGTGCAAGCGAAGTAGGAAAATTCCAGCCGATCGAAACGTCCGCCCGCGACCGCCAAAGGAAGCGCCACCCACGCCGTCAGTTGCCGAACAC	CTACGAAAACCTACAAGTGGGG	GATGTGGGTTAACCAGGTGC
61413	CG4165	Open Biosystems	FBgn0029763	608	CAGAGAAGACTCCTAGCCAAGCTCAAGCCATGGCTCAGGCCCAGGCCCGTACGAAGCGAGTGCGCACGCAAAGCTACTCGGACTGGAGCACCACGATAGCGCCGCGCTACCAGTGCGAGGATGGAGAGTGCTCCGTGCAGTCGTGCCTCAATAATTTCACCGCTGTCGAGCTGATGACGGGACAGAACAAGGTGGGATGCGATAGCTGCACGCAGCGCATTAACGGCAGTGATCCGAAGGCCAAGTCGGTGAACA	CAGAGAAGACTCCTAGCCAAGC	ATCGTCCTGGTCCAATTCC
61414	CG4166	Open Biosystems	FBgn0013717	720	CAACATCTGAGTACGATTTCGCAACTGGTCACACTGACAGCTGTCTTCTACCAACACATATGCGCGCGTGTGTATGTGTTTGCGTGCAGTGCGAAATAGAAACAAGAAAAGCAAGCGAAAAATCACAGAAATTCACAAAAAAAAAGCCCAACTACTTCCAAAATTGGGCCGCCCGGCGAAGAACCGCAAAAGTGGCCAAAATTCGGCGAAAACAGCGCAAGTGTGACAAAGCATTCGTGCCGCTGCAGTCGTCGG	CAACATCTGAGTACGATTTCGC	TCACATAGCTTTGATAGTGCCG
61452	CG4238	Open Biosystems	FBgn0031384	559	CTGTTTTCATCATAGACGACGGAGCCCAACCCAAGATTGAGTTGGCCTCCAAGGATCGGAATATCATAGCTGCCACCTTCACCCATTTTCTGCTGAAGAACATTGGTGGATCGGAGACCTTCAAGGACAAGCAGGACTTCTTTTACCACGAGGTTCGCAAATTCCATGCCAGCTACTATCACGAGAAGATGGCCCTGAAAGTGCAGCGCGAGAAGATCCTGGAGAGCAGCATGAAGGCCGTCAAGGGCTTCTCGG	CTGTTTTCATCATAGACGACGG	AGAAAAGAGCGACTGAATCTGG
61466	CG4265	Open Biosystems	FBgn0010288	531	GGAGTACTGAAGGACTTCCTGGAGAAGACAGCTTCCTTGTCCCCGGAGGAACGCGGACGGGCCCTCGAAAAAGACGAGAAGTTCACCGCCGATCATGAGGCCTTGGCTCAAGAGGGCCAGACGAATGCCGCCAATCATGAGAAGGTGATCCACCACTTCATCGCACTGGTGAACAAGGAGGGTACTCTGTACGAGCTGGATGGCCGCAAGTCCTTCCCGATCAAGCACGGACCGACTTCGGAGGAGACTTTTGTG	GGAGTACTGAAGGACTTCCTGG	GGTGTTCCCAATACATATGCG
61455	CG4244	Open Biosystems	FBgn0003557	663	TCTTTGGATCCTTGTTTTACGCCGATAAATAAAACCACCTACCGTTTAGCTTCAGCTAAGCCTTTAAGAACTTAAGCACCGCCATTCCCAGAATATATTCAAATTTGAACTTGGGCTTGCTTAGGGCATCCATCCGTTTGGATCACATCAAACTGTCTAGCAATCGCAACTAAATGTTACGTTTTCGCCATAAGATTGCACTCTGATTGCTTCTAGTTCAATTGTACAACGAGCCCCGGCTTGCATGTTTTTAAC	TCTTTGGATCCTTGTTTTACGC	ACAATCAACCCTATATACGCCG
61445	CG4221	Open Biosystems	FBgn0038385	745	GATAGACAAAGGATCCAAACCGGAGAGGAACCAACCATGTCGCACAAGACTAGCAACCGTCGCAGCAGCGACCTGGAGTGTCCACTTGCTTCATTGGGCCGCAACAGCAATGCGGTACGCGACCACTACCACCACCCGCATCCGCTGAGCTCCAGTCCACTGGATCCACAGGCCTACAAAATGATGTCCCGCAAGTCACCCAATCCCGGCCTGGAGGTGGCCGAAGCGCTGGCCTCGCGCAGCTCCACGCCGCCC	GATAGACAAAGGATCCAAACCG	CGTTACCCAGATACAGTGACTCC
61472	CG4274	Open Biosystems	FBgn0001086	630	ACTCATTCCTGGTTTCCTCTGGCAGCCGGGATGGCACCATTGTCCACCACGATGTGCGTGCACGTGAGCACAAGCTTTCCACATTGTCCGGACACACGCAGGAGGTTTGCGGCCTAAAGTGGTCCACGGATTTCAAGTATTTGGCTAGCGGAGGCAACGACAATCTGGTGAATGTTTGGTCGGCGGCCAGCGGTGGCGTGGGAACTGCCACCGATCCCTTGCACAAATTCAACGACCATCAAGCTGCAGTGCGTG	ACTCATTCCTGGTTTCCTCTGG	AAACTGCCTTCTTGGACGC
61473	CG4276	Open Biosystems	FBgn0029095	696	CATGGAACAGTATGGAATCCGTGCCGGAGTAGGAGTTTCTGGCGATGACGTTGCCCACATTAGTGGCGAGACGGATTCGGAACACGGTGGGATTGGGGGCGGTGGCGCAACGGAGCGCGATGAGACTAGCTCCACGTCCAGCGAGAAGTACGAGCGGGATGTGGCTGTGCTGAATCACTGTTTCGATGACATCGAGAAGTTCATAGCTCGTCTTCAGCACGCCGCCGCCGCTTCCCGGGAGCTCGAGCGCCGTCG	CATGGAACAGTATGGAATCCG	TCATCGTTGATCAAATAGTCCG
61550	CG4420	Open Biosystems	FBgn0030753	526	GCGTAATTTGTTGATTATTGGCACCACGGGAACAACGACACCCTTTCTGCCGGAAAGTGAGCTGCCGGTCAGCGCCCGGCTGACAGGAAACTCGGAGGATTCGATGGAACAGGAGGCGATTTCCAATGCAATCGAGCAAAGCAAACGGGAGAGCGGTGGCGCCGGTGGCGGGCCCAACACGATCAGTCCTCAAGAACGATTCACCGAACAGGATGTCACCGATCTCATGGCCCTTGGCTATCCTCGCAGCGATGT	GCGTAATTTGTTGATTATTGGC	TTTGACTTTATATGTGGCGTGG
61589	CG4494	Open Biosystems	FBgn0026170	470	GTCTGACGAAAAGAAGGGAGGTGAGACCGAGCACATCAACCTGAAGGTCCTCGGCCAGGACAACGCCGTCGTCCAGTTCAAGATCAAGAAGCACACACCCTTGAGGAAGCTGATGAACGCCTACTGCGACCGTGCCGGACTCTCCATGCAGGTGGTGCGCTTCCGTTTCGACGGACAGCCCATCAACGAGAACGACACTCCGACCTCGCTGGAGATGGAGGAGGGCGACACCATCGAGGTTTACCAGCAGCAGAC	GTCTGACGAAAAGAAGGGAGG	TTTGTTATTTACGCACACAGACG
61567	CG4450	Open Biosystems	FBgn0085395	235	GATGGCGATGAATGAGGCGGACCCGACGCCGATGTCGGCGTTGACCTACCAAGTGCCTATGCTCCAACCCACGCCCACGCCCGCCCACAGTCACGGCCACGCCCATGGCCACGCCCACGGCCTTGGCCCAGCGTCGGCGGCGATGACGTCATCGGCATCGCTAACAGGCTCAGCTGCCTCAGCAGCCGTTGCCACAGCCGCCGCAGCCGCCCCCGCCGGTCCCTCGTTCATCAGT	GATGGCGATGAATGAGGC	ACTGATGAACGAGGGACCG
61595	CG4502	Open Biosystems	FBgn0031896	272	CAACGATAGTCTATTCGAGTGGCACGTACGCCTGCACGTGATTGATCCCGACTCGCCGCTGGCCAGAGATATGGCCGAGATGGGTGTGCCGGCCATACTGTTGCACCTGAGTTTCCCCGACAACTTCCCCTTTGCCCCGCCCTTTATGCGCGTGGTGGAGCCGCACATCGAGAAGGGTTACGTGATGGAGGGTGGCGCCATCTGCATGGAGCTCTTAACCCCACGCGGATGGGCCAGTGCCTATACGGTGGAGGC	CAACGATAGTCTATTCGAGTGGC	CGAACTGCATGATGACCG
61631	CG4569	Open Biosystems	FBgn0017556	339	CCAGCTGAAACAGAACTACACGCAGAGCAATGGGAGGCGTCCATTTGGATTGTCCTGTCTGGTTGGGGGCTTCGACGAGGATGGCACTCCGCACCTGTTCCAAACGGATCCCTCGGGCATCTTCTACGAGTGGAGGGCCAACACCACCGGCCGCTCAAGCCAGCCGGTCCGCGATTACATGGAGAAGCACGCGGACGAGATTCTGACCATCGCCGACGAGGCAGCGGCCATCAAGCACATAGTCCGCACCCTGGT	CCAGCTGAAACAGAACTACACG	ACCTGGTGATCAATCATACGC
61680	CG4643	Open Biosystems	FBgn0043010	356	AAAATGACAATCAACAGGAACGGGTAAATCCAAGCAGCTATCTACACGAGCCCAGCAGCGGAGCGCACACGCACACAATGGTCGATCCGGTGGCGGCGCTGTGCAATTACAATGTGCTGGAGGTAATCTTCTCCTACCTGGAGCTGGACGACCTCAGTCATTGCTCGCAGGTGTGCAAAAGTTGGTACCACTTCCTCAACGACGAGAACAGCGACGTCTGGCGCTGGCACTGCCTGAACAAGCTGCCCAAGGAGT	AAAATGACAATCAACAGGAACG	GTACACATTCCTCGAACAGTCG
61665	CG4620	Open Biosystems	FBgn0004395	696	CAACTAAAAGCCAAGACAATGGTCATAAAATCAATGTAACTGACGGGTAATCAATATTAGTCAGTACTCAGCTTTTATTTTCCTTTTTCAAATGCACAAAAGTAATTATAGACGTTGAAACGAGAAGTAACTAAAGGCGACAACGCTTTTCCTTATCGAAAGTTCATTTCATTTTGTCTTATTGAAAACCAAGTTGAATGTATTAAAACACTTTGATTTTTGTTTAGGCCTTGGTGCAGCTCGTGTAAGCCAATG	CAACTAAAAGCCAAGACAATGG	TCAACATTGTCCAATTGATTACG
61743	CG4751	Open Biosystems	FBgn0032348	626	CGGAACATCTATAACAACGACGTTACCTACAACGAAAAGCTGAAAAACACACTCTACCCAAAGTTTCCCTCCAAGCAGAGCGATAAAGCGCTCTGGAACTGGATATGTGCAGTGCTGGATTGTGAGCAGGAAGACGACTTCATTCCACCCAAGACTATCAAGATCATCGACAATGATGACCTGGAGGTTAAGGAGGAAGACAAACCTGTTGTCCTTATGGATCTAAGCGGGGATGTCAAGATAAATCCGCCTAAA	CGGAACATCTATAACAACGACG	ATAGTTATTGGGCTGTCCCTGG
61779	CG4813	Open Biosystems	FBgn0039013	627	GCAGTCCAACATCCAAGAGCATGTTAATCATTGCCTGCGCCAGAGCCGCCGCAATGGTCAGGCCAATGGTGAGCGGCATTCGAGTGAGGACTCGGAGGACAGCGAGGAATATGAAGAGTACGAGTGGGCGGGACAGAAGCGCATTCGCGTCTCCACTCTCGTGCAAGGAGGCTATTCCGCCCTGGGCCTGGGCCAGAGAATCAAATACAATGGCAGTCAGCAGGCGCAGGACGACGAGGACGAAGATCTCAACGT	GCAGTCCAACATCCAAGAGC	GGATTCTTGTAGTCGTCGATGC
61885	CG4976	Open Biosystems	FBgn0039559	617	ATTTGGTCCCTAAAGCAAATCCAGTTGCGCGAGCTAGAGCGCGACTTGGCCAGCGGCGAAATTGAGGAGCCTTTGGGCTCGTCGGTGGTTGGTCGTGGCAGCGGTGTTGGCACTATCAAGCGGCTTTCGAATCGCCTTATGACCATGATGGTGCGCCGTAGCATGACTCCAGTAGTGACACCCAGTACAACGCCCGCACCATCGGAGCCAGATCGTCGCCTTTCCGAGCCCCCAAAGACCAAGAAGCCCGTCAAC	ATTTGGTCCCTAAAGCAAATCC	ACTTGATGGCAAATGACACAGC
61839	CG4909	Open Biosystems	FBgn0040294	659	TGATCATAATTGGGCAGAAGGACGAATTGGCCAGACCATCGGAATCTTTCCAATAGCATTCGTTGAGCTGAATGCAGCGGCCAAAAAGCTGTTGGACAGCGGGCTACACACCCATCCATTCTGCCATCCACCGAAGCAACAGGGGCAGCGGGCCCTTCCTCCGGTTCCAGTTATTGATCCCACGGTGGTCACGGAATCCAGTTCGGGATCCTCCAATTCCACGCCGGGCAGCAGCAATTCAAGCTCCACATCCAG	TGATCATAATTGGGCAGAAGG	CGGTCACAATGTAAACACAACC
61863	CG4943	Open Biosystems	FBgn0029006	709	GACTCCTCGGAAGATAGTTTGCCAGAGGGTTGGGAGGAGCGGCGTACGGACAACGGTCGAGTTTACTATGTGAACCATGCCACCAAATCGACGCAGTGGGATCGACCAAGACAGCCAGGAGTAGTTGGATCCAGTCACGCCACTTCACCACAGCAACGGCACAACACGCACAATGGCAACAGCGGTGATCGACAAGCTCCGGCTGGGCCAACCCGCTCTACAACTTGCACGAACCTGATGAATAACGGTCATCGC	GACTCCTCGGAAGATAGTTTGC	TTGAAGGTGAAGTAGTCGTTGC
61834	CG4903	Open Biosystems	FBgn0034240	614	GATATTTGTCTGGAGGACTGCCAGAGCCAATCGAAACTGTCGTCTCACGTGTGGAAGCACAAGTTGCTACATTTGTGCTATCGTTGTGGTATCGCCTATCGCAACAAGCAGGATATTTCAAAGCATCTATTCTGGAAGCACGGAACGGAGAGTGCAGGATGCAAGCAATGCCTACAAAAGCGCTGGCGACATGTCTACCACTTTTGCGTGCCGCCCGCAGAATTTCCATGCGAGCAATGCGGTTTTGTTTTCAGC	GATATTTGTCTGGAGGACTGCC	TTCTCAGATTTACTGAGTGGCG
61835	CG4904	Open Biosystems	FBgn0250843	509	CGATAGCGATGTTACTGTGTGGAGTCCGCAGGGACGTCTCCACCAGGTGGAGTACGCAATGGAGGCCGTGAAACTTGGCACCGCAACCGTGGGCCTGAAAAATAAAGATTACGCTGTACTTGTCGCCCTGTGTAAGCCGACATCGGAGCTATCGGATACCCAGCGCAAGATCATCCCAATCGACGATCACCTGGGCATTTCCATTGCTGGCCTCACGGCTGATGCCCGCGTCCTTAGCCGGTACTTGCGCTCCGA	CGATAGCGATGTTACTGTGTGG	AATTCTTCTCCAGATAGGTGCG
61883	CG4973	Open Biosystems	FBgn0038772	560	ATGAGCAAAGCAAAGAGACAGGCGGGAGGAGTTGGTGATGATGGCTCATCCTCAGCCTCCGACGATGATAAACTGGGCATTGCGTACAAATCCAAACGCGAGGCGCTGCCCAGTGGACCCCAAGATCAGGGAGCTACATCGATTAACGAAATGGACACAGAATTGGATCGCGATGCGCAGGCAATTCATGCGCGAGCTCTGAAAATCAACGAAGAGCTGGAGGGCAAGGCGGACGATAAGATCTATCGCGGAATT	ATGAGCAAAGCAAAGAGACAGG	TCGGAGTGAATCTCATACTTGG
61947	CG5087	Open Biosystems	FBgn0035953	673	AAGCCCTAAAAGGTGTTATCCGCGTGCGTTTTATCAATCAACAAGGACTGCACGAGGCAGGAATTGATCAGGATGGAGTGTTCAAGGAATTCCTTGAGGAGACCATCAAAAAGGTGTTCGACCCGTCGCTGAATCTCTTTAAAACCACCTCGGATCAGCGATTATATCCCTCGCCCATTTCCTACGTCCAGGACAATCATTTGGAGCTCTTTGAGTTTGTGGGCCGCATGCTGGGCAAGGCGGTGTACGAGGGCA	AAGCCCTAAAAGGTGTTATCCG	CTAGTGTCCCCAGAAATAAGGC
61959	CG5111	Open Biosystems	FBgn0039343	645	GATATCAAGTTGTGGGAGGAGCCGTACTACTTCGAGGAGGTGGGCAGCATCGAGTCGGAGATGGACCGCCTGGCCAGGGACATCAGTGGCGAACTGGGCATCAGTGTGTCGGACTGCAGAATTGCCTTGGGCGAATTGCAAGATGGTGCCTTGCGGAAGCTGGCGGCTCGCCGAGAGTTCAATGACACCGGATTGGCCACGTTCAATGTGCGGTGTGTGGACAGCAAGGGTGGCACCGTGCAAATGCTGGAGATC	GATATCAAGTTGTGGGAGGAGC	TAGAGCCTCATCGAAGTTCTCC
61973	CG5140	Open Biosystems	FBgn0034314	405	GAAGGATTTTCTCATCAGCAGCTATGTCGAGCAAATTGGCGTCCTCAAGAGTGATGCCCATGTCGTTGATGGGTTGCGCAAGGAAAACAAAACATTGAAATCACAGATCCAGAGTATGGAAGGCATATCGGCTATTCTGGCGGCTGGCTCGGCGGATGCCGACCGCTTGCTCAAGAACGAGGCTGATCCACATGTCCTAGCCAACTGGGTGTCCACTCTCAAGAGGGAGTTGCGACAATGCGAGAGCAAAAAGAC	GAAGGATTTTCTCATCAGCAGC	AGGTGTGAAACACGCTCTTCC
61938	CG5071	Open Biosystems	FBgn0039347	655	GAAGACATCAACGTGGAGAGCTTTCTGGCCACCAGTGCGGAGCACTGTTTCATCCATGCCATGCCGAACTCCACGTGGTGTCACAATTGCCAACGTCTGCTGTGCCGTGCCTGCTCGGATGTCCCATTGCACCAGGACCATATCCTGGTGCGCCAGGTTGATTACCATGACCTTATCAGCCAACTGCTCAACTCCGAGTTGAGGAAGATCAAGAGCACGGCTGTCCATGCCAAAGAGTTGGCCACCCACGAAATG	GAAGACATCAACGTGGAGAGC	CGTACACACAGTAGTTGGTGAGG
62013	CG5203	Open Biosystems	FBgn0027052	278	TCAAAAGTCACTACCGTTTCCCACTTAATACTTTGTTAACTGTTAAGTTCGTGCAGCAGTTCCCCAATTCTTGCAGAGGAAACAAATTTACGAGTGCTTCGGTGTTGTTGGACACACACTCACTTTTCATCGGTGGAAAATCAAATTTGGGACCAGGCGCAGAAGATTCGTCAGGATGACGACCAAGCACATCTATTCCACGACCAATTTATCAGATCTGCAATTAAAGGAGCAGGGAAACTGCTTGTTTGCAGC	TCAAAAGTCACTACCGTTTCCC	TTATTGCGTCGTCATATTTTCG
62015	CG5206	Open Biosystems	FBgn0038814&FBgn0023097	620	ATTGACTATTGACCGCTAACCCCATCCATCGGTAGAATCTAATTAGGACGCTCATGTGCAGCTCCCTAAGCTCCTAAGCTCACCCCAAAAAAACAGCATACATTCGTATACCACTTAAGAAGACACTTGAAATAAGTTAGCTGCTTTCTAGCCCTCTAAGTTTCGCAGATGAATCAAACCCTTAAATTACGAGTAAGCGAATTCAATGTTTGAATGTTGTACGTTTGACGTAGTACCATACAGTAGGTGTAAGGA	ATTGACTATTGACCGCTAACCC	TTTCATTAATATTTTTGCGCCC
62052	CG5271	Open Biosystems	FBgn0003942	297	ATGCAGATCTTCGTTAAGACCCTCACGGGCAAGACCATCACTCTTGAGGTCGAACCGTCGGATACTATCGAAAATGTCAAAGCCAAGATTCAGGACAAAGAAGGAATTCCTCCAGATCAGCAGCGTCTGATCTTCGCTGGCAAGCAGCTGGAAGATGGCCGCACCCTCTCTGACTATAACATTCAGAAGGAGTCCACTTTGCACTTGGTGCTCCGCCTGCGTGGTGGTGCCAAGAAGCGCAAGAAGAAGAACTAC	ATGCAGATCTTCGTTAAGACCC	CTTGACCTTCTTCCTCTTGTGC
62090	CG5347	Open Biosystems	FBgn0030578	698	TTCATCATAATGTCGTATCGCCGTAGTCAAACAATCTGTCGCTTCCATTTGCTTGGAATTTGTCGTTTTGGTGATTTATGCCGATTCTCGCACGACGAGACGACACCAAATGACAACCAGAGTCCGCAGATATCGGAAATCGCGGATGAAGTCGTGGAGAATGAGCAAGTGGTGGCCTCCACCAGTAGCTACAGTCGCCAGATGACCTGGGCAAATGCACCAGAGTTTGTTCCCAGGTACAAAGCCAATTCTGCC	TTCATCATAATGTCGTATCGCC	TCCTTTGTATCCACCCAGTAGG
62080	CG5334	Open Biosystems	FBgn0030577	672	TTGTCGTTTCGATGATTTATGCCGATACTCACACGATGTGTTACAAAATGACAACCTGAGGCCGCAGATATCAAACAATGCGGATGAAGTCGTGGGGCATGCAAACAGGTACAGTCGGCCGATGACCGGGGCAAATGCAACAGAGGAGATGAAGCTATCCTTTGCAATAGCCAAATCCCAGGACAAGATGTGCGGCATTTGTTTGGAAACCGTCGTGAAGAAGAGGGGGCGTGAATGTCGCTTTGGCATCCTGCC	TTGTCGTTTCGATGATTTATGC	TTGATTTGCTTTGAAATGAACG
62046	CG5261	Open Biosystems	FBgn0031912	347	GCGAGATTGAGACGGATAAGGCCACCATGGGCTTTGAGACGCCCGAGGAGGGCTTTCTGGCTAAGATTCTCATCCAGGGCGGCACCAAGGACGTTCCCGTTGGCCAGCTGCTGTGCATTATCGTGCCGGACCAAGGCAGCGTAGCTGCTTTCGCGAACTTCAAGGACGACGGTGCCGCCGCAGCACCAGCTGCTCCGGCAGCAGCTCCAGCTCCAGCACCGGCAGCAGCAGCAGCTCCGCCACCACCACCACCAC	GCGAGATTGAGACGGATAAGG	CATGGGACTGGCATATACACG
62074	CG5319	Open Biosystems	FBgn0038501	521	AGTACATTGTCCCGCACTTAGCCAGAGCATGCGTCAACTATCTGGAGGTGAAGTTGACGGCAAAAAACGCCTGCCTACTTCTCAGTCAATCGCGTCTGTTCGAGGAGCCCGAGCTGATGCAACGTTGCTGGGAAGTGATCGACGCCCAGGCCGAGATGGCGGTTAAGTCCGAGGACTTTGTGGATATTGATCTCAAGACCTTTGAGTCAATTCTTTCGCGAGAGACACTCAACTGCAAGGAGATACACTTGTTCG	AGTACATTGTCCCGCACTTAGC	GCAGACCTGGGTCTTTAATCC
62063	CG5289	Open Biosystems	FBgn0015282	641	CTCTAAGGTTGACGATCTGCGCGGCACCCCCATGTCCGTGGGCAACCTGGAGGAGATCATCGACGACAACCACGCCATCGTGTCCACATCGGTGGGCTCCGAGCACTATGTTAGCATCCTGTCCTTCGTGGACAAGGATCAGCTGGAACCAGGCTGCTCCGTGCTGCTCAACCACAAAGTACACGCTGTAGTCGGAGTTCTCAGCGACGACACCGATCCAATGGTCACGGTGATGAAACTGGAAAAGGCTCCGCA	CTCTAAGGTTGACGATCTGCG	ACATAGTACGCTGAATCTCCCG
62111	CG5382	Open Biosystems	FBgn0038950	362	GACGATAATAAGTACCAGCGCCGCACTCCTGCGGAATTGTTCTCGCGATGGACACGCCGCTTCTATGCGCCCTCCTCGCGGCCGCCGTGGCGTCGCACTTGGTTCCTGGTGACCGCCGGCATTTTGGCCTTTGTCTTGTTCGTCTATCTTATGGCCTGGCTGGGTCGCGGAGGATCTGATGCCGTGGACGAGGGCTGGAATAACCCCAATCCACAGCCGAACCACTACGAATAGGGTGTGCATTCACGGTCGAAA	GACGATAATAAGTACCAGCGCC	TCGTTGTATTATTTCGCTTTGC
62160	CG5469	Open Biosystems	FBgn0259202&FBgn0034372	687	GAATTCAATACCTCGCTGTCGGCAGTGAAGGCACAGGCTAAAAGAGAGCTGGAGGCAGAGCGTCGCCAGAGAGAGGAAGCCATGGGCACGCCATCAACGACCAGCACATCCACATCGGCTTCCGGCGGCGACACTCGCAACCTGGCCTGCGAAGGCGTCTTCTTCCGCTGCCCCCTAATCAGCGAGGAGATTCTACCCAAGAGCGTGTGGAAGGTTCGCATCAAAGAGTTCCTCTACCAGCAGCTGGAGGCAGAT	GAATTCAATACCTCGCTGTCG	TTGCTCTTTCTTGATCTCCTCC
62113	CG5384	Open Biosystems	FBgn0032216	503	TACTTGGTGAGCCGACTTCCAGCCTATCTCACCGTACAATTCGTGCGCTTTCAATACAAAGGAAAGGAGGGCATAAATGCCAAGGTGTTGAAGGATATCAAATTCCCCATTGACTTCGATGCCTTTGAGTTGTGTACCCCCGAATTGCAAAACAAGCTCTGCCCAATGCGTTCGAAATTCAAGGATCTGGAAGACAAGAAAATGGAAGTTGACGTTGTCAAACGCAATGAACCCAACGAAGAGAAGAAGGACGTT	TACTTGGTGAGCCGACTTCC	GGCGCATATAACAGGACATAGG
62186	CG5515	Open Biosystems	FBgn0039163	520	CACATTCACAGCTACCTATCCGGATGGAGCACCCGTGGTGGAAATCGAGGAGCCAGAAAACTTTGAGGACATGTTTGAAACGCGCCTCCTGGAACACCTGCAAAAGACAATTGAGGAGAACCTGGGCATGGAGATGATCTTTTCGCTGGTAAGCAGCGCCCAGGAGTGGCTGAACGAGCGGTGGGATGAACACAAGTTCCACCAGGAGGAACTGCGAGAGCAGAAGCTGCGGGAAATCGAAGAGGAGGAACGCAA	CACATTCACAGCTACCTATCCG	ATCATCATCGTCATCCAAATCC
62139	CG5429	Open Biosystems	FBgn0010709	637	TTGGATGAACTAGAGCAACAGCGTGTAGCACCCAACGTTGAGGCCCTGGACAAGGAGCTCGACGAACTAAAGCGCAGCGAGCAACAGCTTCTGTCGGAGCTAAAAGAGCTCAAAAAGGAGGAACAATCGCTAAATGATGCCATTGCCGAGGAGGAACAGGAGCGAGAGGAGCTGCACGAGCAGGAGGAAAGCTACTGGCGCGAGTATACCAAGCACAGGCGTGAGCTAATGCTCACCGAGGATGACAAACGAAGT	TTGGATGAACTAGAGCAACAGC	GGGTAAGACAGTCGAGAAAAGC
62190	CG5519	Open Biosystems	FBgn0261119	626	CCGAGGTCATACAGAAACTGCAGGACAAGGCCACGGTGCTGACGCAGGAGCGTAAGAAGCGCGGACGCACTGTGCCCGAGGATCTGGTTACAACGGATCAGGTTAAGAACTTCCTTACTGTGGCATCCCATCCCGGCCTACACTCGGCCTCCGTTCCCGGCATTCTGGCCTTGGACATCAACAGTGCTGATCACAGTAAGATTCTGACCGGAGGCAACGATAAAAACGCCACCGTGTTCAACAAGGACACAGAGC	CCGAGGTCATACAGAAACTGC	CAAATCCCAGATCTTAACCTGC
62169	CG5486	Open Biosystems	FBgn0016756	666	ACAAGCGAGATCTAGTGGAACCCATGTCACAACCCAGTCCCAGCCACGGCCACGAGTCCAACTCGGAGGACAGTAGTCTGAGCGACGGAGACCGAACTCTGGTGGAGACGGACAACATGGCACATCGCGGTGGAGGCGACAGCCAAGTCAGTTCCACCAGTCACTCGCCGCAGCTGTCTAGTCCGGAGGACGAAGCAGCCTCACACGATGCCATGATGCGCGTTCATGCCTACTGCAATGGAAACGGCAGTTATG	ACAAGCGAGATCTAGTGGAACC	ACGTCTCGTTATCAATGTCCG
62181	CG5505	Open Biosystems	FBgn0260936	656	GACATCGAGGATGAGATGAAGCCCAGACCAACGACAGCCCAGCTACCGAGCATGCCCAATATGACGGAGAATCATACGGAGCCTAAGGCAAAGTCTCCTGTAAAGATTCAAGTAAAGACTCCCGTCAAAACGCCACTGAAAAGTCTTGTGCCCTACGAATCAGCATCTGAGGAGGAGGAGGCGCCTCTACCGAATCCCCGCAAGCGTCCAAGTGGGGAGGATTCTAGCGAGTCGGACCAAGAGTCTGGCCAGACC	GACATCGAGGATGAGATGAAGC	CTACTCGAGAAGGGATTGCG
62147	CG5440	Open Biosystems	FBgn0031331	448	GAAGGGCTATTTTCTGCCGAGGATGGCACACCTTCGTGCAGCTGGACATGCAGCAACAGCGCGGTTAAGAGAATCCAGAAGGAGCTGGACGAGATTACGAGGGATCCGCCGCAATACTGCAGTGCTGGTCCGAAGGAGGACAACCTGTACGAGTGGACCTCGACGATCATCGGACCCGCGGACTCCGTCTACGAGAACGGAATATTCAAGCTGGACATATTCTTTCCGGTTGAGTATCCTTTTGCTCCACCGGTA	GAAGGGCTATTTTCTGCCG	TATTCTTCAGATATTCCGTGCC
62171	CG5489	Open Biosystems	FBgn0034366	249	GTTGGGTTCTCTAATCCAGTGCGTCAGAATCTCTACACGCATGCAGATGCTGTGGCAGGCAATCGGATGAAGGCGACTACAGCTGCTCAGAGATTGAAAGAGATCAATCCGTCTGCGGAAACGGCGGGTTATGTGCTGGAGATTCCCATGCCTGGGCATACTATTGGAGAATCGCTTCTAGCCCAGACGAAGGAGCATTTGAAGGTTATCGAAAAGCTTGTGCAGGACCATGATGTCATCTTTCTGCTC	GTTGGGTTCTCTAATCCAGTGC	GAGCAGAAAGATGACATCATGG
62293	CG5701	Open Biosystems	FBgn0036980	498	TTGAAGAGTGACCTGGTTATGCCGGATGAGGCGCGTGCCGTCGCCAAAGAGCTAGGAGTGGCGTACTACGAGACCAGTGTTTTCACATACTTTGGGGTGAACGAGGTGTTTGAAAACGCCATCCGATCCGCGTTGATTGCACGCCGACAGCAGCGCTTCTGGATGACAAACCTGAAGAAGGTGCAGAAGCCCCTGCTGCAGGCGCCGTTCCGGCCACCGAAGCCACCACCACCGGAGGTCACCGTCATGGTCGGC	TTGAAGAGTGACCTGGTTATGC	CTCCGTGTCATCGTTAAAGTCC
62258	CG5641	Open Biosystems	FBgn0038046	606	GTGGTTATCCTCAAAACCCTGCCCACCAAGGAGGCCGTCGATGCGCTGGCCAAAAAAGTGGAGGCCGACCTGAAGGCCAGCATGAAGACTGAAGTTCTGACCAAGGGCGATCAGCACACCGTACAGATCCATGAGCGGGGCTTCGACATCGCCAACGTGCATGCCAAGGTGCGCATTCTGATCGCCACCTTGCCGCAGAATCTTCGCAAGCTGGAGCCTGAGATCCATTTGGATCACAAACTGATGCAGAGCCAT	GTGGTTATCCTCAAAACCCTGC	CAGTAGTGTCTGCGATGTGTAGC
62211	CG5555	Open Biosystems	FBgn0038686	658	GGTATCAGAGGTGGAAAGGAGCGAGCATGGAGCACCACCAATGGGACACACCGAGCTACCCACCTGTCCAGTGTGCCTGGAGCGCATGGACGAGAGCGTGGATGGAGTGTTGACCATATTGTGCAATCACGCCTTCCACGCCAGCTGCCTGATGAAATGGGGTGACTCCACCTGTCCGGTGTGCCGCCATGTTCAAACTCCTGGACTGGTCGAAGATTCCGTGTGCATGGAATGCGAGGGCACCGATTCCTTATG	GGTATCAGAGGTGGAAAGGAGC	CTTTTCTTTCTGCATGTTCTGC
62235	CG5591	Open Biosystems	FBgn0034926	676	CAAGTTTGGTAACGAGGATTCGCTGGCCATAACTCCCCAGGGCAGCAAACCATTTGTGCACATCACAGCCTCCTCCGGGCCGTCTTTCGATTCTAAGAGTGGTGCCGAGCGAAATCATCCTACCTTATCCGGCGATATGCCCGAGTCTGCTCCAGAAGCGCTCCACTGGATTGACGGAGTGTGCCTGAGCGAAAGCGGATTGGGCATGATCAAGTCATTGTCCACGGAGATCAAACGCAAGCGCAAAATGCGACA	CAAGTTTGGTAACGAGGATTCG	TTCGTCAGAGGAATCTGTATCG
62224	CG5575	Open Biosystems	FBgn0011236	752	TTGTAAATCTCTCGAATGCACCGCCCAGCGGCACCAGCGGCAGTAACAGCAACATCAGCACCAGCAGCAACCACCAGCAGCAACAGCACCACCACCATCACCACCACAACCACAACAACAACAATAATAATAACAACAACAACAGCAGCAGCTCAACCATAAATCCCGTCAACCTTTCACTCGACCTTCGGACGAAAAGCGAGAACTCGGCGAGCAGAACCCTGGGATCCGGATCAGACCACAGCGGCATCGACC	TTGTAAATCTCTCGAATGCACC	ATCCAGGTTTAGGCTGATGTGC
62237	CG5595	Open Biosystems	FBgn0003330	601	CCAAACAAAACGTGGGAGCTGTCGCTGTACGAGCTGCAGCGCAAGCCGCAGGAGGTGATCACGGACAGCACGGAAATCGCGGTGTCCCCGCGGAGCCTCCACAGCGAACTGATGTGTCCCATCTGCCTGGACATGCTGAAGAAGACGATGACGACGAAGGAGTGCCTGCACCGCTTCTGCTCCGACTGCATTGTGACCGCCCTGCGTTCGGGCAATAAGGAGTGCCCCACGTGCCGCAAGAAGCTCGTCTCCAAG	CCAAACAAAACGTGGGAGC	TGCTGTTGCTATCATTGGAGG
62273	CG5659	Open Biosystems	FBgn0017418	688	TATTGTTGGCTTCTCATCATGCGTGTAGCTTTGAATTCACTAATTTTTGCATTTTGTTTCGTTTTTCATTAGGTTTTTATAACATGAAGATTTCTTTGCAATCGGTTAACATCAAATAAGTTTTTAACTGTTGATTATTTACTATATATCTATTCTGCTTCTGAGCCTTGTGACTGGTTCTGTGTGTGTGTGTGTGTGTGTGTGGGAGTGTGTGAGTATGTGTTTGGTAGTGTCTATTTGATCCTGTCCTTCTTC	TATTGTTGGCTTCTCATCATGC	GATAACTAAGCTAAGCCGAGCG
62285	CG32096	Open Biosystems	FBgn0041096	739	CCCAGCTACACACAACTTACCCTGGACAGTTGGGCCAGCAGCCAGGCGTTGCAGCAGGATATGCTTGATTACATAGGCGCTCGGCTTGCAGATAGTCCGGAAATTCGAATGAACATCGGCGGCGGAGGAGGCCAGAACTCGCAGTCGGGCAGCCAGCCGCAGACGAAGTTCGTGTCCCATCTTCAGTCCCTGAGCAGGGGCTCCATGCTGTACGCTAAGCTCATCCTGGATCTCATTGCACGCGGCCAGTTGGTT	CCCAGCTACACACAACTTACCC	AAAGCAGCGTCAGACTAGTTCC
62297	CG5709	Open Biosystems	FBgn0025186	684	GCCCAGATGTGTAATGTTAGGGTGCCCGAGGACTTGGTGCTGACGCTGGTCACGCGACCCGTTATGCGGGACAAGTACCAGCAGTTTGCATTTAAGGACTACGTCAAGTCACACCCGGAACTCCGCTTCTGTCCCGGGCCCAACTGCCAGATTATTGTGCAATCATCGGAGATCTCCGCCAAACGTGCCATTTGCAAGGCTTGCCACACGGGCTTCTGCTTCCGGTGCGGCATGGACTACCACGCACCCACCGAC	GCCCAGATGTGTAATGTTAGGG	GTTGAAGAGGTATTGCCAGTCG
62286	CG5682	Open Biosystems	FBgn0032480	637	GAGAACTCACAGGATTGGATCGCACTGATGGCCGGGCCGTCGCACTTTAGCCCAGAGTTAACTGGCGATCAGTTCGTCGAAGGGGACGTGATTCTGGCCAAGCCGCTACGAGCATGCGATGAGAGCCTAGAGAACGCCGAGGAGGCGAAAGGAAAGGTCCTGGTGGCCGAGCGCGGCGATTGCACGTTCGTTAGCAAAGCGCGACTGGCCCAGAAGGTGGGGGCGGCGGCGCTGATTGTCTGTGATAATGTTCCG	GAGAACTCACAGGATTGGATCG	ACGTTCGCTTACTGTACACACG
62239	CG5599	Open Biosystems	FBgn0030612	484	GGCAAGATAACCAAGATTCACCACAAAATCGATGAGATTGCTCTGGTCGGCAAGCCTCTGCTCGATTTCGATGTGGTGAATGAAGACGAAGATGAGCCGGAGGACTCTTCTTCCTCTTCCTCCTCCACATCTTCCGATAGTTCAGCAAGCGAAAACGAGGAGAAGCAATCAGCTGAAGCATCTGCGACGCCCACAGAAGGTCGTGTGATCATACCCGCCACGCCCTCGGTTCGTCGTCTGGCCAAGGAACACCAG	GGCAAGATAACCAAGATTCACC	ATTCCGTCATCGATTTCAGC
62263	CG5648	Open Biosystems	FBgn0032492	687	TCAGTATGACAACGACACAACCACTTGGAGTCCGCAGGGTCGTCTCTTCCAGGTGGAGTACGCAATGGAGGCGGTGAAACAGGGAGCAGCCACCGTGGGACTCAAGGGCACCGACTATGCCGTGCTGGCCGCCCTGTGCCGCACCTCAAAGGACACGAACACGCTCCAGCGGAAGATCATGCCGGTGGATGACCACGTGGGTATGTCTATCGCAGGACTAACGGCAGATGCCCGCGTGGTGTGCCAGTACATGAG	TCAGTATGACAACGACACAACC	TTCACATACTTCTGGTTCTCGG
62241	CG5604	Open Biosystems	FBgn0032208	640	ATAATTCCCACTGCTTACACGCTGCGCCATGCCCGCGGTTATGGAAGATCGGCTTTGAGAAACTGGCTACTTCAAGGCTCCAAGGATGGCTCAACTTGGACCACCCTCAGCACACATGTGGATGACAAGAGTCTTGTGGAGCCTGGCAGCACAGCCACATGGCCCATTAACTGTGCAACTGATGATTCCGTATGGTATCGCCACATTAGAATCCAGCAAAATGGCCGCAATGCGTCTGGCCAGACCCATTATTTG	ATAATTCCCACTGCTTACACGC	CCTTCTCACTTGGTTTAGCAGC
62230	CG5586	Open Biosystems	FBgn0039530	693	TATGCCAATAATGTGGTTCAGGTGAAGAATGCTCTGATGTCGGAGCCCGTGCGCTCGGCCAACAGCCATGTGAATCCAGTGCCGCTGAACCTCAATCTAAATCTGGAGCGAATGGATGCACGGGTTAAGTGCACGGCACCAACCACATCTTCGACGGCCAAGCGACGGGAAATGTTGTATATCGATGAGGAGACGCAGTCGCCAACGCCTACGCCAAGTAGCAGCAGCATGAAACGAACGCCAACGGTGGTTTCA	TATGCCAATAATGTGGTTCAGG	CACGACTGCTGTAATCTCATCC
62341	CG5794	Open Biosystems	FBgn0039214	650	TACTCCTCCTAGCCACTCTTCGAACCCGCACAGACAGTCCTGCTCAAAAGAAGCAGCAGCAACAACAGCAGCAGCTGGAGCAACAGTTGCAGTTGCAGCAGCAACAGATGCTGCAGAAACAACAGCAGCAGTCGCAAAGCCAAACGCAAACACCGCAGTCGCCGCAGCAAAAGGAAAAGCAGCTGCAGCAACAAATGCAGCAGCATCTGCAGCTGCAACAGTTGCAGCAAATGCAGTTCCAGCAGCAACACTTCC	TACTCCTCCTAGCCACTCTTCG	GTAAAAGGACTCCACCTGAACG
62343	CG5798	Open Biosystems	FBgn0038862	417	CGAGGAGTACAGACTGGATGGCGACGAGGAACTGGCCTACATCACCTACATGAAGTACTTCAATATGCTGACCGCAATTCACAAAAAATCCGATTACCCCAGCCACAAGACGACGGTGCGCCAGATGCTGGGCGACACCGAGTCGAATCGCCGCATTATGGACACGCTGGAGGAGATTATCAACTCTCTGCGGCATCGTTATGCTCAGCAGCACCAAGCGCCGGAACCAATTGCTCCCGACCTGGTTAGCAATGG	CGAGGAGTACAGACTGGATGG	CAGTAGTACGTGAGGTGGGAGG
62368	CG5841	Open Biosystems	FBgn0036558	609	CTGCACATTGCTGTCAATAAGGGCCATTTGAACGTAGTGAAGACGCTTCTAACGCTAGGTTGCCATCCTAGTTTGCAAGATTCCGAGGGCGATACACCCCTACACGATGCCATATCTAAGGAGCACGACGAGATGCTGTCCCTGTTGCTGGACTTCGGGGCCGACATCACGCTAAACAACAATAATGGATTCAATGCATTGCATCATGCTGCTCTCAAGGGTAATCCTAGTGCCATGAAGATCCTGCTGACCAAG	CTGCACATTGCTGTCAATAAGG	GTTATTAGCATTTCTCAGGCCC
62358	CG5823	Open Biosystems	FBgn0038515	619	AATCACTAGCATTTAACCTGCGCAACACCAACTTCTGTGAGCTGTTTCCGGAGATAGTCGAAGAGATCAAGCAGCGGCTGCGAGGAACACAGGCGGCAGCTGCTGTGGACGGACCCGCTGCCAATGGAGTAAAGCGTTCCAACGGACTGGCCAACGGAGCGAGCCTGGCATCTGCGGATGGCAATCTGGCGGTGGGCGGCTTGGCCAATCCACTGAATGCAGCGGACGCAATCGATGGCGGGGCGGCGGGTCAGG	AATCACTAGCATTTAACCTGCG	CAGACTAAGTCAGCAATCGTGG
62337	CG5788	Open Biosystems	FBgn0026309	618	GACTTAATCAACGACCCTGAGCCGGAGCATCCGCTGCGGGCGGAGTTGGCCGAGGAGTTTCTTAAGGATCGCAAAAAATTCGTGAAAAACGCCGAGGACTACACCAAGAAGCACAGCGAAAAACGTCCGGCCGACTAGCGGATAGGCGGAGGTAGAGCTGGAGGAGGTGGGCCAGTCCACAACCCATGTGTACCCTTACCCCTTAGTCTTGTGATTTTTCTGTTAGTTATTTAATTTTCATTCTTGATCCATGAA	GACTTAATCAACGACCCTGAGC	AAAAGATACGGCTAACAGTGCC
62439	CG5961	Open Biosystems	FBgn0038056	596	CAATGCACTGGATGAGTTCCGGGAGAACTGGCAGCGGGAGCTGCAGGAACACACAACAAACACTGGATCCAGGAGCCATTCCGAGGCTGGAGATCGCCTCACGGCGGCCAATTCCAATCTCAGCGAGGCTGATCTACTGCAGGCCAAGGCGGAGAGTCTCTATCGGACCGCTGTGCAGCTGGAGCAGCGTGGCAAGGTCTACGACGCACTACCCTTCTACAGGAAGGCCACCCAAATCGTTCCGGATATTGAGTT	CAATGCACTGGATGAGTTCC	CATAGAAACCTTTGCAAACAGC
62508	CG6091	Open Biosystems	FBgn0036180	462	TAAAGACAACAGACTGGGAGGCCACTAACGAAGCCATTGAGGAGCAAATTGCTCGCGAGTCTTACCTACAGTGGTGTCGCGAGAATACGCAACGCTCGCGCAACAGCAATACAGCGGCAGGATCGGCCACATCCTCGACGGTTACCTCTGCAGAAGCGCTTACCGACTCCGATGCCTCGCCCTCAAAATACTCTGCGTGTGGGGGCACTGGCAGCAGCGGTAATCCACCTGTGGCTTTGACCAGCGGTAGTGGTG	TAAAGACAACAGACTGGGAGGC	GTTGAGACTTGGATCCCTTGC
62568	CG6193	Open Biosystems	FBgn0026598	615	CAACAGCCTCACAGAGAAACCGGAGAAATGTATGCCGCCAAAAACTCCAACGAAAACTGCGGTTCTCCCGGTGCACGTTGACGGAAATACGCCTCAAAACATCGATTCCGCACTAGAAACTCCATTAATGTTTTCGCGTCGCAGCTCTATGGACTCATTGGTTGGCGACGACGAAACGGTTGCCTGCGAGGACAATGGATCCGTGATCAGTGAATACAGCCGGATGCAGAGTGGTGTTATTTCCCCCTCAGAGCT	CAACAGCCTCACAGAGAAACC	TCATTCGCATTTAGATCATTCG
62551	CG6170	Open Biosystems	FBgn0026428	692	CCTATGGATCGTTACCCTACGCGCGATACGGCCATTCCGCTGCCGCCGGAAAAGCTGACCAGCAATGCCGCTCGTCTGCAGGTGCTGCGCGCGGAGACGAAGCTATCGGTGCCGTCGTTTAAGGTGTGTTATGCCTACGATGCCCAAATGCTTCTGCACTGCAATCTCAATGATACGGGGCATCCGGAGCAGCCGTCGCGCATCCAGCACATCCACAAGATGCACGACGACTACGGTCTGCTGAAGCAGATGAAG	CCTATGGATCGTTACCCTACGC	AAGCTGATGTAGAGCACCTTGG
62529	CG6128	Open Biosystems	FBgn0036169			GTGGACCGATGACAAATTGC	TTCCTTGGAGGTCATAAAATCG
62565	CG6190	Open Biosystems	FBgn0061469	643	ATATCTTACCCAGAGTGTGCCGCAACTGGATATCGCCGGCGCTGAACACTCCTCCGGCGACTCGGAACCGTGTACACCCACCCTGGCGCCAGTCCACAGCTTGGATGCCAACAGTCTGATAGCGCTCTATGAGCAATGTAGGGCGGCTGACAGTTACGACAGGATTTGCCACGCAATCGGCGTTGTGTTCTCCAGCGTAGATAGACTGGGCAAGAGCTTCATTCGCAGCGCAGAACCAGCGGCTTCTAGTAGTCT	ATATCTTACCCAGAGTGTGCCG	GGCTAGATCAAAGCAGATGACC
62591	CG6224	Open Biosystems	FBgn0040230	572	CACGCTCACTGAACTAAATATGCTACGGCGCCATCGGGAGCTCTGCGATGTGGTGCTCAACGTGGGCGGACGGAAGATCTTTGCCCACCGGGTAATCCTGTCCGCCTGCAGCTCCTACTTCTGTGCCATGTTCACTGGCGAATTGGAGGAATCGCGCCAGACTGAGGTCACCATACGCGACATCGATGAGAATGCCATGGAGCTGCTCATCGACTTTTGTTACACCGCCCACATAATCGTCGAGGAGTCGAATGT	CACGCTCACTGAACTAAATATGC	CGACATTGTACTTGAGCCAGG
62598	CG6233	Open Biosystems	FBgn0036136	642	CTGAATGTCGAGTATCCAATGCTGTTCAAGCTGACCAACGTCAAGAAATCGCGATCCTCGCATGCCGGCGTACTCGAGTTTGTGGCCGACGAGGGCAAATGCTATCTACCCCACTGGATGATGGAAAACCTGCTGTTGGGTGAGGGCGACATACTCAACATCGAGAGTGTCTCGCTGCCGGTGGCCACCTTCTCAAAGTTTCAACCGCACAGCACCGACTTCCTGGACATCACCAATCCCAAGGCGGTGCTGGAG	CTGAATGTCGAGTATCCAATGC	CTGGAAATCATAGTCTGGAACG
62636	CG6303	Open Biosystems	FBgn0037808	655	TTGATCTGGTACTTCAACAGCGCTCTGATGACACAAGCGAGGCAAAGAAGACCAAAGCTGCCTGCACTGAGCCGTTGCCATCACCACTGCAACGATTTTCCAGCAGTGGTGGTCTATCTTTACTCGCTCACTACCTGCCCACCGTATATCCGGAACACTCAGGTCGCAAGACCACCTTGGTGTTTAGCGAGAAGGAGAAAAGTCCCCCGCTCTCTGACTGGGTGAAATTGGAACCGAACGACGAGATCTATGAGG	TTGATCTGGTACTTCAACAGCG	CAATTAAGCACTAGGTGCATGG
62693	CG6412	Open Biosystems	FBgn0032646	485	TTGTGCTTTAAGGCTAACAACGACCTGAAGCTGGTGGGCTACGCCCATCCCGCACCCACCAATGTGGGCACCACGGAAGGCATCACCCAGGTGGGCAAGTACGGAGCGATCGTAGCCTACCGATCCACGCACCCCCTGCTGGACTTTGAGTTTCACAAGAGCATTTGCCAGCAAATCGTGGGCATGAAGCCGACAAAGATCGGCGAATATGACAAGGACAAGCCGGCGGAGAACAAGGACGATGAGACGTGCCTG	TTGTGCTTTAAGGCTAACAACG	TTTCGGTTTTAACAATCTTCAGC
62755	CG6521	Open Biosystems	FBgn0027363	607	GTCCAAAGACTGGGAGTGTAGCAAGTACCGGCACCGCCAGTGCCTATCCCTCATTGTATCCATCTTTCGCTGGAACCGGCTCGAGTGCACCGAGCGCCGAAGCCAGTTCCGCACCAGCGCCAGAGCCGAGAAAGGTTCGAGCTCTGTACGATTTCGAAGCTGCCGAGGAAAACGAATTGACCTTCTTTGCCGGCGAGATCATTCATGTGCTGGATGATAGTGATCCAAACTGGTGGAAGGGATACAATCAACGCG	GTCCAAAGACTGGGAGTGTAGC	GTCAGTTGAGCGTGCTTGC
62757	CG6525	Open Biosystems	FBgn0082831	683	CCGAAGAGAACGTTAGTGAAGCATCATCTATGGCGGACACAAAACAGACGTCGCTGGTCAGTGAGCCGTCTACCTCCACACTGGAACGTTCCACGTCCAGGGAAAAGGCGGGTTCATCGAAGGAAAAGCGACACAAGAGCCACAAGCATCATCATCGAAAGCGCAGTCGAAGTCGTTCCAATAGTCGGGGTCGAAGCGTCGATAAGCGCCATCGCAGGCAGCACAACGAAGGAGGAGAGCAGCCAGGCAGCGGGG	CCGAAGAGAACGTTAGTGAAGC	GATTACGTCCATCTGACTTGGC
62861	CG6697	Open Biosystems	FBgn0027526	664	CTTTAAGCTTATGATGGTGGGCTCCACAGAGGCCGATATCGAGGATGCGTGCAGCCTGCCCGATAATATTGGCGAAGTGGTCGACGACTTCGATGACGCCGATGAACGCGAAGAGTCCGTGGAGCACTCCGCCGTCTATTTGGCCAAGGTGCAGCGTCGTGTGCGAGACTACAAGATCAAGGAGTTAGCGCCGCCGCGTGAGGGCAAGAAGCTGCTTGTCCTGGACATAGACTATACCCTATTCGATCACCGATC	CTTTAAGCTTATGATGGTGGGC	ATAGTCGGACAACTTGAGCAGC
62805	CG6613	Open Biosystems	FBgn0034694	563	GAATAGCAACTTTGGTGTTCCCGAACTCAGCCAGCGAGAGAACCTGGACCTGCTGATACAAAAGTTTGATGAAATGGATGTGATTAACGAGGAGCAAACAGGTGGCGATAAAGCGGAAACGAATGAAACAGCAGAGCAGGAAGCTCCATCTGGCAGTAAGACGAGGTCGAGGAAAAAATCCAATCGTCAAATGGACAGCAGCTCCTTCGCCGATCTGGATCTTGAAGCACCTTCTCTTCTGCCCCAGGGCAGTAA	GAATAGCAACTTTGGTGTTCCC	CACTCAAGTCTTCTGAAATGGG
62817	CG6632	Open Biosystems	FBgn0030945	602	GTGGTTGGAGACATGAGTTTGGGCAGTCGTCGCGCTGGCCAGGCTGGCGGCTGCTGCGGCCGTTGTGGCGGACGAAGATGAGGCTGCCGCGGCAGTCGTGGAGCCCGAACCGACCACGGGAAGTGAGTGATTCAGATTGGCGCGCTTCTCCTGAACAGGCACCGTGCATATGGTTTCCCGCCGCTTCTCCAGCTTGCGGTGGCGCTGACTTGAGCCCAACTGGGCGGTGGAGATGCTGGAGAGGGCACCGCCCGT	GTGGTTGGAGACATGAGTTTGG	GCGAGTACTTCAAGGTGATGG
62878	CG6720	Open Biosystems	FBgn0015320	609	AGACCAAAAATGTCTTCAACCCCAGCAGCGGGCAGTGCCGCCGAGGTGGCCACCTCCAGTGCCACCTCAAATGCGCCCAGTGCACCCAGCACAACGGCCAGCAACGTGAGCAATACCAGCCAGCCGACGACTGCCGGAACTCCGCAGGCACGTGGCGGCAGGGGCAGCAACGCCAACGGTGGTGCCTCCGGGAGCAATGCCGGTGGCGGAGATGAGCCGCGAAAGGAAGCCAAAACAACGCCCAGGATATCCAGG	AGACCAAAAATGTCTTCAACCC	TGGATTACAGTCTGTGAGCAGG
62909	CG6758	Open Biosystems	FBgn0034704	610	GGCAAGACAACTCCATGTACGTATTCGGCGGTGGATCCTCGTCGGACACCACCTTCAACGATCTGTGGCGCTTTGATTTGACGCACATGCGGTGGGCGCGGCCAGTGGCCACAGGAACCTATCCCTCGCCCAAGGGCAGTGCATCAATGGTGGCGTGGCGGAACCAGCTGATACTCTTTGGCGGATGGCGATACCCCTCGCTACATCCGCCCTACCAACCATGGTGCTTATTTGACGAGCTGCACTACTACGATC	GGCAAGACAACTCCATGTACG	ACAGCAATAGACTTCCAGCTCC
62910	CG6759	Open Biosystems	FBgn0025781	654	TTCTATTAAAGCCGCAAAGTCCTACTACATACACTTCAATAGGATTTATACATGCTTTGCTAGGAAATCTAGACCCCGCCATCGAAGCTTTCCACAAGAGTTTGGCCCTGAACAGAGACTGCATAGTGACGTCTACGATCCTTAAGAGTTGTATCGAAGACCTTATGGACGACTCGGCTACTATTGATGAGATCTGCAGCGCGGCCTTGCGAGACGTGGCCAAGAATATCACGGCCAACAGTCGCCGGGTGTTGA	TTCTATTAAAGCCGCAAAGTCC	AATGAGAGAACGTGGCTAGAGG
62970	CG6877	Open Biosystems	FBgn0036813	563	AAGAAATGCACACTCCAGATAGCGACAAATCTGCGCCGGGCGCTGGGGGCCAGGCTGAAGACGAGGACGACGACGAGGCTATTGACATGGACGATTTCGAGGAGAGCGGCATGCTGGAGCTGGTCGATCCGGCTGTAGCCACCACGACACGCAAGCCGGAGCCGGAAGCAAAGGCCAGCCCAGTGGCAGCCGCATCGGGCGACGCGGAGGCCAGCGGTGACTCTGTGCTCCATACACGCACGTACGACCTGCACA	AAGAAATGCACACTCCAGATAGC	GTATTCGATGGTTGGTATGACG
62925	CG6792	Open Biosystems	FBgn0032401	601	GGGAATACGACACTCACCTACGACGGCACTCTGGTGATCTGCGTAAGCCCTTCTTTTGCTTACAGTGCGGCATCCGCTTCAACACACGAGCTGCCCTGCTCGTCCATCAGCCTAAGCATTCCACGGAAACGCCGCACATATGTCCACATTGCGGCAAGGGCTTCAAGTGGAAGCAGGGCCTGAGCAATCACATCCTGGTCCACAATCCCGAGAAGCAAATGCTCTGCGACGTCTGCGGCTATAGCACCACGCACA	GGGAATACGACACTCACCTACG	AAGCTACTGTCCACCGTTTCC
62903	CG6752	Open Biosystems	FBgn0038296	548	GCAATCGTCCCTTTATGTATCCGGTATCGGGCTTCCAGCCGCTAATGGCTCGACCTATCCTTAAGCTGCAACGGGCCAACCTGCTGATGAACTACTTGGTCAACCTCGCTGGCATATTTTCCAAGTATAACGCCCAATCTGGGATGGCACCAACGAATGGCGCAGATGCTCGCGTTTCCACTAAAAAGACCGTGTACTGCATATTTGCCACCTTGCTGATTGAGAAGTTCACCAATGAGATATTTGATCCATATA	GCAATCGTCCCTTTATGTATCC	CTTTTTGAACAGCTTTCCTTCC
63060	CG7023	Open Biosystems	FBgn0039025	681	AACAGTAGCAATTCGACGGGATCACTGAATGCCAACACAAGTGTGCTGGATGCCAGTGGCAGTCTTACGGCCACCACAACACCTATAATCTCAGGAAACGGAACGGGAACCAATGGGGCCAACTCGGAGCCCACCTGGGTGCACGAGATCTTTCAGGGCATACTTACGTCCGAGACCAGGTGCCTCAACTGCGAGACGGTGAGCAGCAAGGACGAGAATTTCTTCGATCTCCAGGTGGACGTGGACCAGAACACC	AACAGTAGCAATTCGACGGG	CGAGGTCAGACCATAGAAGTCC
63001	CG6932	Open Biosystems	FBgn0028837	583	CAGTGATCTCGACTTCATAGGCTGGTACACAACCGGCGACAATCCCACTGCCGATGACATTAAGATCCAAAGACAGATAGCCGCCATCAACGAGTGCCCCATCATGCTACAGCTGAATCCGCTCTCCCGCAGCGTCGACCACCTTCCCCTGAAGCTATTCGAGTCCCTAATCGATCTGGTGGACGGCGAGGCCACCATGCTGTTCGTGCCCCTCACCTACACACTGGCCACCGAGGAGGCGGAGCGCATTGGTGT	CAGTGATCTCGACTTCATAGGC	AAACTTGTTCACAAAGTGGTGC
63068	CG7036	Open Biosystems	FBgn0035106	741	GTCGTCAAATGTAGTGCAAACCACCGTATCCACGTCGACTGTAGTCAGTGCGTCATCAGCCGTTAGCGGCAACTCTCGTCGCATGCGAAAGAAGGAACTTCTTAGTCTTTATGTGGTACAGAAAGATAATCACAATGACGATAGCTCATGCGGACTGCCAGCCGCATCCGACACTTTGCCCCTTGAGAATTTGCGAAAGTCTGAGGAGGAAGACGAACTTTCAGGTGGCAACGGTACGAAAAGGTTTAAGAAGAA	GTCGTCAAATGTAGTGCAAACC	ACAACTACCCCTCTCTTGTTGC
62997	CG6923	Open Biosystems	FBgn0037944	637	AAGCGAAAGAAGACTGAACCCCTGACAATGGAGCCAGAGAGTGACAATGACGGCGACGCGGTGGTTGCGTCCGTCAGCGGCACATGGCCTGCCGGTGCTATAGAAGAGCATGCTATGGACTCTACGGCGGTCGTTTACGAGGTCCCCTCTAGTTCGCTGCAGCTCAGCAACAGCTCCTTCGAAACCGCCCCAAGTGCCGTAAATGCTTACGATGATGTGACATCGAGTGCCTCGGACACGGAGCACGGCCAGTTT	AAGCGAAAGAAGACTGAACCC	TGTAGGTACTATCCGGTGGAGC
63069	CG7037	Open Biosystems	FBgn0020224	670	AACAAATCGTTGTGGACGCTTTCGATCCGCGCAAGCAACACAACCGGAACGTCACCAATGGGCGACAGCAGCAGCAGGAAGAAGACGACACTGAGGTATAGTTTTGTTCACAGCCTGATCAGCCTGATCCGCCTGCTCCGCTGCCGCCTGTGCTGCTATTTATATACATATTACTCTTATGATTACCTTTGGTTCGTTTATACAGTTATATATGCCTATATATACATTATATATTTTAGATTTTACAACTGCTAT	AACAAATCGTTGTGGACGC	ATGTACAAAAGTGCAATCGAGG
63059	CG32346	Open Biosystems	FBgn0000541	606	TGACTCGAACACACAAGACTCCGATAAAATAGACTATATTGAGAGTATGGACGTTTGTAGTAATGTTGAAATTGAGAGTACCGAAGATTCCATTGTTACGGGCTTAAACTCTGGTAACGCTGAAGATGTCGATATGACACCTGGATGGCGGCGAAAGCGTAACCAGAAATCGAAAAAAAGCTACATCGGCACTAAAGATGTGTTGGATCAGACGTTAGACAAGGATATACCACTTAACAAACAGAACCGCAGATT	TGACTCGAACACACAAGACTCC	TGCCAAATTGTGTTATTTTTCG
63096	CG7081	Open Biosystems	FBgn0035876	359	TTGTTCATCAAAATCCAACCGGAGCTCGACTTGATCATTCAATCCGCAATTTGGTTTGGTTCCGTCGGCAAGCGGTGCTCCACTTTTGGCCAACAGCTACTGGTTCTGGCTTACGATGCCGAAAAGCTGACCGTTTCCAGGCTGGTGCTCCATTTCATCCTGACCGTCTTGCCGGGCTACGTGAAGAGCTGGGAGGAGCGACGCTTAACAAGGCGCGTAGAATGGTTTAGCGAGGCGATTATGTGGGTGGAGAAC	TTGTTCATCAAAATCCAACCG	CGCAGACTAATGTAGTCCAATCC
63157	CG7184	Open Biosystems	FBgn0029152	624	TTCCGAAAGTTCAGATTACTCGGATGAAGACTAAGCTTCTGAAGCAGAAGGAAACAAAAAAAAGAAACATCAGCCCAAAAGCATTAAAATTTGGATGTAAAGTCCCAGGAACACGTAAACAATATTCACACACGATATATATAAACGATACTGAGCCAAATATCGAATGCGAAATTAAACAAAATAATGTATTTGGGTACCAAATTTAGGTTACATAATATTTATTCTCCACTTAATGCAACGAAATTTACAGCA	TTCCGAAAGTTCAGATTACTCG	ATTTTATTTATCGGCGAAAGGG
63169	CG7210	Open Biosystems	FBgn0001301	668	CAGATGTCAAATCCGTATGGCACACCCCGTTTGAGTGGTCTTCCCCAGGATATGGTACGCTTCCAGAGTTCCTGCGCTGGAGCTTGTGCGGCAGCCGGAGCAGCTTCTACAATACGAAGAGACGCAAATGCATCAGCTCGCCCACTGCACAGCACTTTGAGTCGCCTGAGGAACGGTGAAAAGAGAAACCCCAATAGGGTGGCTGGTAACTATCAGTACGAGGATCCTTCCTACGAAAATGTGCACGTTCAGTGG	CAGATGTCAAATCCGTATGGC	TCGTTCAGATTATTGCTGTTGG
63219	CG7288	Open Biosystems	FBgn0030969	604	CAAATACGTGCTAAATCCAACGTTCACACGCCAGGAGATCAGCAAGTTGGATCAGTTACAGCCGAAGCATTCGCGAACCGTGGACGGTGTTCTGTACTTACCCGGCGTCGTGGGTTTGAACAACATCAAAGCGAACGACTACTGCAATGTGGTGCTGCATGCACTCTCCCACGTCGGTCCACTTAGGGACTACTTCCTGCAAAAGCAAAGCTATGCGCATGTCGTGCGGCCACCTGGAGATTCCGTGTTCACGCT	CAAATACGTGCTAAATCCAACG	GATGAAATTTTTGTCCTCCACC
63172	CG7215	Open Biosystems	FBgn0038571			ATCAAAAGCTACTGCTGTTGGG	CGCTCTGTTGACTATGCTGTCC
63173	CG7217	Open Biosystems	FBgn0038570			ATGAGCTGAAGTCCAAGCAGG	ATTGATATCATTGCGGCCTAGC
63176	CG7220	Open Biosystems	FBgn0033544	318	TAATAAAATGACTGCCATGCCCCACGCCCACTCTCGCCTCCTAGGAAAAACGCTGGCATATTGAACTGTGCGACTAACTAACTTAAATACTTAAAAGCAAGCCCAGCAAGCCGAGAGCAATCTGCCTAAAAGTGACAAGTTATAGGTGACACAACAAAAGCTAAAATTTGTGAGAAACTGTGTGAAAACTAGAACTACAAAATGATGAAGCTGTTTAAAAAACCCAAAGACAAAATACCCAAATCGGAGATTTTA	TAATAAAATGACTGCCATGCCC	GTCCAACTGCAAAGGTTTTCC
63264	CG7375	Open Biosystems	FBgn0035853	229	CTTCAAGCTTATCATCTCGCCCGACGAGGGCTTCTACAGAGACGGGCGCTTCGTGTTCAATTTCCGCGTCGGATCCAACTATCCGCACGAGCCGCCCAAGGTGAAGTGCGCCACCCAGGTGTACCATCCCAATATTGACCTGGATGGCAACGTCTGCCTCAACATTCTGCGCGAGGACTGGAATCCAGTGCTGAACATCAACTCCATCGTCTATGGCTTGCAGTTTCTA	CTTCAAGCTTATCATCTCGCC	TAGAAACTGCAAGCCATAGACG
63265	CG7376	Open Biosystems	FBgn0035689	708	ATGCCATTGATGGTATAACTCGCGTCTTTAAGCATAAATACTGCTTACAATTTTATCCTTTCGAGGAGGAGATTCCCAAAATCTCGTTGCCGCCGGGTGGCATTCTGGCCGACGAGATGGGCCTGGGCAAGACCGTGGAGTTCCTGGCCATGCTGCTGATGAATCCGCGCCCACAAGACTCCTACCGAAACGATTACTGGCACCAACGCCTCGAGGAGTTTTCCGATGAAGTGCCATTAAAGCGGTCACGTATAA	ATGCCATTGATGGTATAACTCG	CCATTAAAAGTGGAGAGTTGGG
63267	CG7379	Open Biosystems	FBgn0038546	714	GTATCTGTCCCTGCAGAACTCCGCGGATGCCGGGCGACGGTCTCGAAGCATCTCCAGGATGCACCAGAGTCTCATTCAGGCGCAGGAACTGGGCGACGAAAAAATGCAGATCGTCAATCATATGCAGGAGATAATCGACGGCAAGCTGCGCCAGCTGGACACCGACCAGCAGAACCTGGACCTGAAGGAGGACCGCGATCGGTATGCGCTCCTGGACGATGGCACGCCTTCGAAGCTGCAACGCCTGCAGAGCCC	GTATCTGTCCCTGCAGAACTCC	CTAGCCAAACTGCCAGAAGC
63294	CG7425	Open Biosystems	FBgn0011217	659	ACAAACACAACACCAACACTCGCCACAGCAGCAACATCATCAGCAGCAGCTGCAGCAGCAACAACAGCAAGATCATCAACTGCCGCAGTCATTTTCGCCGCAGCAGCCGCTGCTACCGCCTTCGCAGCGGCATTAGCATTAGGAGCAGCAAATTTGGCGGCGGTACCAAGAGCAACGGCAGCGGCAAAGGCGTCCTTGGGGCCGCAGCAACATCAGCAGCTGCAGCAACATCAGCAGCAACAGCCGCTGCAGCTG	ACAAACACAACACCAACACTCG	TGTTAAACAATTTGGACAACGC
63275	CG32369	Open Biosystems	FBgn0052369	703	ACATACGTACTGCCTGGTATGCTTGGATCGTTGCATGGATTACAACTCCCCGTGTCCATTGTGCATGTCACCACTTGTGGAGTTCAATGTCAATGCCAGTGCCAGTACCAGTGCCAGTCAGCATCCGAATCCGAATCAGAATCAGATCCACCTGCATCCGGGCTCATCCTCGCCAGTTCCATTTGCGCTGGCCAAGCGGCCAGTGACAAAGTTCCTAGAAGCCGCAATGAAACGATTCATTCCAGACCACTACGA	ACATACGTACTGCCTGGTATGC	GTGCTTCTGCTCTGTACTCAGG
63359	CG7528	Open Biosystems	FBgn0029113	737	AAGGCGAAGAGTCAAAAGAGGAAAAGGAGGCCAAGGAGGATACTGCCAACGGCAACATAATGCGCATTAATACTCGCCAATGGGCCAAGGACTGCAACTATGATGCGGGCAAGCTGTTCAACAAGTTCTTTAACGAGGACATTACCTATTTGTTGCGTATGTCGAATTTGTGGAAGACCCGCAAGGCACCCGTGCCCGTGCAGTGGGATACCCTGCTGCCCGAAGGATCCTCCGGTGATCAGAAGGATGTGGCCA	AAGGCGAAGAGTCAAAAGAGG	GTCACGCAGCTCCTTTATACG
63408	CG7619	Open Biosystems	FBgn0015283	735	AGTGCTGGCCACTCTTACTAGCGATGCAGGACGGATTTTCTCAAAGATGCATCTGGTTCAGCCGAAGGGCGAGATAAACCTCCTGACCGGAATCCGAATTGCCCATCTGGTGCTGAAGCATCGCCAAGGCAAGAACCACAAAATGCGCATCGTGGTCTTTGTGGGCTCCCCCATCAATCACGAGGAGGGCGATCTAGTGAAGCAGGCCAAGCGCCTCAAGAAGGAGAAGGTCAACGTAGACATAGTTAGCTTCGG	AGTGCTGGCCACTCTTACTAGC	TCAGTCATGTTAGCAAAGTCCG
63374	CG7555	Open Biosystems	FBgn0259174	315	ATGTCGTCCTTCCTTGATGGTTTTGGATCGATAATTCCTCTGAATCTTATTAAGATTTTCGACGAGCACGAACTGGAGCTACTGATGTGTGGCATACAGAACATCGATGTGAAGGATTGGCGCGAGAATACTCTGTACAAGGGCGACTACCACATGAATCATATTATTATTCAGTGGTTCTGGAGGGCTGTACTTTCCTTCTCCAACGAGATGCGTTCTCGTCTGCTGCAATTTGTTACGGGCACTTCACGCGTG	ATGTCGTCCTTCCTTGATGG	TTCGATAGTAAACATCTGGGGG
63446	CG7694	Open Biosystems	FBgn0038627	256	CGACTACTTCGAGGAACTGGGTCATGAACCCACTGGACCACTGGGCGCAAACGATTTGGCCAGAAATCTAAAGCGCCTTCAGGTTTTGGCCATCATGAATGGCATCGATATGGAGATCGAGGTGCCAGAGGCCTCCAAGCGAGCCATTCTGGAGCTACCAGTTCATGAAATCGTCAAATCGGACGAGGGCGGCGATTTGGAGTGCTCTGTGTGCAAGGAGCCAGCTGAAGAGGGCCAGAAGTACAGGATCCTTCC	CGACTACTTCGAGGAACTGGG	TGGAAGGATCCTGTACTTCTGG
63404	CG7614	Open Biosystems	FBgn0024956	643	AAGGAGGTGGATATTCGTAGGCGAATTCTGCGCGACTACAATAAACGTGAGGAGGACTTTGCCTCCCTGGCGGAGTACAATGACTATCTGGAGGAGATCGAGGACATTGTGTACAATCTGTGCAACAACATCGACATCATCGAGACAAACAAGCGTATTGAGGCCTACAAGCGTGATAACCGTGAGGTCATTCAGCGGAATAAAACCCGCGTGGGACGCGATGAGTACGCGTTGGAGGAGATGCTGGAGCTGGAG	AAGGAGGTGGATATTCGTAGGC	GTGTTTCAGCTCGTATGTGGG
63371	CG7546	Open Biosystems	FBgn0035793	653	CAGCTTATCTGGAAAATCCTGCCGTTGGCCTGAACAATCAATCACTGGACATTCTGCAGCGCGGTCGCTGGTCGATGGAGTCCACAGTCGTGGAAGTAGGTGTCTCCTCGACTGATCTGCCACGCAACAATAACATCATCGATATGGTCCAAGATGCCGTGACCGCTGCTCTTTCGCATACAGGAGCACGCAACTATACGGTGGTTCAGCTGCCCACGGTTTATACCAATGAGAATGGCGAGACGAGCCAGCAGA	CAGCTTATCTGGAAAATCCTGC	CTCAAAAGTGGGATCATTCTGG
63431	CG7656	Open Biosystems	FBgn0036516	462	CAAAATATTGACATGTCTCGGCATTTGGAAAACTTCTTTACCAACAGAGTACGGCGACAACTGCAAGTGGCTGAACAAATGACCACCGCCGCCTCCACATCGCAGCATGCGACATCGTCCTCCACAATGATGGCGGGCTCTGGATCCTTGGCGACCTCGTCGTCCGCCGCTGCCCCCACAACCACGCCCAGCAGCTCGGCCGTTCGCGCCCTGGCCATGGAGTACAAGTCGCTGCAGGAAGAGCCGGTGGAGGGA	CAAAATATTGACATGTCTCGGC	TATGGATATGCACAGATCACCG
63483	CG7762	Open Biosystems	FBgn0028695	716	AACAAGCATTTCCTCAATCTGGCTCGCGAACTGGACATCATGGAGCCCAAAACGCCTGAGGACATTTACAAGTCGCATTTGGACAACTCGCGCTCCCGCTTTGCATCCATCCAGGTAGACTCTGCCAAGCAAAATCTGGCCGCTAGCTTTGTAAATGGTTTTGTTAACGCCGGTTTCGGTGTGGACAAGTTGCTGTCGGAAGACGGAAACAAATGGTTGTACAAGAACAAGGAGCACGGCATGCTCTCGGCCACC	AACAAGCATTTCCTCAATCTGG	AAAAACAGGAACCTCGTGTAGG
63488	CG7769	Open Biosystems	FBgn0260962	736	TTTGAGGGAATCCATTATCTGCTTTGCGCTTTGGGCGACGGTTCCATGTATTACTTTATCATGGACCAAACCACTGGGCAACTGACGGACAAGAAGAAAGTCACTCTCGGTACACAACCAACCACGCTCCGCACCTTCCGATCCTTATCTACCACTAATGTGTTTGCCTGCTCTGATCGTCCCACGGTGATTTACTCGTCGAACCACAAGTTGGTGTTCTCTAACGTAAATCTGAAGGAGGTCAACCACATGTGC	TTTGAGGGAATCCATTATCTGC	CTGGAATTACAAGTGATGTGGC
63548	CG7857	Open Biosystems	FBgn0026738	491	AGGTCAGTCTGGAGGACATAGGTGCCAGACATCGTCGCGAGCGCAAGGATTTGCAGGCCAAGCTGCAGGCCATGAAGAAGAATGCGCCGAAAAATAATAAAAACAAGCGGAAGGAGTTCCTGGAGGAGATGGCTCGCCTGGAGGGAGAGCTGGAGCAGCGCCACAAGGCGGAACTGAAGGCAGCGGAAGCCATGGAGGCACCGGTGTTGGTGGAACCGGTCGTCAAAGAGCCAGCGGAAAAGCCAGAAACTGAAG	AGGTCAGTCTGGAGGACATAGG	ATCGGAGGGTATATTGTGAAGG
63527	CG7828	Open Biosystems	FBgn0261112	472	CTTCGATTTAGTGATTGCCTCCAATCTCAATGAGCAGACTTTGCTTCTCCTGGCCGAACGGTTATGGGAGCTTAACGTTCCATTAATCTACTGCCGATCGCTTGGCATGCTGGGCACAATACGCTTGCAAATACGGGAACACTGCATCGTGGAGGCGCATCCGGATAATCGACAGTTTGATCTGCGTCTGGAGCATCCATTCGATGCTTTGCGGGAGCATCTCGACGGCACCGAGGTGACCAGTAAGGTGCCCTG	CTTCGATTTAGTGATTGCCTCC	ATCTTCGAATATGGCTTTCAGG
63697	CG8103	Open Biosystems	FBgn0013591	697	GAGGTGCTCGGTTTTAATGCCCGTCAACGCAAGAGCTTCCTCAATGCCATTATGCGGTACGGAATGCCGCCGCAAGATGCCTTCAACTCGCAATGGCTAGTCCGGGATTTGCGTGGTAAATCGGAGCGCAATTTTAAGGCGTATGTTTCTCTGTTTATGCGGCATCTTTGCGAGCCGGGAGCGGACAATGCGGAAACCTTTGCCGATGGTGTGCCGCGCGAAGGACTATCCCGCCAGCATGTGCTCACCCGGATC	GAGGTGCTCGGTTTTAATGC	CTTCCTTGGGTTCTGTTTTAGC
63737	CG8184	Open Biosystems	FBgn0030674	757	TTGAATTCATGGAGGCAATACCGGATACGGTCAACAGTGCTGCTGATTTGATTGCCGTGCTGTACAGACGCCACAATCACCTCAACAAGCAGGTCTTTGTCACCAACTTTGTGCGCAACATCATACAGTGGGTGGACTTCACATTGCAGCTGTTTGAACCAGCCAAGACAACCGGATCGAAGGCCTCACGCCTAGAGGAATGCCTAACCGGAATGACAGCCACCCGGCTGTTTGTACGACTCAAGACATCTACGC	TTGAATTCATGGAGGCAATACC	GCTACCGGATTGTTTAGAGAGG
63715	CG8146	Open Biosystems	FBgn0030869	716	TGCAGACTGCTGTTATCCACCGGCTGCCGCCTGGCCCCGTAGTACAGGTCGTAGTCGTGGATCTCCGACAGACCGGCGCTGTTGAACCTCTGTTGGGCAGCCGCCGCCTTGGCACTGGCTATGTTGTCCTGTTCCGTGGGTATGGCCTTGAAGTAGCGAGTATGGTCCTGGTAGTACGGACATAACGTCTGCTTGATCTTAACTATGGACACGGGTGGCGGCGGCGATGGCAGCGGGGAGCAGCTGCTGGCGTCC	TGCAGACTGCTGTTATCCACC	AGTGCCGAGAACTTTAATACGC
63739	CG8188	Open Biosystems	FBgn0030863	643	TCATGATGTCTGAATTTCCTGCTGCTGTGCGTGTGTGTGTCTGTGTTGATGCGGGCCTGCGCTGGTGTGCGTGCGAATCGCTGTCTCAAGGTTTCAGTTTCGTCAGCTTATTCCTGCAGCTGAGCTCTTCGGCTCTCGGATAGTCGCAATTTCACCGCCTTTTCCCAGCTGCCTTGGAAAAGTGGTCCCAAAATATATGAATATGTGCGTTGTGGGCTGGCTTTAACTATTCCTTTGCGTGTAGACTCCTTATGC	TCATGATGTCTGAATTTCCTGC	ACCCGCTTTTAAATCGAAGG
63680	CG8060	Open Biosystems	FBgn0034113	619	ACAAAAACTGGTCTCGTGTGGTCGACAAAAAAGATCAAAAGCGAAAACTGGCTGAAACCGCATTAAAAGTGAACAACACACTTAAACATGAGGATCCACCGACTCAAGAACTGGTACCCATTGAAAGGAAGCCCCTGAAAGAGCAAACACCTCCGCCGCCATCGCACGAAACTGAACCCACAACACCATTAAGCAAAAGCTACAACCTCGATTTTAGCTCCTTGACTCCTCAGTCGCAGAAACTTTCGCAGAAGC	ACAAAAACTGGTCTCGTGTGG	TTGTAGAACTCCCTCAATTCGG
63828	CG8335	Open Biosystems	FBgn0033069	604	GCTAAATATGTTCGCCTATCCGAACGAGCGTGTGCTGGGCTGGTTCTGCACTGGGAAATCGGTGTCCCGCTCCGCGTCCCTGATCCACGACTATTATGTCAGAGAATGCTGCGAAGGACAGCCACTGCACCTGCTAGTGGATGCAGCCCTGAAGAACCAGCGACTCTCGACCCGACTGTACTGTGCTGTGGAGATGGGAGTGCCTGGTGGCACCAAAGGACTGATGTTCTCATTAGTTCCACTGGAGATTAGCAA	GCTAAATATGTTCGCCTATCCG	AGACAGTTTCTCGCTGATCTCC
63747	CG8201	Open Biosystems	FBgn0260934	339	CAACACTAACACAATGATGCCCATTGTAACGTCCTCGAATTCGGCCACCAGCAATAGCACTGCGGCCACGCCCACGCCGGCCTCGGGGGCGGCAGCGACAGGTGGAGTGGGATCTGTTTCCCAGGGTCCAGCGACCGTTTCGGCGTCAGCGGCCAACACCAATCACTCGCACCAGCACAGCCACCAACACCACCACCATGTGGCCAACAACATGACCACCGACGGTGCCCGCTTGTCCAGCAACAATTCGGCGGT	CAACACTAACACAATGATGCCC	CTAAGCACGTTCTTGTTGACGG
63796	CG8284	Open Biosystems	FBgn0015321	468	TCCGAATATATCGTCGGTTACGGGTGCGATTTGCTTGGACATCTTAAAGGACAACTGGGCTGCAGCGATGACACTGCGCACCGTACTGCTGTCGCTGCAGGCGCTCCTGGCCGCCGCAGAGCCGGACGATCCACAGGACGCAGTGGTGGCCTATCAGTTTAAGGACAAGTACGATCTGTTCCTGCTTACGGCCAAGCACTGGACCAACGCGTATGCGGGCGGACCGCACACCTTTCCCGATTGTGATTCAAAGAT	TCCGAATATATCGTCGGTTACG	ACAAGAATTTAGCGTGATTGCC
63752	CG8209	Open Biosystems	FBgn0035830	435	GATGATCCAATACCATCCCGTCAAGGTGCCGGCGAATCCCCTGGTTCCACAGCTCAACCAGCTGCGGCTGTGGATTCCTCGGCCGCAGCAGCTTCCAGTAGCACCAGTGGCGCAGGTGAAACCTCTGCTCCGGTAGCCAAGTCCCTGAAGTGCGACGAATGCGGCAAAGTTCTTAGAGATCACACCGAAGTGGAGTACCATGCCGCCAAAACCGGTCACACCAAATTCTCCGAATCGGAGGAGGAAAAGAAGGCG	GATGATCCAATACCATCCCG	CTTCTTCATCTCCAACTCCTCC
63788	CG8272	Open Biosystems	FBgn0033337	657	GATCAATTGAGTCCTGGAGTGGATCTGATGCGCTGCGAGCGGCGTTTCCAGCACTTCCTGTTCGAGGACGTGACACTGGGACAAGTAAAGGAATTGATGCGCTTCATGGGCAGGACCGCTCAGTCCCTGGCTCTGGACAATGTGGATTTGAATGACAAACAGTTCTACGGCATGCTGGGCGTGCTGCCCCATCTCCACTCGCTGTCGCTGAAGCGCTGTCTGCCGCTGTTCATGTCCGGCTCTTTCCTGGACTCT	GATCAATTGAGTCCTGGAGTGG	GCAGTTAAGCTGTCTGCATCC
63765	CG8232	Open Biosystems	FBgn0033352	641	GAAATCTGCTAATCTCTTGCGGCTACAGCGGAAGGCAAAATAACCTGGCCATCGACCGCTTCCTAATGGTCTACGATCTGCGCATGCTGCGCCTGATCGCGCCCATTCAAGTGATGATTGATCCGCAGATGTTGAAGTTCCTGCCATCGCTGACATCCCAACTGGCCGTCGTGTCCAGCTACGGCCAGGTTCAGCTGGTGGACACTGTGGAGCTCAGCGAGCCGCGAGTATCCATGTACCAGATCAACACCAACG	GAAATCTGCTAATCTCTTGCGG	GTACGGAATTTGATTACGACGG
63801	CG8293	Open Biosystems	FBgn0015247	635	TATCAGAAAATAGGCGACCAGGTGCGCTGTTTCCACTGCAACATTGGATTGCGCTCCTGGCAGAAGGAGGACGAGCCGTGGTTCGAACACGCCAAGTGGTCGCCAAAGTGTCAGTTCGTTTTGCTGGCCAAGGGTCCAGCCTATGTAAGCGAAGTGCTCGCGACAACAGCTGCCAACGCCAGTTCCCAGCCAGCAACTGCTCCGGCTCCAACGCTCCAAGCAGACGTACTGATGGATGAAGCTCCGGCCAAGGAG	TATCAGAAAATAGGCGACCAGG	CATAAGCGTGCATCCTTTAGC
63827	CG8334	Open Biosystems	FBgn0036913	613	TGTAAGCAGTGTACTCCAACCGCCGAAGCGATACTTGGCCTACACGGCTGCCTTCAGCCGACTGGCCACGGTGCGTCAGGTGGGCGAGTTTTTGTGCGAGCAACTGCGTCTTAAGTCAGAAGATATCCGGCTATGGCACGTTCCACAGCTGGACAACGGTGCCATATTGCTAGAAGAGGATGCCATGTGCCTGAAAGAGTTGCTCATTCGGGACAACGACCAGCTGTTGCTGGAAATCCGCAACAAAGATTTGAC	TGTAAGCAGTGTACTCCAACCG	CTTGTTGACACAAAAGCGTAGC
63924	CG8494	Open Biosystems	FBgn0033916	620	ATGAAGCTAGTCAGGGATGAGGCGATGACTTTGTCGACTTCCCATCCCCTGTGTGATTCGGACATTCAGTTCTATATAACCCGCGAATGGCTCTCAAGATTGGCCACCTTTTCAGAACCAGGACCTATAAACAACCAGGAGATGTTGTGCCCCCATGGTGGGATTTTGCATTCCAAGGCGGACGTAATCAGCCAGATTGCGGTGCCAATCTCTCAGCCGCTATGGGACTATCTCTACCGGACTTTCGGTGGCGGA	ATGAAGCTAGTCAGGGATGAGG	GCCTGTCGAAGTATAATTTCCG
63869	CG8411	Open Biosystems	FBgn0005695	608	CTCTCTCTCCATACCCATTTCGGAAATCGGAGCAAACAGCGACAGACCGCTGTCCCCGTCCAGTGCTGATGATTCGGCCGTTTTCATTGGTGACTCTGAGCCTTCGACGCCATCCTCGCCAGCCCCACGGCCCAGAATCGCTTGGTCGGCTAGCGAAACGGGCGCAATCTGCGGACAACTGGCGTGCTGAGCACGTGCTGAGCAGTCCACCAAACCAATACCAGTACCACCACTACCACCATTTTTTTGTTCATT	CTCTCTCTCCATACCCATTTCG	AGGATTCGAAGACGCTTAAACC
63894	CG8445	Open Biosystems	FBgn0034088	677	CACCCTGAGTCGACTAAAAACCCACACCAAAGGCATGAGTCCGGAGAACAAGGGGCTGGCTATTGGCAACACTCCGGAGCTGGCCTGTGCCCATAACTCACACGCAATGCCGCAGGCTCGGCGCCGTCTAGAAAGGACGGGAGCGGGCGTCTCAAGTTGCCGCTTCACGGGTGAGGCGTTTCACTTCGTTAGCTTTGTGCCTATCAATGGACAACTGTTTGAGCTGGATGGCTTGAAACCGTATCCCATGAATCA	CACCCTGAGTCGACTAAAAACC	TATCGTAGTTGTGGGTACGTCG
63862	CG8400	Open Biosystems	FBgn0034068	471	ATCTGCTCAACTTTGTGACGGCCAATGGTTTCCTCATCGAGGAGTACAAGCTAATCAGCAGCTGGCCGCGTCGCGATCTTACGGCCATCGAGAGTAGCCAAACATTGGAGTCGCTCAAGCTGTATCCGCAGGAAACGGTCATCCTGGAGGAGCGATGATTCCGCTTGTTACTTTAAGGCCGTTTCGTTCGATTGGGTTTAGTTTTTGCATTAATATCTGAAAATTGTAGATCTACCTATAATTTACGTACTATAA	ATCTGCTCAACTTTGTGACGG	GCTCAATTTTAATCTGCTGCG
63875	CG8419	Open Biosystems	FBgn0031999	602	TAGCTCTACTTCGCCTGAATCCCTTTTGGATAACATACTCAGCGGTGCCTCCTCCGTTTCCGTACAAAGTAGTAGCAGCAGCCAAGCCAGTAATGCTACGGTGGCACAGCCCATAAAAGCAAAGGAGCAACTGCATCCCAAGAGGCTACTCAGCTTGAAGGCTTCTCCGGAGCTGAGAGTATCTCCACCAACTCCAGACACTACTCAACCCCAGGTCCAGATGCCAACTCAACTTCTGCTTTCACTGACTCCAAG	TAGCTCTACTTCGCCTGAATCC	ATACTGTCGCAGTAAGTTCCGC
63923	CG8493	Open Biosystems	FBgn0033716	643	ATAGCTTCCATACCAAAATGGGCAGCAACTCCAAGGCAGACCCCATCTCGCTGACCTTCCACGACTCCTGCCTGCGGATGTCCGACGTCCAGTTGCTCCACGGCCCGCACTGGCTGAACGACCAGATCCTGAGCTTCTACTACGAATACCTGGCCCACATGAAGTACAAGACCAATGCGGATCTGCACTTCATTGCGCCGGAGATTACGCAGTGTATGAAGTACATGGGCGACCAGGAGCTGAAGCAGCTTCTCG	ATAGCTTCCATACCAAAATGGG	AGGATGAGTTTCAGTAGCTCGG
63972	CG8582	Open Biosystems	FBgn0000239	712	TCTGAGGAAGTGGATACCAAGGAAAAATCAGAGGTTGAGAGTACCAAAGATGATGAGGTTGGAAAATCCGAGGATGTTAAAGATGATGAGGATGAAAAATCCGAGATTGTAAAAGATGATAAGGAAAACTCCCAGGATGTTAAGGATGATAAAACTGAAAAATCCGAGGATGTTAAAGATAAATTAGAGGGAAGTGAGGAGACCGCAGAAACATCGGAGGATGCTGACACTACTGAGAAACCAGATGTTGAGGCC	TCTGAGGAAGTGGATACCAAGG	TTTCCTCTACAGATCTTTCGGC
63941	CG8532	Open Biosystems	FBgn0028582	637	GAAGCTGTCCAATAGCGTTAGCAACAATAGCAGCAGAAGCAACCAACTTTGACTCTACATAACTGCAGAGAGGGAAATATGAATTAATTAATAAATTATGTGTAAGGAAGTATTATTAAAGTGTAAAATATGTGATGTATGTGAGAGAGAAAGCCAAGATCCAGCGAAATAGAAATTGAGGAGTTAAATAGAAACAGCAACGACACCCAGCCAAGATGAGTAGAAAAGTTGTGCGCAGGAAGCTTACAAGTAAAC	GAAGCTGTCCAATAGCGTTAGC	GTATTTGGTTTCTGCAACATGC
63953	CG8552	Open Biosystems	FBgn0031990	642	CGAGTCCATATCTAGGAGCAGGCGATCAAAACGCCAATCCTCTGTTGGAACCACCAACGGAAGCTGGAAACGATTCGTTGCTGAGCCAGGCGGCCTCCTCCTTTACTGCCCTGCCTGCGGTGGCATCCAATGTGTTTTCCACCTTCTCGAAGCGGATCTACGCCGGCAGCAGGGAGACCTCGGAGGAGCCCAAACTAGACATACAGCCCTCTTACATTCAGCAGGCCAGCTACGTTCAGCCAGTAGCTCCAGTGC	CGAGTCCATATCTAGGAGCAGG	TGGTCAAAGAGAAGAGTCCTCC
64018	CG8651	Open Biosystems	FBgn0003862	624	ACATGGCTCTTTTGAGGATACCACGCTAATGGGCAGCCTTCTGGAAACGACGGTAAATGCCTCCACGGGACCATCTTCCTCCTTAAATCAGCTAACACAGCGCTTGAATTGGTTGTGTCCTCGATGCACCGTTTGCTACACCTGCAATATGTCATCAGGGTCCAAGGTCAAGTGCCAGAAGTGTCAGAAGAACTATCACAGCACCTGCTTGGGCACTAGCAAGAGACTTCTTGGAGCTGATCGTCCGTTAATATG	ACATGGCTCTTTTGAGGATACC	TTCAGAACGCTGTAGAGACTGG
64045	CG8711	Open Biosystems	FBgn0033260	403	ATTTTGCTGGAAAAGATCAACCACTGGTGGCTCTCGTTCTGCCAACAAATGATCATGATTCGCAGCATATTCTTGTATATGGATCGAACTTATGTGCTGCAAAATTCGACCGTTCACTCGATTTGGGACATGGGGCTGGACCTTTTTCGCATCCATTTTGCTCAAAACAGCGTTGTCCAAAAGCGAACCGTCGACGGTTTACTAACGCTTATTGAAAAAGAACGACAAGGCTCCACCGTGGACCGTGGTTTGCTG	ATTTTGCTGGAAAAGATCAACC	TGACGTGTTGTAAGTACTCGGG
64117	CG8830	Open Biosystems	FBgn0033738	621	GTGCACCACACTCGTCTAGGACTCTGTTCTAAAGCGCTTGTGGCGGGAGTTTCTGGCCAGGATCGGGCAGGGATCGAGGCGCACTCGAGACCCGTTGAAAGGTCGCAGTCAAATCGTAACGACGACACGTAACGGAGCGCGGTTCAAGGACACGCGGCTCAGACTCCTCGCTCAGAGTCGCAGGCAACGAAAAAGCCGCTGTGTTCGGGCGCTAGGCAAGCCCACGCCTCCGCCCATCGGCAACTGGAAGTTCCA	GTGCACCACACTCGTCTAGG	AAGTCCACGATAACCCTCTCG
64070	CG8759	Open Biosystems	FBgn0086904	776	ATTAAAATGCCCGAACTGACCGAAATCAAGAGCGAGGCTGCGCCCTCCACCTCCGCTGAGGCGAAACCCGAGGACGTCCGCGTTGAGGATGATGGCAGTGATAGCGACTCCGATGGTGGCATGCCTGGTCTGGAGGAGGCTGTAGCGGCCACCACACAGCTGGGTGGAGGTGCCACCGGTCTGCCCATCGACCTCGTCTCAAAGGCCAAGCAATCGCGCGGCGAGAAAAAGGCCAGGAAGATCATGCTGAAGCTG	ATTAAAATGCCCGAACTGACC	ATGTTCGACTGGTGTAACATGC
64048	CG8715	Open Biosystems	FBgn0020279	776	AGAGACTCGTGAGAATGAGCGCAACCAGCGCGAATCTCGCGAACCTTGGTCCGGGCAAAACGCTGGTCAGGACCGCGGTGACGATCGGGCAAATGACAACTACCGCGGGCAGCGCAACGGCGGCGGACGCAGTGGTCCCGGTGGCGGTGGACGCGGTGGTGGCTTTGTCTCTCGCTCTGGCCGTGGCGGCGGCCGCATGGGGGGACGCACCGGTGGACCGCGTGGCGATCGCGGCAGCGGAGGCCCTGGTGGTGC	AGAGACTCGTGAGAATGAGCG	ATACAAAGGATGACGGTGTGC
64040	CG8705	Open Biosystems	FBgn0013726	743	ATCAACTCCATGTTCCTGTCGGACATCTACAACGCGGAACAGTATCCGGGCCCCTCGCTGCGCAAAAAGAAGACCGTGGCCGTGGAGGCCACCAAAGTAATGCTCAAGGAGAACGGCGTCAATCTGACACTCACGGTGGTGGACACACCCGGATTCGGTGATGCCGTTGACAACAGCAACTGCTGGGTGCCCATACTGGAGTACGTGGATAGCAAGTACGAGGAGTACCTGACAGCCGAGTCGCGGGTGTACCGA	ATCAACTCCATGTTCCTGTCG	CAGCGGTAGTTCTCGTAGTGG
64052	CG8725	Open Biosystems	FBgn0027054	654	ATATAACGAGCTCTCCTACCGCAAGATCGTGGACCAAGGCGAGAGGATGACGGCACTGAAGAAAGCGCTCATCTGCACAGTCCTCGCCTCTGCCGGACAGCAGCGTTCCCGCATGCTGGCCACTCTGTTCAAGGATGAACGCTGTCAGCACTTGCCGGCCTATGGAATTTTGGAAAAGATGTACTTGGAGCGCATCATTCGGCGCTCCGAGCTACAGGAGTTCGAGGCCCTGCTGCAGGACCACCAAAAGGCTGC	ATATAACGAGCTCTCCTACCGC	ATTCACTGCGTTCCTATATGCC
64089	CG8786	Open Biosystems	FBgn0036897	717	CTAGTCAGGACATCGAAGATGCCTTTAAGAAGGGCGACAAATCCTGTACAATTTTGGTAGCCGGCTACGTCTACATTGTGGACTTGGAGCAGCTAGTCCAGCAGCGCCAGAATGAGCCCACTCGCTGCCGGAGGGTTAAGCGAGACCTAGCCACCATACCCAAAAAGGGGGTGGCCGGTCTGCGGATCGAAGGCAACCAGGTGACCAGCGACACCGTCTTCAGCAGGCCAACCAACACAGCCAATCCAACCACCG	CTAGTCAGGACATCGAAGATGC	ATCTCTGGGGATTATCGTTGG
64152	CG8887	Open Biosystems	FBgn0005386	656	GTGCTGCTAAGTGCTATCATCCAGGCGGCACAGTCGGCCAGCAAACCCACCCTCGATATCGGAATCTCGTCCAGCGACAACGAGTTACCTAACCTGGTGCAGGCGGCTATCAAGCGAGTGGAGAGCGATACGGAGGACACAACTGTGGAAGGAAGTTTCCGCAAAGCGGCCAAGGACAAGAACCTACCCCAGTACCAGTCAACTTTGCTGCAAGACTTCATGGAGAAGACTCAGATGCTGGGGCAGACCGTCAAT	GTGCTGCTAAGTGCTATCATCC	AGCTGAAGTTCCTCTTTGTTGG
64144	CG8873	Open Biosystems	FBgn0031652	680	GTAGATCACGTAACCGGAGGCGGCAGCATGTGCACTCTGCACCCCGAGGAGGAAGCTCACCTGATGGCCATGGCCAGCGGAGGACAACCAACGCGTACGGCCAGTCCAAGGCCATTGGTCACCGCCTCCATTGCAGCACCACGATCGCTGTTTGATGTCTGCTGGGACGATGTGCTCATCCCGCAGGTTGCCGTCTACCTGTCGCTCAAGGATCTCTTCAACCTGCGCTGCTGCTCCCGTACCGCACAACGCTTT	GTAGATCACGTAACCGGAGGC	ACGGTGAGCTTGTTAAGTTTCC
64156	CG8892	Open Biosystems	FBgn0031664	649	GCTTAAGAAACTGATACGTCGCCAGTTCACCTTCTGGCAGGTGGACAACGACACCTCGGAAGGACGCCGCTTTGTGGCCTTCTACCACTGCGCCACCCTGCCTTACATATGCGTGATCGATCCCCGTACTGGTGAGGAAGTGTGGCGCAGCGCAGAGCCGAAGCTGGAGAATATTCTTCCCGATTTGAGGCAGTTCTTGAAGGAGCACCGTGACTTTATTCAGGAGGATGCACCAGGCACCTCGAAGCGTTCGGC	GCTTAAGAAACTGATACGTCGC	CAAAGTTTGCAGTTTGGTGTCC
64204	CG8974	Open Biosystems	FBgn0030693	552	TGACCTTATCCTTATCAACGGCAGCCTTACAAACGGGACAGAGTTTGCGATTGGGACGCGTCAGGAGCCACTGATGCAGGCACGGCCAGCAGAACAGATGGCCGCACATGCTGACCACAGCATCCTTGGCGGTGTCCAGGCATATGTTGCACTCGTAGAGTGAGTCGTCTGCGGTATGTTCCTTCTCCTTGTCCTTTTCGTTGGCTTTTGTGTCCGTATCGGTGCCGCCGAATGGATAGCCACCCTTCAGATCGG	TGACCTTATCCTTATCAACGGC	TAAAACTTTACCCGCATCTTGG
64146	CG8877	Open Biosystems	FBgn0033688	661	TTGTGTCAGGTATTCGATCAGGAACTGGACGCCTTGGAAATCGAGACGGTGCAGAAGGAAACCATCCATCCACGTAAGTCCTACAAGATGAACTCATCGTGTGCCGACATCCTGCTCTTCCCCGCCTACAAATGGAATGTGTCGCGACCTTCACTGCTGGCCGACACCAAGGACACCATGGATAACACCACCACCCAAAAGTACTGGCTGGATATCCAGTTGCGTTGGGGCGATTATGACTCGCACGATGTGGAG	TTGTGTCAGGTATTCGATCAGG	GCGGATTAAAGATGAAAATTGC
64148	CG8881	Open Biosystems	FBgn0026176	441	GAGATCTTTGACACGGATCAGGAGATCGCCAAGTGCTCGGAAACGATTCGCATTGCAATAGAGGATTTGGGCGATGAGAGCGACAACAGTGTGCTGCCGTTGCCGAATGTCAACTCGCTGATCCTGAAGAAAGTGCTCCACTGGGCCACCTATCACAAGGACGATCCTGTGGTTACCGAAGAGGTTGAGAACAAGGAGAAGCGCACTGATGACATCTCATCCTGGGACGCTGACTTTCTCAAAGTCGACCAGGGC	GAGATCTTTGACACGGATCAGG	ACACCACTCGTTCTCCTTGC
64224	CG9007	Open Biosystems	FBgn0036398	739	AGAAGAGCAAGAAAAAGGATCGGGAAAAGCAAAAGCACGATAAGCAAAAGGGCAAGGAGAAGGAGCGAGAAAAGGACAAAGAGAAGGATAACAAGCAAAAGACTAATCACATACAGAAACCTGCTCATCCGACAACAGTGCCAGCTAACTCGATGCCAATTTCGGCACCCGCTCCAGTTCCTGTATTGGTTCCAACGCCCGTAACGACGCCCAAGGCTGCTCCTATCCCAGTTTTGATAACCCAGCCCACGCCGT	AGAAGAGCAAGAAAAAGGATCG	GTTGGAGTGGTAGGAGTTGTGG
64260	CG9088	Open Biosystems	FBgn0031759	661	GCAAGTGGTTCAACAGAGTCCGATGCCGACGACGATGACGACGAGGACGAATGTCGTCTTCGAATCGTCGAAGACAACTTTAGTAACGATGAAGATGAGCCTCGTACCGCCCCCGCGACCTCCACCGTCAACTCCGATCTCCTCAAGCTGCTGTCCGACAGTGAAATTGAAAATTTGCTTGACCTGATGATGGAGGGCGACCTGCTAGAGGTATCCTTAGATGAAACGCAGGAGCTGTGGCGCATTCTAGAAACG	GCAAGTGGTTCAACAGAGTCC	TACTGGAGTTCGTATTACCGCC
64298	CG9153	Open Biosystems	FBgn0035207	662	TTTGACACATTGCAACTATCCCCTCCGACTAACCACTCTGCTGGGAATTCCGCTGGCCGCAATTGCCTGTGGAGGCAATCACTCGTTCCTCATCTCCAAGTCCGGTGCGGTGTTCGGATGGGGCAGAAACAACTGCGGGCAACTGGGACTGAATGACGAAACGAACCGCTCGTATCCCACCCAGCTGAAAACGCTGCGCACCCTGGGCGTGCGATTTGTGGCCTGCGGCGATGAGTTCTCCGTTTTTCTGACCAA	TTTGACACATTGCAACTATCCC	TGTAGTTTCTGAAATCCTCGGG
64228	CG9014	Open Biosystems	FBgn0028847	506	AGAAGCAATCCGATATGGAGGAGCAGAGCTCCAGCCAGCGCCGAGAGATGGAGCTGTTCCAGTACTATATCGCAGCACTGCGATCGACCAATCCCATGCTGCGCAACATTGGCGAACAACTGGACCGCTTCTCACTGATGCAGTGGGGCCATGGACTCCCTCTGGCCAACATCCATACGTGGGGCAGTCTGATCTCCACGCCGGACAATCCCATGCACCTGATGGTGCGCGACGTTTTGCGTGAAAGCGGCTGTC	AGAAGCAATCCGATATGGAGG	TATTACCTCATTCACACCGTCG
64240	CG9038	Open Biosystems	FBgn0026076	651	ATCAGATGGTATTGTTCGGTGCATTTTCTGTGTGGTGGTGGCCAATGGGGTGGTGATATTGGCCTTGACATTGGCGCAACAATGGGTGGCGACCTCCGATGGGCTAAGGATTCCGGATCCGCAACCATCGGCGGCCAATGGGGATGAGGGTTCCGAGGAGGTCATCGTGGGCGAGAAGTTGCTCAGCTGATGATGGGGCTTTCCCTGGTAGCGCAACGATGGGGGCTTCTGGACCAGCGCGTACGACTGTCGTTG	ATCAGATGGTATTGTTCGGTGC	CAGCAACAGTATCAGCATCAGC
64246	CG32592	Open Biosystems	FBgn0030600	615	CTCCCTCGATAACTGCAACCGAGGATCCCCGCTCTCGCCGCGTCGCGTCACCACTGTGGCCCCCTCCTTGGGCAAACCGGGATGGAACTTGAGGAAACTGGCACAGGCCATCGCATCGTGGACAACACCTTCGTGCCAAAGGAGGGCAGCAAACACCGCACGGATGCTCTCCGCGAATGAAGGCGGCATTGCTCGTTTGATGGGACCCATGGGATTCCGTTTGGAAGCCGAGGAAGCAGTGGAAGTGGTGGCCAA	CTCCCTCGATAACTGCAACC	CTGCAGAAATGGTTCAAGGG
64259	CG9086	Open Biosystems	FBgn0030809	621	GACAGGATTGTGTGGTGATGGCGTGTTCGTGGCTGGTGTCGTTGACTGTGTGGGATGGAGGTGCTGGCTGGGTGCATGGTTGGCTCGCTGGATGAGTGAGCGCTTCTCCAAAACGGATAAGTAGTAAAATGCTTAGACGTAAAAATAGGCTCTCCTAATGTTAGTATGTAATAATCACATAGACTGCCGCCATTTCCATTTTGCTGCCTGTCCTCTGCTTCCTTCTCGGTGCCTGCGGAGGACTACATGTGATGC	GACAGGATTGTGTGGTGATGG	ACCAACGATGTGTCTGATATGC
64320	CG9198	Open Biosystems	FBgn0004391	607	CACCATGTCCAGTAGATACCGCGAATCCGGCGGCTGCATCCATTCGGCAATAGCTGCGTTCCCCGAGTTGAAGAACATAAGTCCCAATGCGAGCGTTGCACCCGGAGCAGTGACATCTATGTTGACGGTATCGCCTTCACGAACTTGGAACGAGGCTAGTCGGTATTTCTCCTTCTGGGAACCGCCGATGGGTCTCTTCACTCCACCGACCATGTAGTAGTGCAGGGTATCCGGCAGTTGGAGGTCCCTTAGGCC	CACCATGTCCAGTAGATACCGC	GGTTAAATGCGATGAGATGACC
64344	CG9242	Open Biosystems	FBgn0000239	321	AATAAACTGCAGAAGAACCATGCTTTGATCAACCGCGTAACGGCGGCCACGAGCGAGGCGGAACAGAAAGACCTTATGCGTATCTCATCGAACTCGCAGATCCAGGCAACTTTGCTGCCCATCCGATCAGTGGGCGTGCAAGGTGATAAACGGTCATATAGCTACGTAGTAGGCCTATCCACGAGCCAGGAGCCCAACTGGCAGGATCTTCTCTTCCTCGCCAAAATCATACCGCGAATTCTGCACAACGTGAAC	AATAAACTGCAGAAGAACCATGC	CAGTGTGGTGTGCGTAATATCC
64356	CG9262	Open Biosystems	FBgn0005564	609	GTTCTTCTACGACGAGGACTGCAAAGAATACTTCTTCGATCGGGACCCGGACATCTTCCGGCACATACTGAACTACTACCGGACGGGCAAGCTGCACTACCCGAAGCACGAATGCCTCACCAGCTACGACGAGGAGCTGGCCTTCTTTGGAATAATGCCGGATGTCATTGGCGATTGCTGCTACGAGGACTACCGGGACCGGAAGCGGGAGAACGCGGAGCGGCTGATGGACGACAAGCTGTCGGAGAACGGGGA	GTTCTTCTACGACGAGGACTGC	CCAATGTAGTACGGCATAATGG
64359	CG32210	Open Biosystems	FBgn0052210	695	GTTTTATTGCCCAGATAATGCCTGTGATTTGCAGCAACAATAACTCTTCGCTGCACGTGCGCCAACACATCTTCCTCAAACTGTTCAAATTTAGTTTGGAGCACCGACCAGAGGATTATCTGTCGGAGGATACTCTGTGGGAAATTACCACTTGCTGGCAGGATGGACTTTCTAGCAAAGATATCGAAATCGATGATGACATGCTAAAGTGTTGCGCAGGGATTGTTGAGGAATTGGCAAATTCAGCAGAACTTA	GTTTTATTGCCCAGATAATGCC	CACTCGAATGCACTGTAAAAGC
64396	CG9326	Open Biosystems	FBgn0250785	432	TCTACGAGCAACGACTTAAAGCTGCCGGGGGATCCACCAGCCAACTAGAGATCGCCAGCCAACGCCAAACGGGAGGCTACCTGTTCACCGAGGACGTCCTCAACACCAAGATGCCAGTGGAGACCATCAAGATGGTGGGTCTGCGCCGAGATCCCAGCAAGCCGCTGGGCCTGACCGTCGAACTGGACGAATTCAAGCAGCTGGTCGTGGCCAGGATTCTGGCGGGCGGGGTGATCGACAAACAGAGCATGCTGC	TCTACGAGCAACGACTTAAAGC	TGCCATTCTGTTTTACCTGACC
64397	CG9327	Open Biosystems	FBgn0261394	607	CTCAGAACTGCGTCTGATTGCCCAGCGTTACCAGTTCAGCTACGGCGAGGTGATTCCCTGCGAGCAGCTGGTGTCGCACCTCTGCGACATCAAACAGGCGTACACTCAGTACGGCGGAAAGCGTCCCTTCGGCGTCTCGCTGCTCTACATGGGATGGGACAACAAGTACGGCTACCAACTGTACCAGTCGGATCCCAGCGGCAACTACGGCGGATGGAAGGCCACCTGTATTGGCAACAACTTCGGTGCCGCGAT	CTCAGAACTGCGTCTGATTGC	ATTTCACACACTCCGTACATCG
64374	CG9293	Open Biosystems	FBgn0032516	630	TCTTAAGCATGGAAAACACTCGAAAACATATATTATTCACGATTTACAAACAGGATTGGAAAGTCTGCCAACGGAGCTGGAGAGAAATTTTAAGCTGATGCGAAAATTAGACGATCGAGCACAAACAGCGATGAAGAGCATCGATAGCCATGCCAAGGACTTTATGCGCAAGCTGGGCGAGAACGGGGCCATGAGCGAGGATGAGAGGAGGGAGCGCCAGGAGGATATCAAGGCACTGTTCGGAAAGGCCAAGGA	TCTTAAGCATGGAAAACACTCG	TTTTTCTTTTTGCTACCTTGCC
64464	CG9448	Open Biosystems	FBgn0037734	596	ACCATCAACAACTGTGATACGCTGCAAGAGCGTCAGGAGCGCCGCCAGCGTCAAATCCGACGACAGGTGGACTGGCAGTGGCTGAATGCGTGCCTGGGCGTCGTGGAGAACAACTACAGCGCTGTGGAGGCGTACCTCTCCTGCGGTGGCAATCCAGCCCGTTCGTTGACCAGCACCGAGATTGCCGCCCTCAACCGCAACTCGGCCTTCGACGTGGGCCACACCCTGATCCACCTGGCCATTCGTTTTCATCGC	ACCATCAACAACTGTGATACGC	CACAGTACAAACATCCGTGAGC
64478	CG9467	Open Biosystems	FBgn0037758	651	ACATCAAGAACTGCGAAATACGCGCTCTGCGCCATGAGGCCGAGTACTATGGCATCACGCCGCTGACCAAGCGCCTGGCCCTCTGCGAAGACCTTAACCACTCGTCCTGCGGTGATTTGCTGTTCTACGGATTTCTGGCGGCGCCGCCCATGCCGTCAAACGAAGCTGTGGCTGCTACTAGCGTTGACGAGTCATTGCCCTCCACTTCGGCCAGTGCGATTGGCAGTCGTCCTGGGTCCATGGTGCGCGTTCCCG	ACATCAAGAACTGCGAAATACG	TATTCACCTTTGAGTTGATGGC
64450	CG9426	Open Biosystems	FBgn0032485	648	GATATGCTAACCTTTTGCCTGCAGTCGTTTGTATTGCGTGTGTGGGTGTGTGTGCTCGCCTTTTGATTGGAGAAAAATAAACGGACTGCGACAACAACAACAGCAGCAGCAGCAACAACAAAGGGTGAAGTGAGCGCAGAGTGCAGCAATTAAGTTTAATTAAGCCAAACAATTGAATGCGAAGAGTCTGAGCTGTGCTGTCGCCCCCGAAAAGTGCATTTATTAAGGCGATATCGGATTCAAGATCGCCGAAAA	GATATGCTAACCTTTTGCCTGC	TTTGCTTGACCTCATTTAACCC
64474	CG9461	Open Biosystems	FBgn0037760	649	GTAAGCGCTTTAACACCATTGCCAACGACACGGAGCTGTGGAAGCGTCTCTATCAGTCTGTCTTTGAGTACGACCTGCCGCTCTTCAACCCGGAACTGTGCAAGTTCGTGTTTGAGAAGCCCGAAGAGTCGGAGTACGCTAATCCGTGGAAAGAGAGCTTCCGCCAGCTGTACCGCGGTGTGCACGTGCGTCCCGGTTACCAGGAGCGTCGCAGCTCTGGCCGTAGTATTGTGTTCTTCAACACCATTCAGGCGG	GTAAGCGCTTTAACACCATTGC	ACTGTTGATGTAACTTCAGGCG
64487	CG9484	Open Biosystems	FBgn0002431	662	ATATGCTGAGCACTAAGGATGCGCAGGGCCAAACGCCGTTTATGCTATCCGTTTCGTGTCGCGCCTACGAGGCAGGAATCATACTACTAAACACGATTCTCATGCTGTCCGAGCAGGATCCGCAGCTAAAGGAGGCCATGATTTTCCCGAATGGTTCACCTGCGGATCAGTCACCTCTGCATGTCATCTGCTACAATGATACCTGCTCGTTCACATGGACAGGAGCCGATCACATCAACCAGAACATTTTCGAGT	ATATGCTGAGCACTAAGGATGC	CGGCATATCATTATCAATTTCG
64551	CG9594	Open Biosystems	FBgn0023395	608	ACAGAACCTGTCTGAGTCCTCCCTTGAAATCGATTCCCAAAGGCGATTGGATCTGCCCGCGCTGCATTCCCTTGCCCGGAAAAGCCGAGAAGATATTGTCATGGCGCTGGGCCCTCGATCGAAGCGTGGAGCTTCGTACATCTAAAGGTGAAAAGCGGCGCGAGTACTTTATCAAGTGGCATGGCATGTCCTACTGGCACTGCGAATGGATTCCCGAAGGTCAAATGCTCTTGCACCATGCCTCAATGGTTGCCA	ACAGAACCTGTCTGAGTCCTCC	CAAGAATACTGGCTGATCCTCG
64541	CG9576	Open Biosystems	FBgn0031091	564	AGTGAGGAAGGCCTGTTGGCCAAAGTGCGGCGACGTAAGACACGTGGAGCAGGAGTGCTCGGCTCCGGCGAGATGGAGCCCAACAGACGCCTGCCATTCGACGGCGCAGCGGCAGTGGGCGTAAGTTGGCGCCTCTTCGACTCATATTCATCACTATCATATTCATCACTATCGTCATCGCTATCCGACACGTGTCTAGGCGGCGAGACGTATCTAGGGCGCCAGGGACGACGTCCATTCGATGTGGACGGCTCA	AGTGAGGAAGGCCTGTTGG	TCAAGAGAAGCTATCACCCTCC
64556	CG9602	Open Biosystems	FBgn0038175	523	CAGTGACATGTCCGAACTGCAAGCATCGCTACTGCTCAATCGCCAGCTCTCCGAATTACAACGCCATCCCGTCGAGGGCTTCTCCGCCGGTCTGGTCAGCGACTCCGACATCTTCAAATGGGAGGTGGTGATCATCGGTCCCCCAGATACGCTATACGAGGGCGGCTTCTTCAAGGCTCACCTGATCTTCCCCAAAGAGTACCCACTGCGCCCGCCCAAGATGAAGTTCATCACCGAAATCTGGCATCCCAATAT	CAGTGACATGTCCGAACTGC	CTATCCGGTCTATTCCACCTCC
64610	CG9704	Open Biosystems	FBgn0004108&FBgn0036660	633	AACGAACACATAAACACACAGACACAAACAGCAAAAACACAAATAAAACATCACAAAATATACAAAATTATACTTAAAAAGTATAGATCTGCGTCTTTCAACTATTCAACACACTAATCTATATACAATACTATAAACCATATACAACTTTATAGGAGTAAATGCCACAGAGGTTTTTGATTTACGAAAAAAAAAGAAAAAACCAGCAAACGACCAACGACGAACATTTTTTGATAGAATTTTACAAAACTCAAG	TGACTCCATACGTTTCTTCATACG	AATGCTCAAAGTCTGTTGTGG
64694	CG9868	Open Biosystems	FBgn0034842	610	ACGATGAGGAAAATAGTCGAGCTGAACGACTATATGCTGGGCACATTGGCCGGCGGAGCCGCCGATTGCGTCTACTGGGATCGGGTTTTGGCTAAGGAGTGTCGCCTGCACCAGCTGCGCTATCGGAAACGCATGACCGTGGACACGGCTGCCCGGATCATCTGCAACATATCCACGGAGTACAAGGGCATGGGTCTGGTGATGGGCATGATGCTGGCCGGCTTCGACGACGAGGGACCCAAGCTGATTTACGTG	ACGATGAGGAAAATAGTCGAGC	TGATATTCTTCTTCGTCCAGCC
64647	CG9769	Open Biosystems	FBgn0037270	628	CTCTGTGGACAAAGGTGTGGTGGAGGTTACCAACTGTTTCTGTGTGCCGCACAAGGAGCACGATGACCAGGTGGAGGCAGAGCTGAGCTACGCCCTGGACATGTACGACCTCAACCGCAAGGTGAACTCCAACGAGAGCGTGGTAGGCTGGTGGGCCACCGGCAACGACGTTACCAACCACAGCTCGGTGATCCACGAGTATTACGCCCGCGAATGCAACAACCCGGTTCACCTCACCGTGGACACTTCGCTGCA	CTCTGTGGACAAAGGTGTGG	GAACATCTGAGTGAACTGCTCG
64649	CG9772	Open Biosystems	FBgn0037236	687	CCTAGAAGAGATGGGAATCGGAATGCTTGATTCCGAAGAAAGCAGCTCCTCAGCCCTCTCGGCCATCGCTTTGGCGGTTAGCGCCACCAGCGACGACAACTCAAATGAGACGACCCCGTGCGCCAGTGTGTCGCGCATGGCGCACCAGCTACAGCACACGCAACGGCTAAGTCTGGGCTCTACGGGGGACATCACACTGGATAGCCCAGCTGTGGAGGATTCACTGTCGATGTCCCGTCAATCGGCCGAGAAGCT	CCTAGAAGAGATGGGAATCGG	AAACCCAAATCTAGCCTTGTCC
64616	CG9712	Open Biosystems	FBgn0036666	261	ACGGGAACTATTACCGAGGAGCACATCAAAGCATCAATCATTAGCGCTATCGACGACAAGCTGCGCCGCCGAGTTCAGGAGAAAGTTAATCAGTATCAGGCCGAGATCGAAACTCTCAATCGCACCAAGCAGGAGTTGCTCGAGGGCAGTGCCAAGATCGATGCCATTATAGAGCGCCTCGAGCGCGAACATATTGATATGCAAAAGAACATAAGTATATTAAAGGACAAGGAGCAGGAGCTGGAAAAAGCTCTT	ACGGGAACTATTACCGAGGAGC	ATCTTCAAGAGCTTTTTCCAGC
64689	CG9855	Open Biosystems	FBgn0037242	442	CAATACCAGCCGTGGAGGATCACACCACGCTGACCGTTCCACCTGCTTCAGCGAACAAAGCCACGGACGCTTCCACTTCCACTGCCGTCCAAGTGGCCGTCGATGGGGGGGAGCCGGAACGCTGCTGCTGGATCTGCTTCGCCACCGATGAGGACAACCGTCTGGCGGCGTGGGTGAAGCCCTGTCAGTGCCGCGGCACCACCAAGTGGGTGCACCAGAGCTGCCTCTACCGCTGGATCGATGAAAAAACCCAGA	CAATACCAGCCGTGGAGG	GCTCCGTAAGTTACTGCTGTCC
64740	CG9949	Open Biosystems	FBgn0003410	712	GTGCTTTGACTATGTGCTACCGCCGATCCTGCAGTGCTCCAGCGGGCACCTGGTGTGCGTGTCCTGTCGCTCCAAGCTCACCTGCTGCCCCACCTGCCGCGGTCCGCTGGCGAATATCCGCAACCTGGCGATGGAGAAGGTTGCCTCGAACGTCAAGTTCCCGTGCAAGCACTCCGGCTACGGATGCACCGCCTCGCTGGTTTACACGGAAAAGACAGAACACGAGGAGACGTGCGAGTGCCGGCCCTACCTGTG	GTGCTTTGACTATGTGCTACCG	AGATATGGTCACGTTAATGCCC
64731	CG9934	Open Biosystems	FBgn0032467	779	GAGATGGCGTTTCTGTTAAAGCGGACGATAAAGAGTTCTCCTCTGCCAAGAAAATTAAATCAGATGATACGGAAGTACAGGAAATCCTTGCCAACGCAGTAGCCACCGGTGGAGCAACTGCCAGCGGAGAAACTGCGGCTGCGGCTGCTGGCGCATCTGGACCAATTGAAGCAACTAGTAGCGAGGCAGCTGGTACTTGCGTGGCTCCACCAGTGCTTAGCATCGTTGCCACCACCAAACACCACGTGCTGCTCT	GAGATGGCGTTTCTGTTAAAGC	AAACTTGATGTTCTCCTCAGCG
64735	CG9941	Open Biosystems	FBgn0030514	733	GTGCCTCAATTAGTGAGACTGGAATATAGCCTGGCGGAACATCCACTGGCGCCGGCTCCCCGGCCGCCGATGTGGGCGTGTTCTGGTGCAGTACATGCGTGCTAATTCCCTTCTGGACAGCACGGATCTGAAGCAACGCCCGAAACGGAGCGCGACAAATGGGACAATTGTTGGCCTGATAGCGCAGCGAATCCGCGCATGAATTGCACAAACAGAGATGGCGGCAGGGCAGGATGAGCGTATCCCTCGTCTCAC	GTGCCTCAATTAGTGAGACTGG	GAGTTTACCTTTGACTCGGACG
64783	CG10042	Open Biosystems	FBgn0038016	665	GTCCCATTTTGTCAGATAACCCGGCTGGTCATGGCTTAACCGAACAAGATGTTGAGGAGACACGGCAATCTTTTAACACCCCCACTCCGGATACGCGCATCGACTCGAAAAAACGCCGCAGTGGTGCGGCAACAACTCCCATCAGTTCCATTGACTCACCAGCCATGGGAGATTCGGTGTCCACGCCATCATCTAATGACCAGACCGACATAAATGCAGCCCTTGCCCCACCACCAGCTGAAACGTTAAGCAAAG	GTCCCATTTTGTCAGATAACCC	GATGTTAATCTTCACCAGCAGC
64848	CG10144	Open Biosystems	FBgn0035704	605	GCTGAAAGCCATCACCTTAACCGATCTGTGATTTATCTGTATGAAAAGCAAGAGAGCTATGCGAAAGCCTTTGAGTTGTCCATGGAACTGCTTAAGTCCGCTGCTGGCGAGGAAGCAGCCAAGGAGGCACAGACTATATCGGCTCTTTTGGCTCGGTCTGTGGAAACGTTACCAGCCCAGGAACTGGAACGCTGTTGGTTCGCTCTCTTGCAATATATTCTGCCGCATCAGGAGCTTCAGTCCATTACCAAATCT	GCTGAAAGCCATCACCTTAACC	AACTGAGTCTCCGACTCCTCC
64828	CG10107	Open Biosystems	FBgn0035713	678	ACGCACAGCTATCACACTCGCCGTCTGATCCTGTTGTTCGACAGCATATCCGTGTCCGCCCGTGGTAATATCAAGTCTATGTTCAGTTGTGTAGACGAGATATCCTCGACAGATGCCGCCGAGATTCTCGAGAGGATCGCGGACTCCGATCGCAAGACGCAGGACAAGAGCTCGCAGCCACCGCCTCGCCAACTGAGAGCAGACGAGCAGGTTAGTCTGCTGATGTATCCGCCGAAGGGAACGGGTGGCCTGTGC	ACGCACAGCTATCACACTCG	TATGGTGGTGTTACCAATTTGC
64969	CG10343	Open Biosystems	FBgn0032703	345	ATCCAAACGGCTCTGAGTACGGAAGCGGACCAATGGCTGGGCTGTGGCATGACCTATACCCTGTTCGAATGCCTTAAGGACAACCTGGAGCAATTGACCGCAGAGCAACCCGAATCTGCACCCACGGTGGCGTTAGTGGATGATGGCGTGGGTGCTCTAAAGATCTCCGATCCCAATGCCGATGCGGAGTCCAAGAAAAAGGAGCCCAAGAAGGAGCACCTGACTAAGGCGCAAAAGCGCCGGCAGTGGGAGAGA	ATCCAAACGGCTCTGAGTACG	AGAATCATCGTTTTTCCCACC
64923	CG10254	Open Biosystems	FBgn0027512	670	ATTTGGAAATTGAATTGGTTGCAAGTGGAGATGCTGACGTCTGCGAAGTCTTCTGTTATTTGATCAAGTTTCAAATGGCCAGAATTCGCAAGACGGTCGCTGTGACGTTGGGCAAGACAAATGACAATCCCAAGCAAGAGAAAGAGGATGTTAGCGATGCAGAGGAAGCTATTGAGGCGGTCAGCCAGGAAGCGGAACTAGCCAATGATGGTGCTACCGAGTGCAATACAATGGCTGAGGACGAAGCTATGGAAG	ATTTGGAAATTGAATTGGTTGC	GTGCAGTAGCTGATGTAGTGGC
64936	CG10277	Open Biosystems	FBgn0037442	724	CAGCCAGCTGTTATTAGTGTGGCGGCGCCACCCTATCTGGAGCGCGTTGAGTCCGGTACCAGTGCCATGGGTCTGCCGGTGACGGGGACAATTGCTGTAGCCTCGCCCGCATCGAACAACATCCTCAATCCGAATTTAAGCGGCTCCTTTAAGGACGAAGACGATATGCCACCGCATCGTTCGATCTACGAACCGATAGCAATCAGCACGCCTGCAGCTGACTCAGCAACAGTCGACGATTCGGCGTTTCTGCAA	CAGCCAGCTGTTATTAGTGTGG	TCCATCTATCGTTTACATTTTTGG
64928	CG10263	Open Biosystems	FBgn0032812	422	TCGGTAACATCGGTAGTATTGGTAGTATACCGCCACCAGGATCCGCCGCCGCCGCCCAAAACGCCATCCACGGCGGCCACTCGACGCTCACGCTGGCCAATTTGACCAGGATCAACAATGCCAATGCGCAGGAATGTCACCAGGGCAAGGCCTCGCTGCACCACACGCTCAAGAAGGGCACGCCCCACCAGTCCGAGTCGGTGGCGGATGCCTCCTACTACAGCAGCGTGCTCGCCTCCTTTGGCAGTGCGGCCG	TCGGTAACATCGGTAGTATTGG	TCTGTAGTATTGCGACTGCTGC
64989	CG10372	Open Biosystems	FBgn0025608	774	TTCCAGGAGCAGCTAAATATCCGCGAGGGGCGTCCGACCATGTTCGCCGCCTCTACAGATGTCCGAGCGCCCGCTGTCCTTAACGATCGCTTCCTGCAGCAGGTGTTTTCCGCCAACATGCCTGGCGGAAGGACGGTTAGCCGGGTGCCCAGTGGCCCCGTTCCCCGCAGCTTCACCGGCATCATTGGATATGTGATTAACTTCGTGTTTCAGTACTTCTACTCCACGCTGACGAGCATCGTCAGTGCGTTTGTG	TTCCAGGAGCAGCTAAATATCC	TCTTAAAGTCTGTGTAAAATTCCGC
65079	CG10542	Open Biosystems	FBgn0086694	605	TATTGGAATCAGCTGAACGAGGACATACGAGTCCTGCTGCAGCGCTTCGATGCCGAGACGGCCGACGAACTGGAGAACCGGAATGAGAACGAGGTGACCACCTCGTTTCTCGCCCAACTGTCCACCTGGGACAAGGAGGAGCTGGACGAGAAGCTGGCCAACCGCGTCCAAGTGTCCAAAAGGGCGGTCGCCAAGATCGTACAGGTTATTGATAGGTTAATGCAACGCAATGAAAAGATAACTCATGTCTTGAAA	TATTGGAATCAGCTGAACGAGG	TGGTTCTCCAGCTTATCATTCC
65069	CG10523	Open Biosystems	FBgn0041100	395	GTCACCTGTATCGACTGCTTCCGCCATTATTGCCGTTCCCGTTTGGGCGAGCGTCAGTTTATGCCGCATCCGGACTTCGGCTACACCTTGCCCTGTCCCGCAGGCTGCGAGCACTCGTTCATCGAGGAGATTCATCACTTCAAGCTGTTGACACGCGAGGAGTACGATCGGTACCAGAGATTCGCCACCGAGGAGTATGTCCTACAGGCAGGTGGAGTACTCTGCCCCCAGCCAGGATGCGGCATGGGCCTTTTG	GTCACCTGTATCGACTGCTTCC	GTGTACTCGCAGGAGTTTGTGG
65024	CG10440	Open Biosystems	FBgn0034636	462	AACGATCTCAAACTCCTCTTCGCCCACACCGACGCCACCCGCCAGTTCCTCAGTGACGCCGCTGGGCTTGCCCGGAGCGGTGGCAGCTGCTGCCGCCGCCGTCGGAGGAGCCTCATCGGCGGGGGCCAGTTCCTATTTGCACGGCAACCACAAGCCCATCACCGGGATTCCGTGTGTGGCCGCCGCCTCCCGCTATACGGCGCCCGTTCACATCGACGTGGGCGGGACCATCTACACCAGCTCACTGGAGACGCT	AACGATCTCAAACTCCTCTTCG	ACTTCGTAGTAGCGAGCCTCC
65036	CG10465	Open Biosystems	FBgn0033017	580	TAGCTATTTCTTGTGAACGGGCACTATATGCTCATCAGGAGCCAAAGCCAATTTGCCGCATTCCACTTATAACTTCACAAAAGGAAGAGCAGCTTTTATTAAGTGTTTCTTTAAAGCCGGCTGTTATTCTTGTGGTTCAGCGGCAGAATAACAAGTATTCGTACACAAGTACATCAGACGACAACTTATTAAAAAATATTGAATTATTTGATAAGCTTTCTTTGCGCTTTAACGAACGAATTTTGTTTATTAAAG	TAGCTATTTCTTGTGAACGGGC	GACGGATTATTACGCTTGTTGG
65151	CG10682	Open Biosystems	FBgn0027936	420	GAACTGATGAACCTGATGATGGCCAACGAGAGGGGCATCTCAGCGTTTCCGGACGGCGAGAACATCTTCAAGTGGGTGGGCACCATAGCGGGTCCACGGAACACGGTGTATTCGGGGCAAACGTATCGTTTGTCACTGGATTTTCCCAATTCCTATCCGTATGCAGCACCCGTGGTGAAGTTCCTGACGTCCTGCTTCCATCCCAATGTTGATCTGCAGGGCGCCATCTGTTTGGACATACTGAAGGACAAATGG	GAACTGATGAACCTGATGATGG	CTAGGTGTCCTTGTGCTTCTCG
65132	CG10640	Open Biosystems	FBgn0035601	488	ACCATGAAAGAGAACCTGAAGCTGGCACAGCCGCCAGAAGGTAGCTGTTTTTAGTCGACAACATCCGTTAGCAACACCAGCAGCAGCTGCAACAGCATCGAATGCAACGCGAGCGGGAGCAGCATCCACACCCAGTAAGAGCCGGAAAACGAACCACCATCATCAGTCCAAAAGTCCAAGACCAAGGTGGCCACACGTGCGTGGAATTAAAAAGAGATTGTGTGGCGGCTGCTCCGCCGAGTTGCCATCGGTGGC	ACCATGAAAGAGAACCTGAAGC	TTCGTTTCGTTTTGTTTGGG
65158	CG10694	Open Biosystems	FBgn0039147	630	ACCATCACTTTGGAGATGAACGAATCGCAGGAGGTGAGGGCTCTGAAGCAGAAATTGGGCAATTTACCCGAAGTCGCCATGCCCGCGGAGAACCTTCAGCTGATATACAGTGGCCGCATTATGGAGGATGCCATGCCCCTCAGTGAATATCGTATAGCCGAGGACAAGATCATTGTGTTGATGGGTAAGAAGAAGGTTGATAAGAGCTCGCCAGAGGAGAAGGTTGCCCCGACACCACCGTTGGCCGCTGGCCCA	ACCATCACTTTGGAGATGAACG	CATTAACTCCTCCTGGTTACGC
65220	CG10849	Open Biosystems	FBgn0035471	289	TTTGAACGCGAAGAACAGCAAGCCGTACGGCAAGGTGAAGGTGCCCTCCGGCGCCACGCCCATCGGCGATCTGCGCGCCCTAATTCACAAGACCCTGAAGCAGACCCCACACGCGAATCGCCAGTCGCTTCGTCTGGAACTGAAGGGCAAAAGCCTAAAGGATACGGACACATTGGAATCCCTGTCGCTGCGTTCCGGCGACAAGATCTATGTGAAGGATCTGGGTCCCCAGATTGGCTGGAAGACCGTTTTCCT	TTTGAACGCGAAGAACAGC	CAAGTATACAATCAGTGGGCCG
65244	CG10908	Open Biosystems	FBgn0031376	436	AAGAGACATTCACTGGCAAGCGCGTTCATGGCCGTTAAACCCAGCCGATAGGCACGACCCTTGCCATTCGCCCCGAGCCGGAGTCAAGTGCCATCACCAAAAAGACACGTAAAGCAACAAAAATAGAGAAAATCACTCCGCACAAAAGCAGCGAATTAATGAATTAAACAGGACACCAAAGCATACACGAGAAGTACACACAATGGACGCTGGCGTGTGGTACCGCTCGCTGCCCCGCTTCACCCGCTACTGGCT	AAGAGACATTCACTGGCAAGC	GATGAAGAAGCAGTTGATGAGG
65221	CG10850	Open Biosystems	FBgn0041147	606	TACATAGTTTGTTGACCACGGGGAAATACAAACTGGATACTCTGATGCTGGAATCCTTCGAAAAAGCCATGTCCGAGTTTTGTGCGGGCAGCATTGAGGCTTTGTTTGACTTCTCGGAGATCCAGAACATCGACGAGATCCTAAACGAAAACTACGGCATTAGCCAGTTCAGCATGGTGGGCGTTTATGTGCGCAGAGTGGGCGTGGTGCTAGAGCGCCTCAGTTTCCCTGAGATGATGGATATGTACAAGAACG	TACATAGTTTGTTGACCACGGG	TCATATAGCCCAGGAAATAGGG
65211	CG10830	Open Biosystems	FBgn0038839	659	CACACAAGCTGTAAACAAACCCATATAGGGGCCCACGTTCGCGAGTGTCCATATGTGTGATTAGTTTCGTTGGATATAACTAATTCGATCCTTAAACGGCATACATCATGCCCGAAATCATCGAGCTGAACGTCGGCGGCGTGAGCTACACGACCACACTGGCCACACTGCTGCAGGATAAGAGCACGCTGCTGGCGGAACTCTTTGGCGAGGGTCGCGATTCGCTGGCCAAGGACAGCAAGGGTCGCTACTTCC	CACACAAGCTGTAAACAAACCC	CAGATTGTCGAAAGCCTGC
65260	CG10938	Open Biosystems	FBgn0016697	553	AGGTGGACAAGCACATTGGTTGCGCCACCTCCGGCTTGATGGCCGATGCCAGGACTCTGATCGAGAGGGCACGCGTGGAGTGCCAGAACCACTGGTTCGTCTACAACGAGCGCATGTCCATCGAGTCCTGCGCCCAGGCTGTGTCCACTTTGGCCATCCAGTTCGGTGATAGTGGCGACAGCGATGGTGCCGCCGCCATGAGTCGTCCCTTTGGTGTGGCCATTCTATTTGCCGGCATCGAGGCGGGACAACCCC	AGGTGGACAAGCACATTGG	GATCAATTTAAAACCACTGCCG
65189	CG10761	Open Biosystems	FBgn0030015	700	ACCGGGACTGATAGTTGATACGATTGCGAGGAGTGTAGTCCATGACGAATCTGTGGCGCCTCTGTTGATACTGCGACTGGCTAAGGAAGATACTGGCCAATCCCTTGATGGTCACAAAGGTCAGTCCGCCCAGGAGGATGCTCAATAACTTGTTCTCCTCGTAGATCCTGCCGAAGAGCTTCTGTCCCAGCACCACGGAAATGGTGGGCAGACTTAGGGCAATGCAGAAGCTGGTGGAGGCGCGACCAAGTTGCT	ACCGGGACTGATAGTTGATACG	GAGTACATTATAGTGATGCCGCC
65225	CG10862	Open Biosystems	FBgn0035455	632	GTCGAGCAACTAGTACACCAGCCGCTGTCCCGTCACGTCGTGGCCGCAGGACGGTTTCAATTTCAGTAGCTACACCTTCGAATCCGCCTGTTCGGGCCACTGTAATACGCCAAGGTTCACAGATGCACCTAACCAGAGGTCTACCAACTGTGACTGAAAATGTGCCAATGGACGAAACTTTTGACACTGAGTCGTTGCAAAGCAACTCTCTGGTGCTAAGACTTTTTCGCATCGAATCCGGAATACCCACCCAAG	GTCGAGCAACTAGTACACCAGC	TACGGATACCTCCATAGGATCG
65273	CG10961	Open Biosystems	FBgn0026318	615	AGTGTCCTTTATTGGGGTTTCCTAAACGGAGAGGGTTCCAAGCTGTCAGCGATCCAAGTCCAGATGAGTCTGGGCTCTAATCCTTGCCAGCGTGTGCATTCTACCCGGGATTCTTAGCTCTAAACATGTAGTTCGTATCGCTATGGACTAAGTTAAGTATTGGGATAAAATAATACATACAGCCTTTGTTGTTTTTTTTTTTTTTTTTCCAAACGAAATTGATGATCATAAACGGAGGCTTTTGCGTTAAAGGTT	AGTGTCCTTTATTGGGGTTTCC	ACAAAAGTCAATGCAGATCACG
65238	CG10890	Open Biosystems	FBgn0002887			AACTCTAGCTTACAGGCCATCG	CCGTATTCAATCATATAGGCCC
65281	CG10981	Open Biosystems	FBgn0037384	349	CTTTCATCGATCTATGCACCCCCGAAGGCCCAAGAAGTCGCACAGTGAATCTTCACTCCAACGACTCCCTCACCATTCTGCCACGTCGGTCAGCCGAAAATGACCCGGTAGTGGATCTCGACGTTGCGTCGCCACCAAAACGCGTTAATCGCGACATTGATGAGTCCCAAAAAGAGGAGTTATACAAGTGCCCCATCTGCATGGACAGTGTATCGAAGCGCGAGCCAGTGTCAACCAAATGTGGACACGTCTTCT	CTTTCATCGATCTATGCACCC	AAGTAAATGCGAAAGAATTGACG
65293	CG32113	Open Biosystems	FBgn0052113	782	AGTTGAGCTCGAGAACATACCCATACGCAAAGATGCCCTCCGCTCGTTCAATTTGCCGGTCGAAGTCACCGCCGGCAGTATCCGTAAAATCAAACTCCAGATTCCGGTCCGCCAGTTCAGGACATCGCCATGGTGCATCTCCATCGAGGGCCTGTTCTGCATCATCTGTCCGAAGAACCTGGACAACTGGGACTACGAGAAGGAGAAGTTGCAGGATTTGGAGTATAAGCTGGCCGTGCTGGACACCGCAGAAGC	AGTTGAGCTCGAGAACATACCC	ATATGTCTATGACCACCTCGGG
65305	CG11033	Open Biosystems	FBgn0037659	606	ATCATATTTCGTTACCTTCCGCAGGACACGCTGGTTACCTGTTGCTCAGTATGTAAGGTATGGTCGAACGCAGCGGTCGATCCCGATTTGTGGAAGAAAATGAATTGCTCGGAGCACAAGATGTCAGCATCACTTTTGACAGCGATTGTGCGCAGGCAGCCGGAGCATCTTATTTTGGACTGGACGCAGATTGCCAAGAGGCAGTTGGCGTGGCTGGTGGCTCGCCTCCCGGCGCTCAAGAATCTCTCGCTGCAA	ATCATATTTCGTTACCTTCCGC	CAGATTAAGCTCCGTGAGACG
65294	CG32113	Open Biosystems	FBgn0052113	782	AGTTGAGCTCGAGAACATACCCATACGCAAAGATGCCCTCCGCTCGTTCAATTTGCCGGTCGAAGTCACCGCCGGCAGTATCCGTAAAATCAAACTCCAGATTCCGGTCCGCCAGTTCAGGACATCGCCATGGTGCATCTCCATCGAGGGCCTGTTCTGCATCATCTGTCCGAAGAACCTGGACAACTGGGACTACGAGAAGGAGAAGTTGCAGGATTTGGAGTATAAGCTGGCCGTGCTGGACACCGCAGAAGC	AGTTGAGCTCGAGAACATACCC	ATATGTCTATGACCACCTCGGG
65355	CG11139	Open Biosystems	FBgn0033179	380	GAGTCGTCTAGTGACGATGACCAGCAGGCCTTCTATGCCGGCGGCTCAGATCGCTCCGGTCAGCAAGTGCTGGGCCCGCCCAAGCGCAAGAACTTCCGGGAGCAGCTCACCGACATGATGCGTTCTGCGCAGGAGCAAAACATCGCAGAGGTGGGGCCATCAACCAGCAGCGGCAGTGCCAGCGGAGGATCTGGCGGTGCCGTCTGGGGCCAAGGCATGCGGCTGGGCATGACCGATAATGACCACACGGCTGTG	GAGTCGTCTAGTGACGATGACC	AATTCCTTATTCTGCGGATCG
65310	CG11044	Open Biosystems	FBgn0034484	407	ATAGACGATGACGTTTTGTCCCTGCTGGCGGACACCAAGTTGCGCCACCTGCACCTGCTACAAAACTGCTACACCCCCAGCCACCTGACAATAAGTGCTTGCGGCGTGAAGGCCTGGCGAAATGTGAAGAAGACCAATCCGCGCCTGCGCGTTCATCTCCGATTAGAGAATCTGACGGACGGCGAGGTGGTGTTGCAGCCGGAGGCGCCTGTCCACAGCATCACGTACTGTGCACCCCAGACCCGGATACGGGCC	ATAGACGATGACGTTTTGTCCC	GTGTCAACATTAAAGCACTGCC
65324	CG11070	Open Biosystems	FBgn0028467	609	CCCTACATATTGTGCAGTTCCCAACAAAGATCGGCAGGCGAAGGGCGTTAGTATGCTAAGGGCCCACGCCGAGACTTGCCTGCTCACCAGCGAAGAGGGCGAGGAGCGTTTGACGGCCGAAAAGTACAATTTCGTGACGGAGATCTTCTACATGACACACAAATGCTTCGAGCTCTCCAATATTCCGTGCATTGAGCGCTTCGTTCGGGTGCTGCGCGAGCTGCAAAACACGCAGATGGCGTACGGAGAGATCGT	CCCTACATATTGTGCAGTTCCC	TATTGTTCGCCGTTTAGTTTCC
65301	CG11023	Open Biosystems	FBgn0031208	622	AACTACCGAAGACATATGCACGTTTATTAATGGGAAATGGCTTAACGACGAGGTCATTAACTTTTACATGTCCTTGCTGACAGAACGGTCGGAGAAGAGATCTGGCGTACTTCCCGCCACTTACGCCATAAACACATTCTTCGTGCCCCGCCTCCTGCAAGCTGGGCATGCAGGCATTAAGCGCTGGACTCGCAAAGTGGACTTGTTCAGCAAGGACATAATCCCGGTACCAGTGCACTGCAACGGCGTCCACTG	AACTACCGAAGACATATGCACG	ACTGGATTCTCCACATTCTTGC
65302	CG11025	Open Biosystems	FBgn0028372	377	GAAAACGAACATGCGATACGCGTGTGGCGTGGCGACAACGACACAACCTCGGTCATCACACATATCCTTCAAAAGTACCATGAGGAGAAGCATGTGCTTGGCATCAATCAGTTCTATACGAACCGCTGGTGAAAGATGCCGCTAAGTGGCTTTACTATGAGATTAACCAAATTATATTTATACATATACATACACAATCACACACCCGAAGTGCATGGCTGTAGCTTGGTCCATTTTGGGGCTCTAATTATACAT	GAAAACGAACATGCGATACG	GTAAGCGTTTGTAGAGTGCAGC
65326	CG32611	Open Biosystems	FBgn0085375	629	ACAACACTATTCGGATCACTGGACGCGGCGCCCAGCAGCGCCGCTGACTGCGATTGTGCAGCGGCCGCCGCTGCTGCTGCGGCGGATGTGGATGGCGACAAGGAGCCGGATGTGGCGGTACCGCCACCGCCACCACAGCCGCTGCTGCCGCTGCCACCCGTTGCCGCTGCAGCCCCCGAGCCACTGCCACTTCCGCTGCCGAGCATTAGGCCACCACCGTTTCCGGCTGAAGTTGCCGAGCGGGACAACGAACCC	ACAACACTATTCGGATCACTGG	ATGTTTCCGTGCATCTACTGC
65413	CG11261	Open Biosystems	FBgn0036332	621	CAATCCATTGTGGAACTGTACGCCAACGATAAGTACCAAGATGTGTCCTTGCCTTCTAGGATAGACAAAATTTTCACTGAGAAGGTGATGGATTTCTACAAGTCAACGACGTTGCACGAATTCCAAAAGATCGTCGTATCCAATGACTACAAGGATTTCAAGCATTTCCTTAGGTACGCATGCCTAGCCATGCCAGAAATTGAGAATGGGACACAATTTAAGGCAATACTAAAAAGATACCTCGCTGCGAGGCTG	CAATCCATTGTGGAACTGTACG	ATACATTATGGACTCAACGCCG
65441	CG11321	Open Biosystems	FBgn0031857	709	TTCAAAGATTCCCGTAAGAACCCTGAGCAGCAGCAGTCTTCGCAGTGAGAGTCGGTCGAGCAATCGGACTCCAACGGCCAATGATGAGATCGAAAGGGAAGAGACCACGTCACAAGGTGTACCCATAGGGGAAACAGTCAGTTCTCCAAAATCCGAACAGTTGTCCGACAACCAGGAGGTTAATCTTGTGAGCCAAGAAACACAGTCCAAAAAGGATACAAATATTGTCGAAGAACCTGCCACCCAGCCTTTAGG	TTCAAAGATTCCCGTAAGAACC	ATCGGAGTATTCATCCTCATCG
65407	CG11250	Open Biosystems	FBgn0037113			AGGAGTGCCACAGTTCTTCG	GACTTGCTCTGCTTCAGCG
65458	CG11360	Open Biosystems	FBgn0039920	607	ACGAGAAATACTTTCTGCTGCCGACCACTTTAGCTTAATTCGCGCATCACGTAAGCCTGTAAGCGATAGTCAGAACAATGGAATGGTAGGAAGTACGACTAGCTCCGGTGGTGGTGCAGTTCCCCGCATGTCAGGTCCCCCTTGTATGCCTGGACAGGTTACCATACAGGTACGTGTACCTTATCGGGTAGTTGGACTCGTTGTTGGGCCAAAAGGTGCTACTATCAAACATATTCAACAAGAGACGCAAACTTA	ACGAGAAATACTTTCTGCTGCC	GTTCCCAGTATGATGTCCTTGC
65423	CG11281	Open Biosystems	FBgn0086916	600	AGGACATATTTACGTGCAGTGGCCTTTGCCTTTATAATATCCGGACCTATAGCTAACCTGGTGGAAAATGCGGGTGAGGTTGCCCGTGTATTTGTCTGCACTACAGTGCTGACCTACAATCTATCCAAAACCCGATTTGATTTGATGGCCAAGCCGTTTACAAACACTCTGAAGCATATGCGAGGAGATGTGGAGGAGATACGACATACATTTTACGAATTACAAGAGGTCCTAGTCGATCTTAAGTATGCCGTT	AGGACATATTTACGTGCAGTGG	GCATATCTTATCCGGATTGCC
65486	CG11427	Open Biosystems	FBgn0003210	647	GAGTAAGCGGAAGACTTGTCGTCCGACTCAGAGAGGAAGCCCTTCTCGCCACCAGCACCCTTTTCCTTACCGCCTTCACGGCCGGATTTATCCTTTGAATGTCCGGATGGCGAGTCTTCACCCGGCAGCTTGTCCTGCATAAATCCAGCTATATTGCGTACCGATGAATCCGGTGGAATCACCGGAAAGGCGGGCAGTTCCTTGTAGCCAGCCGCTGGCATGTTCAGGTAGTGAGACAACGATCCTAACTGGAAG	GAGTAAGCGGAAGACTTGTCG	ATCGATTATATCAATGTGCCCG
65510	CG11494	Open Biosystems	FBgn0012049	640	ACAACCTAGTCGGAAGCTATGCGACGGCGGCCCAGAACCTTTCGCCCACCTCGCCCAATGAATCAAACATGGTGCAATCGGTCTACAGTCAGGGTCCGACGCCCACCCAATCCCCCGTGCACGCAGGAGTCGGTGGAGCAAGTGCGGCTGGCGGAGCAGCGGGCAATGCCAGTGCTGGAAACGGTGGAGCCCCTGGAGCGGCCAACCAGGTGGTGAAGCGCAAGAGATCGGTGAATCCGCAGGGAGACGAAAACT	ACAACCTAGTCGGAAGCTATGC	GAATCCATGTATCGAGGATCG
65559	CG11624	Open Biosystems	FBgn0003943	410	TCCGATTACAACATCCAGAAGGAGTCCACCCTTCACTTGGTCCTTCGTCTCCGTGGTGGTATGCAGATCTTCGTGAAGACTTTGACCGGAAAGACCATCACCCTCGAGGTAGAGCCCTCGGACACCATTGAGAATGTTAAGGCTAAGATCCAAGACAAGGAGGGAATTCCCCCAGATCAGCAGCGTCTGATCTTCGCCGGCAAGCAGCTTGAGGATGGACGCACCCTGTCCGATTACAACATCCAGAAGGAATCG	TCCGATTACAACATCCAGAAGG	ATGTCTTCCCTTTTGACAATGC
65478	CG11414	Open Biosystems	FBgn0035024	703	AACAGTTTCCCACATTGAGAGGCGCTTCCACAGCTCCCAGCGTATCCTTGGTGAGACCGCCACCGCCCTCGATGCGCAATCTTAGTGGAACTTCTGGTCTTGCTCGGACCAAAGAAAACTTCCCGGCTCTGGGAGGAGGAAATGGAGGTGGTGTTACTGGGCCCACTAGCAGCAGCATTGCCGCCCGGGCTGCTCAATCGCAGCACCCCGTGGCAGCTGTCTTTAAGAAACCCACAAGCGCGGCAGGTTCTGGCA	AACAGTTTCCCACATTGAGAGG	TTCTCATTAGCTGGTTTCGACC
65482	CG11419	Open Biosystems	FBgn0034231	643	GTCAACATTCAATTCCACAAGCGTACGAACATCAGTCAGATTTACATATACACGGATTACAAGCTGGACGAGAGTTACACGCCATCAAGGATCTCCATACGATCTGGAACGAACTTCAACGACTTGCAGGAGCTGCAGGTGATGGACCTGACCGAACCCACCGGCTGGGTGCAGATACCCATTAAGGATGGGAACGTCAAGTCCATACGCACCTTCATGCTTCAGATTGCTGTGATCTCGAACCACCAGAATGGC	GTCAACATTCAATTCCACAAGC	TCACATTTTGCATTTGTATCGC
65585	CG11700	Open Biosystems	FBgn0086558	610	TTAAAGTGACTGTGAAGGGTCGACTCCTTCTGGATGTTGTAGTCGGACAGAGTACGTCCGTCCTCCAGCTGCTTTCCGGCGAAAATCAAACGCTGATGATCTGGGGGGATTCCATCCTTGTCGTGGATCCTGGCTTTGACGTGTTTGATGGTATCGGATGGCTCAACCTCCAAGGTGATGGTCTTGCCAGTGAGGGTCTTCACAAAGATCTGCATGCCACCACGCAGACGCAGGACCAAGTGAAGGGTCGATTCC	TTAAAGTGACTGTGAAGGGTCG	ATACCATCGAAAACGTCAAAGC
65647	CG11861	Open Biosystems	FBgn0261268	744	TATTCTGAGATTCAAAAGGCCCTGCGAGAGAAGTTGCTGGGCATGGTGATGGAGGAACGTCATGGCGAAGCCATTAACCATCTGGCTATCAAGAATGCTTGCAGTATGCTGATCACCCTGGGGATTAACTCGCGCACTGTCTACGAAGAGGACTTTGAAAAGCCCTTCCTTGCGCAATCGGCGGCGTTTTACAAATTCGAGTCGCAGAACTTTCTTGCCGAGAACAACGCTGGCGTTTACATCAAGAAAGTGGAA	TATTCTGAGATTCAAAAGGCCC	ACCCTTTTTCAGTTTGTCATCG
65659	CG11888	Open Biosystems	FBgn0028692	635	GTTCTGGTTACTCTGAGGGTGGTGCCCTTTATGCTTTGGGCTTGATCCATGCGAATCACGGAGCTAACATTATAGACTACCTGCTGCAACAGCTGAAGGATGCCCAAAACGAGAATGTGCGTCATGGCGGCTGCCTGGGACTAGGTCTCGCTGGCATGGGCACCCATCGCCAGGATCTGTATGAGCAGCTGAAGTTTAATTTGTATCAGGATGACGCGGTTACCGGAGAGGCGGCGGGCATTGCCATGGGTATGG	GTTCTGGTTACTCTGAGGGTGG	GTTGTAGGACTCTGCCAGAAGG
65650	CG11866	Open Biosystems	FBgn0033486	577	CTCAACAAGTGCAAAACTGAGCTGCAGTTCTGGCGTTCGAAGAGTCCGGCCATCCCTGCCGTATGCAGTTCGTGCAATCAAAAGGTGGCGCCTGTGGTGCCGCCTGAAGATTTTCAAGCGCTGGTCAACCAGGGTGTGGATCCCGAGCACTTTATTATCATCAACGAAGATGTGGATGCCGAGAGCGATGTTAGTGTGGGCGAGCTAAAGGAGTTTGCCTCGCCGGATGAGTCCACCACGGCCAAGTTGCTGGCC	CTCAACAAGTGCAAAACTGAGC	TGTTGGCCTTTTGTACTCTACG
65591	CG11734	Open Biosystems	FBgn0031107	606	AGGAGGATCATCTAATAGGGGGGCCCATAATGGGAGCACCGCTGCAACTGGCGGAAACGATTGCGCAGGGTGGAGGAGAGGCGCCCGCCGATGCCACGGATGCCGGTCTGCAGGAGCATAGTCCCGAGGCTGCTGTTGATGCGCTGACCGGAGGAATGTCCGGCGGAGCTAACACTCTGCCACCGCTTAGCGCCGGCCCACTGAGCGCCTTTCAGAGCCTAACTGGATCCCTGTCTATGTCGGGATCGCTCTCCA	AGGAGGATCATCTAATAGGGGG	GTTTGGGCAACTTACCAAGG
65716	CG12000	Open Biosystems	FBgn0250746	461	TATGATTCAGGAGTGATGCTGGCCGCCGACACCCTGGTGTCTTACGGATCCATGGCCCGCTACCAAAACATTGAGCGCGTCTTTAAGGTCAACAAGAACATCCTGCTCGGCGGGAGCGGCGACTTCGCTGACATCCAGTCCATCAAGCGCAACATCGACCAGAAGATGATCGAGGACCAGTGCTGCGACGACAACATCGAGATGAAGCCCAAGTCCTTGGCCAGTTGGATGACCCGTGTGCTCTACAACCGTCGT	TATGATTCAGGAGTGATGCTGG	AGTTCGGAAGCTTCTACGGC
65706	CG11981	Open Biosystems	FBgn0026380	612	TACAACGGAGGATGTGTAGTGGCCATGCGCGGAAAGGACTGCGTGGCGATTGCCACGGATCACCGATTCGGCATTCAGGCTCAGACGATCTCCACGGACTTCAAGAAGGTGTTCCACATCGGCCCACGGATGTTCCTCGGGCTCACAGGCCTGCAGACGGACATCCTTACTGTTCGCGATCGCCTGATGTTCCGCAAGAATCTGTACGAGACACGCGAAAACCGTGAAATGTGTCCCAAGCCCTTCTCGGCCATG	TACAACGGAGGATGTGTAGTGG	TAACATCATCTAGTCCATGCGG
65730	CG12024	Open Biosystems	FBgn0035283	592	TGAACTGGATGCTAATGTCTCGCCCCAGCAGAGCCTCATCAACCTGAACGACTCGGACAGGGACCTGCAGCTGGTGGACACCACGGACGGCGGAGGAGCGGGTGCAGTCGGTGCACCTGGAGCACCCAGTGCGCTGTTACCGACGGCCGGTGCATCGCCGAACCATCAGAACACGGGCGCTTCGCCCAAGCAGCGCCCGCTGGGAGCGGCCAACAGCAAGGGAAGCAGCCAGAACAACACGCCCACCAAACGCAG	TGAACTGGATGCTAATGTCTCG	CAAGGAGTCTATCTGCTTGGC
65707	CG11982	Open Biosystems	FBgn0037653	669	CCCTTAAACTCCCAATTGTTCCGACTGAACCCAATGACCGGGTAAAGCTAGGCGCGTGTACCTTGTCCTCCTCTTGTCACATCAACGTCTACAGCCGCAAGCAGCCTACATCATCGGAAGGCGACAGTCTTGCACAATCGTCAGTGGAGCCGTTGCCCAGGAAATAAAGAACCTACCGCAGGATGGCAGAGGCAATGGTTGTGGAGGACCGCCCCGCGGAAGCCAAGCGATTCTTCTGCCACATGTGCAACGTGG	CCCTTAAACTCCCAATTGTTCC	CAAAGAGAACATTGTCCAGTCG
65686	CG11941	Open Biosystems	FBgn0026175	338	CTCTCCGAAACCATCAAGACCATGTTGGAGGTCTCTGCCGTGGAGAACGACGAGAATGCCATTGTGCCGCTGCCCAAGGTGAACGCGTTCATCCTATCCAAGATTCTGACCTGGATCTATCACCACAAGGACGATGATGCCCATGGAGCGGAGGGCGTGGAGTTGAGCCCGCAAAGCCCACATGACATCTCAGCCTGGGACGCCAACTTTATTAACGTCGATCAACCCACCTTGTTCGAAATCATACTGGCCGCC	CTCTCCGAAACCATCAAGACC	ATCTCCTCGGGAGTCTTTCC
65710	CG11988	Open Biosystems	FBgn0002932	668	CGTACGGAATCTGACTTCTGCCAGGGATATGTGTTCACTGCCCGTCCCATTCGCATTGGTGAGAAGCTGATTGTGCAGGTCCTGAAAACGGAACAGATGTACGTGGGTGCCTTGGCTTTGGGTCTGACCTCCTGCAATCCGGCCATGTTGCAGCCCAATGATTTGCCCAATGATTCGGATTTCCTGCTCGATCGCCCCGAGTACTGGGTGGTGAGCAAGGATATTGCAGCTGCTCCTCAGCGCGGCGATGAGATT	CGTACGGAATCTGACTTCTGC	ATCTGGAGAATATCTCCGTTGG
65687	CG11942	Open Biosystems	FBgn0031074	545	GCAGGTGTCCAAACTAAAATACGGTCAACAGTCCCAGCGGCTCAGAAATCCATGGGCCACAAAAACAGGTCTTTCCATCTCAACTCCCCGTCCACGGATGGCGAGACGTCTTCCGGAATGTTGAAGATGAAGCGGATCTCCTCGGGAGTCTTGCCCCTAATCATATTGGCCACCACATTGTAGGTGAGTTCCAGTAGGCCCTTGATCTGCAGTTGTTTGGCGGCCAGTATGATTTCGAGCAAGGTGGTTGAATTG	GCAGGTGTCCAAACTAAAATACG	ATGGTTACTCCCACCATCAAGC
65774	CG12099	Open Biosystems	FBgn0035232	635	ACGTAGCGGTGACTTTGACCATGAACTGAACTCTGTGTATACACAGGGCAGCAAGAAGCAGAATCTGAACCATCTGCTTAACTTCCACTGCGTGCCCAGGGAACTGGAGCGAGGACATCACCATCAGGCCCAACAGCACCACGGCCTGAGTGGCCGAAAGCAGCGCTACAACAAGGAGCAGTTCCTGCAGGCCAACTTTCAGTTCGTCATTAGATCGGGTGCAAAGGCTCAGGTTAATGGCTCGCCGGATGCACT	ACGTAGCGGTGACTTTGACC	AGTAGCGTTTAGCCTCTTCACC
65763	CG12082	Open Biosystems	FBgn0035402	618	ATCTAAGTAACTGGCGCTCCGCTGGTGGCTTGCAGCCTGGTGAGGAGGCTCTTCCCGAGCCCGCCACAGAGGAGGTGAAGTTTGCATTTGACGAGGCGGTCATGTCCGAGTTGCTGACCATGGGTTTTCCACCGGAAGCCTGCAAGCGTGCTTGCTATCACACCAAAAACAGCGGACTTGAGGCAGCCTCCAACTGGTTGATGGAGCACATCGCCGACGAGGATATCTCGGAGCCCTTTGTGGTGCCGAACAACA	ATCTAAGTAACTGGCGCTCCG	TGCTATCGTTGAAGATCACCC
65835	CG12227	Open Biosystems	FBgn0034863	563	AGTCATCAAATTGCAGTCCTCCGATGGCGAAATTTTCGAGACCGACATCGAGACTGCCAAGTGCTCGAGCACCATTAAGACCCTATTGGAGGATTGTCCAGTGGAAGCGGAGAACGACACTCTTATCCCGCTGCCCAATGTGAACTCGACGATCCTGAAGAAGGTCCTCATTTGGGCCAAGCATCATCGCGAGGACATTGCAGAGGAGAACGAAGAGGAAGCGGCCAAGTCCGTCGCTGTGCAGATCACCCCCTG	AGTCATCAAATTGCAGTCCTCC	TACATTCTAATCCGGAACAGGC
65836	CG12230	Open Biosystems	FBgn0000257	634	AACTGGCCTGGAACTATCTGCCGCTGGATGTCGACCTGGTATCGATGGAGATGCCCAATGCCTTCCGCGATGTGAGTGTGGACGGTGACACTAGCTCGCTGTATCAGGCGGCAGTGGGCCTAGTGCAGCTGCAGCGTCTATACGGTCGCATTCCGAAGATCTACGGAAAAGGAGAGTTTGCGCACAGGGTATGGGAGCACGCCAAGCAGCTGGGCCGGGATGAGCGGACTCTGTACAACGGCGACAAGGGTGTCG	AACTGGCCTGGAACTATCTGC	ACGAAGCTCTTGATCTCCTGC
65853	CG31392	Open Biosystems	FBgn0051392	618	GAGCTCTGCTCTAAGCATTTCCAGAACAAGGCCAATTTGAACCAGCATCTGCGGAAACACGACAAGAACAATATTCGGCACATGTGTAAAGTGTGCCAGAAGTCCTTTCTGCGACAAACCACGCTTCGGCTGCACATGAAGCGCCACTCAAATCGCGAACGTCAGTCCTGTTCCCTGTGCGGCAAAAGCTACAATGATCCGGATGCTCTGGGCCGACATTTAAGACAACACAAGACTGCCGAACGCTACCGCTGT	GAGCTCTGCTCTAAGCATTTCC	GTATTCCTCGTTGTCCAGATCC
65807	CG12161	Open Biosystems	FBgn0037296	576	CTGTGCCAACCAGATGATACGGCAGCTGCTGTTCCGTTTCAACGGGAATATAGATGCCGACATGATCATAGGCGGCGCGGATAACACCGGAGCGCATCTCTTCTGCACTCGCAGCGACGGCTCCACGGACACGGCGCCCTTCACGTCCATCGGCTCCGGCTACCAGGTATCCATGTCCATCCTGGAGTCACGGTGGTCGGAGGACCTCTCCGAGGAGTCCGCCTGCGCCCTGGCTTGCGACGCCGTGGCCGCGGG	CTGTGCCAACCAGATGATACG	CGTTTCTTTCTTTTGGCCTCC
65843	CG12238	Open Biosystems	FBgn0087008	642	AATGGACTCGATTATGGATTGGGCGGGATTCGCGGCGGGCAAGGGACCAACGACTGCCTCGCTTTCTGCAGCAATAACAGATCCCCCACCGGTACCGCTTCCATTCGCCATCAGGCGCTCCGTTAGCTGGGGATACTTGCTGGATTTGCTTTTAGGCGTGGTCGTTGTGAAGCTTTTAGCCGGTGCCGTCAGCTGGCTAAGCAATATGTTCGAATTGGGCGACGCAGCTGGCCTAACGCGACTGTCGGCCTCCTC	AATGGACTCGATTATGGATTGG	GAGTCGAACAGCAGTAGTCAGG
65885	CG12323	Open Biosystems	FBgn0029134	646	GAGATCAATCAGTTCATGCTGGGCACCTTGGCCGGTGGCGCAGCCGATTGCGTTTACTGGGACAGGGTCCTTTCGAAGGAATGCCGCCTTCACGAGCTTCGAAACAAGGAACGCATCTCGGTGGCCGCCGCCAGCAAGATAATGGCCAACATTGCCCACGAATACAAGGGAATGGGTCTGAGCATGGGCATGATGCTGGCCGGTTACGATAAGCGTGGTCCAGGCCTCTACTATGTGGACTCCGAGGGATCTCGC	GAGATCAATCAGTTCATGCTGG	GAAAAGCAAAACAAATTAGCCC
65921	CG12402	Open Biosystems	FBgn0038202	605	GAAAGGGAAGGTGATAGTGACGCAACACAACCTGGAGGCGATCCACAAGCATGCGAAGGGCGGAAATTGCTATTTGAGCTTCGAGCGGATTGAATTAAGAAATCTACGCCAGTGCCGCCAGTTGGAGAACTTTCTGCGTCTTGTGGGCCACGAAGTGAAGCATCTGCAAGTGCGCCATGCTCCTGTTTTCCGGAATCTGGATGGCAAGTTACCAAACCTTAAGGTTCTGACCATTGCCACGACTATGTCGATGGA	GAAAGGGAAGGTGATAGTGACG	ACAGGACCAGATGACAATTTCC
65898	CG12348	Open Biosystems	FBgn0003380	316	GTTTATTGTGTGGGACTGTTGCTGTTGCAGCTGCTGCTGCGTCTGTTGCTGCTGCTGCTTGAAGCCGTTTTGCTGCTGCTGCTGCTGCTGTTGCTGCTGTTGGTACAGTTGCGTCTGCGTCAGCTGCTGCAGTGGGTGCTGCAGTTGTTTGTCGATCGACATCGACAGTGAGGATGCTACCGGTTGTTGCTGCTGCTGCTGGGCTCCCAAAAATGGAGCCACCGCACTGCGTCCAGGATGTGTTTCTGTCAATCC	GTTTATTGTGTGGGACTGTTGC	ATCATTGTCTGAGTCCTCATCG
65935	CG12477	Open Biosystems	FBgn0036809	635	CCAACTACAAGGCTGCTACTGCCGGCGAGCAGGGCGAGGCACAGGCTGGAGCTACCTGCACTACAGTCGCTGTTCGTCCGTCAGGTGTTGCCACCTCTGCCGACATAGTGAAAGGGTCATCATCTGTGAGCAGCCACGTGCAGCCGTCATGGCGGAGCTCCTTCGCCAGGTCCCAGGACAAGAAGTGCGGCATTTGCTTCGAGACGATCATGGAGAAGGAGGGAGGAGATAAGCGTTTCGGCATCCTGCCCAGCT	CCAACTACAAGGCTGCTACTGC	AAACATATTCGGGAAAGGAACC
65900	CG12359	Open Biosystems	FBgn0027603	708	TAGAACCTTATGGCACACATCGGCTAGCTTCTGGCGGAGAAGGAAAATTGACTTCCGGTGGGCTTCGGCTTCGGGTTGCTCTGGATCGGCCACCAGACTTTCAGAGATATCGCGAATTAGATTGAAGGTTTTGCGAATACAAATAGTGCTCGGATCGAGTGACTCTAGCTGCTCCCAATGTTCAGGTGAAACGGGGTCTGATATATCTTCTGAAGTAGATCCTGGTTGAGCTTCAGCGGGCGGTAATGGTGTCGA	TAGAACCTTATGGCACACATCG	ACATACATCCAGGAGGAAAACG
65865	CG12276	Open Biosystems	FBgn0029512	398	AGTATGAAACCGTGTCCATTCCAACGCAGCGTGATGTGGATTATCCCGGCTACTCTGCCTGGCTTGATTTCGATGTTACCGAGCCTAGTTATTTGCGAAAATTGAAGCGCAATGGCCCGGGTGTTTTGCTATTAAGTGTCCTGCAAAAGTTCCGCACAACCCACAAGCGGGATCCCAGCTACAAGACCCGAGAAGCTGACCTGGAATTGCTTCGCGGAATTCGCGACGAACTGCTGCCCAACTCTATACTGGGCG	AGTATGAAACCGTGTCCATTCC	ACAAGTCTCTGGGTCAAAAACG
65937	CG12489	Open Biosystems	FBgn0260866	665	CGTAATTTGTTCTACATGCAGGCCAGGCGGGATCTGCTCGAGGGACGGCTCACTGCGCCGGACTGGAGTGGAGCGGCCAAGTTGGCGGCGCTGCTCTGCCAGGCGGATGGTCTGCGATTCAATGAGTCGTCGCTGAAGGCCGACTGCCCGATGCGAATGAGGCGGGAGTTGGCGCAACAGCAGCAGCAGCAACAGCAGCAGGCGCAGCAGCATAGGTTGGAGCAGCAGCGCAAGGAGAAGGAGCATGTGCTGAGC	CGTAATTTGTTCTACATGCAGGC	AGATCCTGGATGGACTTGAGC
65867	CG12284	Open Biosystems	FBgn0260635	750	AGGCAGTGTAACTGGAACCGCAGCCCCGCAGCCGAGGGTAACGGTCGCCACCCATGCGTCGACGGCGACACAGGCCACTGGCGATGTCCAGCCGGAGACGTGTCGTCCTTCAGCCGCCAGTGGCAATTATTTTCCCCAGTATCCCGAATACGCCATCGAGACGGCACGCCTGCGCACCTTCGAGGCTTGGCCGAGGAACCTGAAACAGAAGCCCCACCAGCTGGCCGAGGCGGGTTTCTTCTATACAGGCGTTGG	AGGCAGTGTAACTGGAACCG	GGACACTTTGTCACAGAGGAGG
65903	CG12362	Open Biosystems	FBgn0036082	755	TTGTGTACAAGGTCCTTTCGGTGGACCAGATTGTTCAGCATCAGCGTAACATCATCGATGAGGTGAATAATGTCCTGAATTTGCCACCGCAAGTCACGCGTATTATCCTAAATCACTTCAAATGGGACAAAGAGAGCTTGTTCGAAAATTATTTCGAGAGCAATCCGAAGGACTTCTTTCAGCGTGCCCATGTGTTGAATCCCTTTGAGAAGAAGATTGAACGCGAGTCTGCGGCGTCTACATCCTGTGCCATAC	TTGTGTACAAGGTCCTTTCGG	GATGGTAACATTGCACTTGGG
65927	CG12423	Open Biosystems	FBgn0040038			AGTAAAGGGGTTGGACTTCACC	ACGATGTACGTTGAACACATCC
66000	CG12799	Open Biosystems	FBgn0017456	389	AACTCTCCGATCTGGTTGAGGCCAAGATGAGCACTCTGCGCAACATCGAGAGTAGCGATGAGTCCCTGCTGATGTGGACGGGTCTTTTGGTTCCGGAAAAGGCGCCCTACAACAAGGGCGCCTTCCGCATCGAAATCAACTTCCCGCCCCAGTATCCCTTTATGCCACCAAAGATCCTATTCAAGACGAAAATCTATCACCCCAACGTGGATGAGAAGGGGGAGGTGTGCCTGCCCATCATCAGCACAGACAACT	AACTCTCCGATCTGGTTGAGG	CGTCTTCATGAACTTCTTGTGC
66038	CG13030	Open Biosystems	FBgn0259794	697	TCAGAATCGTTTGGTTGTTAGGTCTTAGGATTAATAGCTTGCGCATTGATTGTTGGCTGAAGCACAGATGTCTGTTCGCAACTCACGCCCCCAGTTATCGTGGCCGGAGCGGGTAAGTCCGCAAAGGACTATTGACACTCCAACGGCATCCGGAGAAATGTTGACTCGTCGTCAATCGGCACCAGCGTTGGTCGTGCCGCCGGAGGAGACCACGCACGTTGTGGTGGTCAAGCGGCAATCCCCGGACGCAGCCGC	TCAGAATCGTTTGGTTGTTAGG	GTATACGTCCCTCAACGGTCC
65979	CG12743	Open Biosystems	FBgn0003023	683	GAAACTAAACTGACTGCCATTCGAGCTTGGCGATGGCGTTGGAGTGGGCAAAAATGCCGCTGGCCCCAGCGAATCCTTAATATCTTGCAGCTGCTCCGGACGTTTGCCGCGCACCTTAACCGAATTCAAATTGCGCTTGGCGTAGGCACTTTTCTCAAGCGGTGACTGCTCTGTGGCATTTGCCACCTCTGGCGAAGGTGGTGGTGTTGACTCCACGGCAGTCAAATTGTCCTCTGTGGCGCCAATGACTACAGT	GAAACTAAACTGACTGCCATTCG	TGAATTACGTGCCAATGATACC
65969	CG12700	Open Biosystems	FBgn0026174	378	AGCTTGAGTCCTCGGATGGGGTGATCTTTTCAACGGAAGTCAAAGCCGCCAAGCTCTCCGAAACCATCAAGACCATGTTGGAGGTCTCTGCCGTGGAGAACGACGAGAATGCCGTTGTGCCGCTGCCCAAGGTGAACGCGTTCATCCTAAACAAGATTCTGACCTGGGCCTATCACCACAAGGACGATGATGACCAGGCAGCGGAGGGCGAGGAGTTGACCCCGCAAAGCCCACATGACATCTCACCCTGGGACG	AGCTTGAGTCCTCGGATGG	TCTTTCCCCTAATCATATTGGC
66043	CG13090	Open Biosystems	FBgn0032054	661	CCTGCTACAGGTGTATCTTCCCAGTTCCTCCACCGCCAGAAGCAGTCACCAATTGCGGAGATGGCGGAGTCCTGGGTGCTGTCACCGGTACAATTGGCGCAATGCAGGCTCTGGAGGCCATCAAGGTGATTGTGGGAATGGGAGATGTCCTCGCCGGACGCCTTCTAATCTTCGATGGCGGTAGCGGCGTGTTTCGCAATATTCGCATACGCAGCAAGCGACCCAACTGCCATATGTGTTCCGCTCAGCCGCTGA	CCTGCTACAGGTGTATCTTCCC	AAACTGGGGTCTACACTGTTCG
65974	CG12717	Open Biosystems	FBgn0030420	608	CTCGTCATTGTAGAATTGGAGGTTATAGCCGTGGAGTTGTGACTTCCCTGTTTATTGCCAGATGAACTAGGGTTGTCATGAGAACTAGCAGCTTGAATTCCATTGTTATCCTTTGCAATATGGCACTTCTTCTGTTTCTTGGCCTTGGTATTAGTATTGGCGTCTTGATCCGCCGACAATATCACTTGGCCATCATTGTTTTCTCCCGGACTCCCGCAAGGACTTTTCTTGTGCTTCTTGCCTTTGGTTGCACTT	CTCGTCATTGTAGAATTGGAGG	ATCTACAGCAGTGGAAAGCAGC
65986	CG12765	Open Biosystems	FBgn0033813	743	ATTTGGTTCCACATATCCATGCACATTGATCCGGAGGACGTACAGACCTTCGCTCTAATATGTAAACAAACCTCCAGACTGGTGGCTTCTCGCGCCTTTTGGCGCAATCTTTACCGGCGTCACTGCACCGGAGCCACCTCTGGTTGGAATCTGAATCTGCCCGCCGAGCTGCAGCTGGAGTCGATACGCAATTGTAAGACCCGGGCGCTTAAATCCCTTGTCATCGCGGCGCTCTTTCACTGCCACCGACCGCTG	ATTTGGTTCCACATATCCATGC	TTAACGAATCTCTGGAAGTCCG
66053	CG31721	Open Biosystems	FBgn0051721	702	CCAGACGCCGTACAGTCCGGGATCGGCTCTACCGGGCGCTGTCAACGGAGCGGGTGCAGCTTCGGCAGCGGGACACAATGGGTTGCATGGCAATGGAGGCGGTGCCGGCGGCGGAGCAGCTGCTCCAGTCACAAATCCCAATGGACCCGGCACACGGCACAGCTCGCACAGCTCCGCTGCCAGCACGGCCAGCTCGAATACCGGAAGCGAGAGCGTCACCTCCGACCAGGATCAGTCGGACAAGGTGAGCATCTT	CCAGACGCCGTACAGTCC	CTGAGGCAGTACTGGGAGAGG
66066	CG13213	Open Biosystems	FBgn0033609	653	ATAAGGAGAAATCTGCCACGGTGGATATAAACACACTCACTCCCTCGACGCCCTCACAAACCCCGCCACAACTGCTGGCCGTCGAAACTGCCACATCGGGAAGCACGGCCGTCATTCCGGAGAACATCCTGTCCCCGCCCAAGTCAGAAACTCAAACCGATGAGACTAACACGGCAACATCGACGTCCTGCTCCCCAGCCTCTGACGGTCAGCGGTCGCCGGCGGCGGATCAACAGTCATCGGCACCACCGCCAC	ATAAGGAGAAATCTGCCACGG	ACTCGTTGAAACCTTCTTTTCG
66078	CG13281	Open Biosystems	FBgn0022213	704	TCTTCTCCAGAATCTGCTTTCCTACTACCCTCCCGCTGAGATTCAAACTAATCTTCGTCAGATCTTTGGCCTGCTCTTCCAGCGATTGTCTCTCTCAAAGACTCCGAAGTATTTAAGCGGCATCATTATCTTCTTTAGCTTTTATGTGATTAAGTTCAGTGGCAGTCAGATGGCTCAATTGATAGATGAGATTCAGCCTAACCTATTTGGCATGCTGCTGGACCGCGTGTTTATCACCGAAATGGGCAAGATTCC	TCTTCTCCAGAATCTGCTTTCC	CGATGAATGAGCTTAAAGTCGG
66093	CG13343	Open Biosystems	FBgn0033882	625	ATGCACCATAGCAAATACTCCCAGGCTTCCGGAGCATTGCATTGAGTACGTAAAGATCATACAGTGGGAGAAACAGAATCCGTTTGGAGTGCCCCTCGATGGGGACGATCCCCAGCACATTGGTTGGATCTACGAACGGGCACTGGAGCGGTCCAATGAGTTTAACATCACCGGAGTGACCTATCGCTTGGTCCAGGGCGTTGTCAAGCACATCATTCCAGCTGTGGCCAGTACCAATGCAGCCATTGCCGCCGC	ATGCACCATAGCAAATACTCCC	CTGCTGTCCATCGTGTAGACC
66094	CG13344	Open Biosystems	FBgn0033884	612	TTGTCTGTTTGTATGGATTCGCTGATGGCGACGAGTTCACACGCACCGAGTGCTTCCACTACCTGCACAGCTATTGCCTGGCTCGGCATCTCAATGCCCTACGTCGCAACTACCAGGAGGAGTTCGATAAATTGCCTGCCTGGCTGCAGAAGACGGCCGATCCCTTCCAGGCGCTGTGCCCCGTTTGCCGTGAGCACATCGGCGACGAAACGGATAGCCTCAAGTGCGCCATGCCGCCATCTGAGTTGCTGAATG	TTGTCTGTTTGTATGGATTCGC	CATGCTGATGGTGATGATGG
66130	CG13472	Open Biosystems	FBgn0036450	691	AATCTAAAAAGACGCAGTGAAGCTGGCGGTGTGGGTCCGATCGAATCCGTGGGTCGTCCGGGACGCGGAGATCGTCCGCCCAGAGAGGGAAAGCGTGGAGCTAGCGCCAAGGACGAAGTTGAAGCACCCAAGCCGGCTGCCAACACCACGCTGTTTGATTTCCTAACCAATAAACTGCCCGCCAAGGAAACACCGGCCGCTAGTAATGCAGAAACCTTCGCTGCCGCTCCAACTGCCGCTCCGACTGCCCCACCC	AATCTAAAAAGACGCAGTGAAGC	CATTGGTTGTTTCATGATCTGG
66217	CG13933	Open Biosystems	FBgn0035270	727	ATGACTGTGCAGTGTTAGACGGCCGTAAAGGGAGAAGCCAGAGCAATGGGCGGCTCCGTGAGCCAGGTGTTCCGATCCGGATCCGCACTCCTCTCGCATCGCGACGGAAAGCTGTCCAAGGCCACCGAGGAGACCATACAGACACTGTTTGACATCCTGCGCGCCAATCCGAAGGTTTCCCTGCAGACCCTCGAGAGCCTGCTCATCCAGATCCCAAAGAACGAGAATATCCTGGCCATGCATGACGACTATGGA	ATGACTGTGCAGTGTTAGACGG	TAAGATTGATTTCCTCCGAACG
66147	CG13604	Open Biosystems	FBgn0039137	772	CTCAGTGCAATTGCTAAACAGCCACAACTTGACCCATCAGCATAACCCTAACACGCCTACGATCGAGATAACGACCAATATGTCTTCTTCCTCCACCTCCATGTCCAAGCAACCGGTGGACGAGATCTTGGTGGAACCACCGGCAGCCCAGCCTCCGCGTCCAGATGACACACTTAGTGTACACTCGGACCACTCCTTGCATCCCGGATCCCTTGACGCCTCGCATGCCAAGAACAGAAAGATCTACATTATGCG	CTCAGTGCAATTGCTAAACAGC	CTCCAATAGCTGGAGGATAACG
66148	CG13605	Open Biosystems	FBgn0039150	709	ATGGGTAGAAGTATCTCGCTGCGTGAGGGTGAGATGCGACACAATCACAGCCTTAACGGAGGACGGCACAATGCCAGTGCCATAGGACTAAACAGCAATCCGGCGGCCTTCGACGAACGCGAAGCAAATGAGAGCCAAGACCTTGACGAAAGCGATGGCAACGTGGAGAACGGAGGTGGAGGTGGCAATCCACCAGAGCCAGCAGAGAATAATCCAGAGGATGAACATCTCATCTCGGATGACATGGTGGTCCAG	ATGGGTAGAAGTATCTCGCTGC	TGATAATGAGATCGCTCACAGC
66208	CG32479	Open Biosystems	FBgn0052479	624	GAGAAGCAGCAGCAAATCGATTTCCACCAGCAGCAACAGGAGCAGCAGCAACAGCAGCAGCAACAGCAGCAGCAGCAGCAGCTTCATCCACTAGCACAGCAGCAGCAGCAAGAAGAGCAGCAGCAACCGCAGCAACTACAGCCGCTGCAAACCGAAAAACCGCCAACGAAAGTGCCAAACCTTGTTGTAGCTACAGTGGCACCTCAGCTGCAACAGCCACCGCTGCAGCAGCATCAGCAACAGCAAACATCACCT	GAGAAGCAGCAGCAAATCG	GTGACTATAGTTGGCTTTGCCC
66233	CG14040	Open Biosystems	FBgn0031676	701	GATCCCACCACCTACTATCTGCTACTGCAGCTACGTGTCGTTGTCACGGGCATACTATTCCAAATTATCTTCAAGAAGTACCTGTCGCAAAGGCAATGGATCTCCCTCATACTGCTGACACTCGGCTGTATGATGAAGCAGGTCGATTTCGGCAGCTTCTACAGCGATGCGAATGATGACAGCGAGTCCGCAGCCATACAGCAGCAGCTGCAATCACATAATAAAACAACTTCTGCAGAGACGCACGCTCACGGC	GATCCCACCACCTACTATCTGC	TAGATGGCGTAGGATACAACCG
66301	CG14472	Open Biosystems	FBgn0011230	623	TAACCGATCAACTGATGTTTGCAACTTTGGGCTCACAAGAGGGAGCTTTTGAGAATGTTCGAATGAACTATTCTGGCGACCAAGGTCAGACTATAAAGCACCTACTATCATCCGGAGTTGTCCGCCGTGTTGCCTTCTGCTGTTTGTCCTCGCCACATGGACGTCGTCAACAGTTGGCTGTATCCCATGAGAAGGGAAAGGTGACCATCCTCCAGCTGTCGGCACTGTTGAAGCAAGCAGATGCCTCCAAGAGAA	TAACCGATCAACTGATGTTTGC	CAGCATATTGTAGTTGCCATCC
66317	CG14536	Open Biosystems	FBgn0031950	389	GGCAAGCTATTAGATGACTCCCAAAAGATATCTGAGGTGATACGCAGCTACAAGGATGTCTACCAACAGCACCACATATTTCACTTGGTGTGTGCCAGCAAGCAAGTGATAAGGCCGGCTGCCAAAGCCCCCACTGTTCCGCAGAAGGATGCGGTTCCAGCTGGGCCCGAGGTCACTGGGAATGCAAATGAGCTGCGACAACGTCATGCTCCACATCAGCAGCAGGCACAGCAGGGCAACGCTGGACCACACGTG	GGCAAGCTATTAGATGACTCCC	ATCCAGGCGTTGTAGATGAGC
66295	CG14435	Open Biosystems	FBgn0029911	451	GAGAGTGCGTCTCTGCTGCATGTAGGACTGCATGGCGGATCCATTGTTGTTCCCGGCGGCTGTGAAGTTGCTGTTGCTATTGGCATTCGCATTACCGGACACGGATACGGTGACACCGACGGCCGGATGGCCGTGCGCGGCATGCGGATGCGAATGCGGACTGCTGCCGGACGAGGTGATCGATCCCTGTTGCTGCTGCTGCTGCGCCTGCTGCTGTATATCCGGCACGGAGCTGAGACTCCGCGCCCGCTGGCG	GAGAGTGCGTCTCTGCTGC	ATTCTCGAGCAGTTCAACAGG
66333	CG14619	Open Biosystems	FBgn0031187	638	ATGATACCGTCAAGAAACCACCGATCAGCGGAGGGAGTGTTGGCCACAACTGCAGCAGCAGCACTGCGAGTAGAGACACCAAAGCCGTCGATGGCAACAAACGGCTGTCCAGTTCATCCTCATCTCCATCGCTGGCCCGTTTGGTGGCCACCTCCGGACTGGACATTTATGAAAAGTACAGTCCGGCCAACTATAAACCCAACTGTGAACTGTCACGTTCCAGGTCGGGGCATTCTGAGACGGATCTAGAAAACG	ATGATACCGTCAAGAAACCACC	TAGACCGTTTAATTTGGCTTCC
66274	CG14224	Open Biosystems	FBgn0031057	630	CTTTGGCCTCAATCAATTCGGTGGCCTGGCCGGAATGGAGGCACTTGGAGCCGGATCGAACACGTTCATGGATCTGCAGGCGCGCATGCAGAACGAGCTGCTCAACAATGGCGACATGCTGCGCTCCCTGATGGACAACCCGATGGTGCAGCAGATGATGAATAATCCGGATACCATGCGTCAGCTTATCACGTCCAATCCGCAAATGCATGACCTGATGCAGCGCAACCCCGAGATCTCGCATATGCTTAACAA	CTTTGGCCTCAATCAATTCG	GTGTTGAGCACATTGTTCGG
66373	CG14739	Open Biosystems	FBgn0037987	438	ATGACCAACCTGAATGTTTGCCTCGAGGGTCCACTGGGCAGTGCCTACGAGGGTGGCATTTGGACGGTAAATGTGACCATGCCGCAGGACTATCCGTTGACGGCACCGCGCGTTCGCTTTGTCACCAAGATCCTGCACCCAAACATCGAGTTCATCACGGGCCTGGTCTGCATGAATGTCCTTAAGCAGGCTTGGTCATCCAGCTATGACCTGGTCAACATATTCGAAACCTTTCTGCCACAGCTGCTGCGTTAC	ATGACCAACCTGAATGTTTGC	CAGGTCGGATAGACTGAGATCC
66385	CG14783	Open Biosystems	FBgn0025394			CCAATCAGTAACACAATCAGCC	TTAGTTGGGTGCTTAACCAAGG
66412	CG14884	Open Biosystems	FBgn0027053	499	AGTACATGACCGCCTACATGGAAGCGGCCAAAGAGGTGGGACGCATGGAACACGCCGTGGGCTGGTATCACAGCCATCCCGGTTACGGTTGCTGGTTGTCCGGCATCGATGTGTCCACCCAGATGCTCAACCAGACATACCAGGAGCCATTCGTGGCCATTGTGGTTGATCCGGTGCGCACTGTTTCCGCTGGCAAGGTGTGTCTGGGTGCATTCCGCACGTATCCAAAAGGTTATAAGCCACCAAACGAGGAGC	AGTACATGACCGCCTACATGG	CCTAAAAAGTTCTCACTCTGCTCC
66343	CG14647	Open Biosystems	FBgn0037244	533	TGATCTGAAGGAGAGTGGTTCCGGAGCCAGAAAAGACGACGCCGCACCGGCAGCCGGCGATTTCGTCGCCGCTAGCGGATTCGCTCCCAATCGTTGGGTCAAACTGAACGTGGGTGGACAAATCTACGCCACTACCATCGACACTCTGGTGGGCAGAGAACCGGATTCAATGCTTGCTAGGATGTTCCTGCAAAATGGCAGCATGAAGCCCAGCGAGCGTGACGAGCAGGGAGCATACCTGATTGATCGAAGTCC	TGATCTGAAGGAGAGTGGTTCC	AATCTAGCTTTCGTAGATCGGC
66471	CG15104	Open Biosystems	FBgn0034410	691	CTATAAACGCTGGCTTCTCTCCGGATTGGAGCCCCCCTAGGGTACGCCCGTCGACCAGTGTGATTGTGACCAATCCTGGTGCCACACATTCCTTCAGCGTGACAATGGCCAGTGATGGCAGTGAGCTGCCGGGGATTTCCATACGCCGTACAACCAATGTGGGCTCACAAACGGTTGCCATTAACCTGAGCATGAGGCGCCCAGCGGCGGTTGCCAGCGAGGAACCAGAGGTCATCGAGATCGACGACGGCGATG	CTATAAACGCTGGCTTCTCTCC	GATTTCTTCGAACGTATAGAGCG
66472	CG15105	Open Biosystems	FBgn0034412	634	GGTCAAGAAGACCCAAAGATCCGGTAGCAGTGACAGCAGTGCCTCCACCGAGAGCTCAGCAAGTTCGGCGGCAGCAGCGGCTGTGGCAGCCACATCCACATCCGCAACTGCGGCAGCACCTGCAACATCCAGCAGCAATTCGACAAGCCAAAATGCCAAGGCGCCCAGCTCATCCAGGTATTCCACAGCCAGGGATACCACGGCAGTGCCGGAAAAAAAGCCCTTTGTGAGTCGCTTCCTGCCACAGCATAGCAC	GGTCAAGAAGACCCAAAGATCC	GCTCTCACTTGTGTGATGTGG
66450	CG15011	Open Biosystems	FBgn0035518	484	AAAACACTCTACACTCGGGAGCGGCAACCTGTCTCATTTGCATCGGAAGCATTCGGCGGGTGGAGGCCATTTGGTCTTGCGAGAGCTGTTACTGCTTCTTTCACTTGAAGTGCATCCAACGGTGGGCCAACGACAGCATGATGCAGATGAAGGTAAAGGCGGCAGAGCAGCAGAACGGCCAGGGCCACTACAATCATCTGGGCGAATTTGTGCCGCCCAAGCGACAGAAATCCCTTCACTGGTGCTGCCCCAAGT	AAAACACTCTACACTCGGGAGC	CTAGATTTACCACACAGGCACG
66441	CG14992	Open Biosystems	FBgn0028484	653	ACCAGCGAACATTCGATATAGGAATCTTTCCCAGAAACCTACTGGAGCAGCGCAAAGTGGGTGCTGCCGGAGATGTGGTAATGCGAAGCAGCGTTGGAAATGGTTCGTCGTCTTCGCCATTCGGCTTTTGTTGGGGCGGAGCAGCTGCAATGGCCAACGGAGATGATCGACAGCGAAAGTGTGCCTCGATGACAAACCAGCCCCATGCCAAGGAGCGCAAGTCCACGTCCAGCAAGCAGTTTGCGTACAACAAAC	ACCAGCGAACATTCGATATAGG	TGTATTCGAGTAAGTTGGTGGC
66525	CG15432	Open Biosystems	FBgn0031603	290	AGAAAAAGAAGAAGCACAAGGGCAAGGACAAGGAGAAGGAGCTGCAGAAGGCGTTCGTGGAGCAGCAAATAGCGGAATCGGGGGCCACATCCTCCTCCGCCACCAGTGGCTACGAGCGGAAGCTCACCAAGGCCGAGCTGGCCAGTAAGAAGCAGCAGGAAAAGATGCGCAACAAGCGAATCATGGACAAGGCACAAACCACCCACAAGGAGCGCGTGGAGAAATTCAACGAGCACCTGGACACGCTCACCGAGC	AGAAAAAGAAGAAGCACAAGGG	TCACTTCGTCCAGGACACC
66479	CG15118	Open Biosystems	FBgn0034418	555	TCCAAAGTCTTCTGTTACTCCGGAGGAGTATTTTACTCAGGAGTTTGATCTTCACGGAAGGGATGTTGGCGGTCCCAAGAACCTGAGCACAAAGGTGCAGCGCTTTAGAGCCAACTTATGGTTAGCCGAGGAGCATCCCATTCGACTGCAGGAACAGGTGCTTCCCATTCTGGATCTCATGTCCACCATGGCCAGTCCACATGTGTCCAAGCTGAGAGACTTTATCACCATGCAGCTGCCTGCTGGTTTTCCAGT	TCCAAAGTCTTCTGTTACTCCG	CAGATATCCACCTTGTCGTCG
66528	CG15437	Open Biosystems	FBgn0027609	628	TAGTGAAGTTTGCAAGCAATGGCACGACATTGTCGGGAAAAACACGGCCCAGAGCATGTGGAAGGCGTATATCAAGCAGCGCTGGCCGCTGTTCGACAGTTTGGCAGACAATCCAAACTGGTATCGGCTGTACGGGGCACTGATGTCTTCCTGCTTCTGTCGCACTTGCCTGATTGAGATGGGCGGTCGGGGTCAGGATGCACAGGAGGCAGATCCACAGCTGGGCGATCGGGAGCCGGGCAATGTAATGCGCAA	TAGTGAAGTTTGCAAGCAATGG	GATGTATCCAAGTTCAGGCTCC
66529	CG15439	Open Biosystems	FBgn0031606	707	GAGCATTAAGTCTCTGCACACGGCTTTGGGCCAAATTGCACCCAACATGACGCTGCCCAGCGTGGATCTCATTGCGCATCCACTGCCAGAGGCGCCGCCAAAGACCAGTACGCCGACTCCACCCCAGCGTCCCATCTCGGTGCCCACGGCAGCTGCACTGAAAATGGGCGTGGGCTTTCCGTTGGGTCATCTGGGGCCACCGGGCAGTAAAATGGACTCGTCACGCATGCTCAGTACTCATGCCAAACAGGGCAA	GAGCATTAAGTCTCTGCACACG	TACATGGGGATTGGAGTTTAGG
66602	CG15814	Open Biosystems	FBgn0030873	445	CTAGGAGGCATACACACAGGCACACATATGTACATAAATACATAGCTACGTATAATATATAGATATAGATACATATATCCAAAATTGCATTTACGTTTCGATTAAAGACTCCAATGGAAAAGGAAAATTTGGGTGCCCAAAAGCAAACCACACACAGAACTGGAAACCCGCAAACAGATTGGATGGCAATGGCATTCGTCTACAGATCTTTCATCCGTCATCGTCATCATGGTTCAGGTTCATGTAATGGAGTCG	CTAGGAGGCATACACACAGGC	GGAGTAGATCCTGATACCGGC
66603	CG15817	Open Biosystems	FBgn0028476	632	GCGGGGAGAATAAGTATAGTTGCAACCAGTGCACCGGCTACACCGAAGCCATCCGCTCCATCTCGTACGAGGTGCTGCCGCGGTTACTGGTCATTCAGCTGAATCGCTTCTCTGGCGGCATGGAGAAAGTGAGTACGTACGTGCCGACCACCTTCACTCTGCCCTGTTTCTGCGCCACCTGCTGTGAGCTGGGCGAGGGCAACAAGCTGCACGTTTACAAGCTGTACAGCGTGATCACGCATGTGGGAGCCACCC	GCGGGGAGAATAAGTATAGTTGC	ACAGCAGTTGACTCCTTGGC
66534	CG15445	Open Biosystems	FBgn0031161	622	GGCTCAAAGTTTCTAGAGTCCGTGGATAACTATGCTTTGCTGAACCTCGACATAGTGTGGTGCTATTTTTGCCTGAAGAACGTTACCCAGCTCCCGGATGCTGAGCATCGCTTGGCCCGCTGCAGTCGCAATTTCGGCATCAGCTATGGCGACAATTTGGAGAGGCTGTACTCCTTGAAGGGCAAGGACTGTCCCGAGAGGGCTTTAATTATGCGGCTTAAGTTGCTCCAGGGCGTGATCTTCTTCCACCAGAAT	GGCTCAAAGTTTCTAGAGTCCG	CATTATTAGAGCGCTGCAAGG
66620	CG15923	Open Biosystems	FBgn0038814	658	CTCCAGAATTTGAGAAGAAGGCGGAAGGCGGACCTCTGTCAGATGAGCAGTCTTATGGAATTTCTCCTGCAGCTGGCCGGAAATGTGGCATATGCTCTGCTGGCGACTACTCTGCTGCTCCTACTGCTGCAAGCCTCCAATTCTCGCCTACTGAAAATCCTACTCAATACCGCCTTTGTGCTGCAGTTCCTCTTTCTGGGCATCCACCTGTGGCGCTCCAGCCAGCTGGAACTGTTTCTCATCGACTGGGAAAGA	CTCCAGAATTTGAGAAGAAGGC	ATCGTCCGTGGATGTAGTAACC
66651	CG16781	Open Biosystems	FBgn0029661	629	TCATCGGTGTAGTTCAAAATGCAACGACCTAAGCGACGGAGATATAACTTCTGGTCGAGATACATTTTCAGCAATCCCTTAATTCCGATATAGGCAATACCACCGAGTATGGTGCGCTGCAGTGCATCGTCCAGCCTACCGAAGAACACATTTCCCACCGTTGTGGCAAAAGTTGGTAGAAAAAATGCTCCGCAAATGAGACGAGAGATGTAGAAGGGTTCGGTGATGGACGGATTATGTTGGATTGGTGGCAAA	TCATCGGTGTAGTTCAAAATGC	AAGCTGGATTATGCAGTTAGGC
66688	CG16894	Open Biosystems	FBgn0034483	648	GATCACCATGTGGTATTCAACGGTTAGGAACCCAAGTATTGCCCTCATCAAACAGGGCTACCATATTCTCGCCGAATACAATCTGGTGAAGGAAGAGCTAAAGAACATCTATGCCATACCCAGTTACGCTTGTGGATTGCACTGGTTCGGCGTCATCTTTGTGCACAGTGGAATCTATGCGGGCAGCGTGTTTCGCTTCTCCATTCTGCTGCCGGAAAATTTTCCGGCGGACATCAGCCTGCCCACGGTGGTCTT	GATCACCATGTGGTATTCAACG	CAACAGGGACTCTTCAGTTGG
66712	CG16982	Open Biosystems	FBgn0025638	449	AACCACATCATGGACTTGTGCATCGAGTGTCAGGCGAACCAGGCGTCCGCCACTAGCGAGGAGTGCACCGTGGCCTGGGGCGTCTGCAACCACGCCTTCCATTTCCACTGCATCTCTCGCTGGCTAAAGACGCGCCAGGTATGCCCACTGGACAACCGCGAGTGGGATTTCCAGAAGTACGGCCACTAAAATCTACAAAACCCCCAAGACCCACCAGATGGAGGGAGCAGCACTTCCCGCAAGCTAGATGATGGA	AACCACATCATGGACTTGTGC	AAGGGTGAAAGGTAGAAACATCC
66665	CG16807	Open Biosystems	FBgn0036621	723	AGTATCGGACATGTGGTACAGCTGCTCTACCGCGCCAGCTGCTTCAAGGTGTCCAAGCGGGAGGCGGACTCGTCGTTGATGCAGCTCAAAGAGGAATTCCGTACGTATGACGCCCTACGCCGGGAGCACGATGCCCAAATCGTTCAGATAGCCACCGAGGCGGGTCTGCGAATTGCACCGGAACAATGGTCTTCCCTATTGTATGGCGACGTGATGCATAAAAGCCACATGCAGAGCATCATCGATAAGCTGCAG	AGTATCGGACATGTGGTACAGC	TGGTTTCTTTATGGCTCCTACG
66713	CG16983	Open Biosystems	FBgn0025637	609	GATGAGGAGATCTTTGACACGGATATCCAGATCGCCAAGTGCTCCGGCACTATCAAGACCATGCTGGAGGACTGCGGCATGGAGGACGATGAGAATGCCATTGTGCCGTTGCCCAATGTGAATTCGACGATTCTTCGCAAGGTGCTTACCTGGGCTCACTACCACAAGGACGACCCCCAGCCAACGGAGGATGATGAGAGCAAGGAGAAGCGCACAGACGACATTATCTCATGGGATGCAGATTTCCTAAAAGTC	GATGAGGAGATCTTTGACACGG	TTTAAATCGAGTCTCTGCTGGG
66702	CG16941	Open Biosystems	FBgn0038464	678	GAGACGGTGGACTATCAGCCATTCGAATCGGGCAACTTCCCGCCACCCACGAATCCCGACGAGGTAGGAGCCCGTGTGCTAATGGAAGAGCGTCTAATGGACGAAGAGGGCGATACAGAAATGCAGATCGAGTCGGACGACGAGGGCGACTCCCAGGCTAACAACCTATTGGACAGCGGTCTGAAACTCTCGCAAATGGAGAACCGTGTGGGTATACAAATGAAGAACGTATCGTCGTATGGCCAGCCGACTGGC	GAGACGGTGGACTATCAGCC	CTTCTTACCAATGACGGTCTCC
66704	CG16952	Open Biosystems	FBgn0030701	683	CTTGTCATTGATTTTACGTGGCGTAGGTTCCGGCACCTCGGCCGGTTCGCTTGGCGAAGTGCACGCACTGACCAATACCGGCCGGGTGCGGCCAACGACTCTGGAGGAGGCCATGGAGTTATATCAGATCGGTCGATTTCTGGAGCTGGATATATTGGCACAGGGCTGTGAGGATTTGATTCTCGAATGGCTGTCCATTGAAACGCTACCCACGGTCCTCAAGTGGGGCTGCCAGCCGCATGGCTCCGCCTGGGT	CTTGTCATTGATTTTACGTGGC	CATTGATACGTAAATTCTCCCG
66716	CG16988	Open Biosystems	FBgn0035136	508	GTCAGGCCAAAAACAAATGGAATTTAAAATAGTTCAAATCAAATTCGAATACGAAAATAAGTGTTGTATTTTGAAAAAGAAAAAAAATTCGTAATTTCACACCATGGCCGAGGAGATAGAGGTTGAGGAGACGGAGGACTTCCACGACATGGACTTCAATGACGAAGAGCCATCCTGTAGTGGAGGAGCTGTCCAGGCCAGGACGGAGCGCTTTGTGGTGAAGAAATGGGTTGCGCACGCCATGTGGGGATGGGA	GTCAGGCCAAAAACAAATGG	GCTATCACCACCTAATATCCCG
66733	CG17033	Open Biosystems	FBgn0036546	471	AAGCTGTGCTCGTTTTGAGCTGCGACAACCTCCACATGACTGAGGACGTCATGATCGATCCAGGTTTGGTCATGATCTTCGCCCATGGCATCGAGTAGGCCCTCAGCCGCTGATTAACCACTTATCCTAGGTTAAATGCTAACTATATCGAACAGTGCTCAGTTTTGTTGATTCCTTAACGTAAGAGTAAGCATTAAAAACAATATTGTAAGGAAAAACTCGCAAAACAAACCATTCAAGCGCCTCATGACGACT	AAGCTGTGCTCGTTTTGAGC	ACGAATTTAAACGCGAATTAGG
66757	CG32346	Open Biosystems	FBgn0000541	606	TGACTCGAACACACAAGACTCCGATAAAATAGACTATATTGAGAGTATGGACGTTTGTAGTAATGTTGAAATTGAGAGTACCGAAGATTCCATTGTTACGGGCTTAAACTCTGGTAACGCTGAAGATGTCGATATGACACCTGGATGGCGGCGAAAGCGTAACCAGAAATCGAAAAAAAGCTACATCGGCACTAAAGATGTGTTGGATCAGACGTTAGACAAGGATATACCACTTAACAAACAGAACCGCAGATT	TGACTCGAACACACAAGACTCC	TGCCAAATTGTGTTATTTTTCG
66725	CG17019	Open Biosystems	FBgn0033783	742	CTCGTTCGATTCCAAAGTTACCACAAAGCCGCCGGAGAGCAGGCAGCCCGAGGTGCCCACCCACATCTTCGAGCAGCCGCGAGTATCTACGCGTGAGATACCCACTTATGCCAGTGCCGTAAACGGCGGACCGCAACACGTGCATGTCCAACAGCAAGCCACAACCACCAATGGTGGCAGTCAAAGCAGCAGCAGTCCCTCGACTTCCACGCAGTCATCGAATAATCGCGATGCCAGTAGCAGCAGCCAGGCCCA	CTCGTTCGATTCCAAAGTTACC	CATCTCACTATCATCACCCTCG
66741	CG17068	Open Biosystems	FBgn0031098	678	CTCCATCTTGATCTCTTCGACCAGCACATGGCCGGCAGCATTGTCGGGCGATTCCTTGGTCAGCACCTGACCTCCGCTAGCAGTCTCTTCCTGGCCGGACTCGTTCAGGATGCCCCGCTCACTGGCAAACTTCAGCAGGCAGTTGAACAAATCCAGCTCGGAGTCGATGTTCAGGCGATTCTGGTCAAGAATGGCCATCAGGGTGGAGACCTCGATGTCCAGGAAGCTGGGATCGGACAGAACCTCGCGCGTGTT	CTCCATCTTGATCTCTTCGACC	CAGTACCTGCTCCACTCGG
66731	CG17030	Open Biosystems	FBgn0035584	551	TACTCGCAGACAAGAACACACGCAAGCTTTTCCACCCGCTAACACTTAAAGCACAACACAAAAACACAGGACACCATGGCCAAAAAGGAGGAGCCTCTTATGGACGGACCCAAGCGGATGAACCGCGAATTGGCCCTGATGTTGGAGGATAAACAGAATTTGCAGTTCCGAAACCTCTTGGTGGAGCCGAACAACATCTACAAGTGGACAGGCCTGCTGATGCCGGTGGCACCGCCTTATGACAAGGGTGCCTAC	TACTCGCAGACAAGAACACACG	GGTTCACTGTACTTCTGCACCC
66816	CG17268	Open Biosystems	FBgn0017557	602	CACGGATCCTTATAAATCGAGGGCAGGTCGAGTGCCAGAGCCATCGACTCAACTTCGAAAACCAGGTGACCCTCGAGTACATCACCAGATACCTTGCCCAGCTCAAGCAGAAGTACACGCAGTGCAATGGACGTCGTCCTTTCGGTATATCGTGTCTAATAGGAGGCATTGACGCCGATGGCTCTGCACGTCTCTTTCATACCGAACCATCCGGGATATTCCACGAGTACAAGGCGACCGCCACTGGGCGTTGGG	CACGGATCCTTATAAATCGAGG	CAACAAAATTTAAACAAAGCTCC
66828	CG17301	Open Biosystems	FBgn0031442	478	AAGTTCTCGGATTTCATCCTCCGGAACATGGATCTTTACAAGATAACCAACGGATACGACTTAACCGTTCGCGGAGCGGTGCACTTCATCCGGAGGCATTTGTCCGCCTATTTGAAGAGCGATTGCACGTTCCAGGTGTCGCTGTTGGTGGGCGGATACGATTTGACCAGCGGTCCCGAGTTGCACTACATCGATTATTTGGGTAACTCGGTTCCCGTTCGGTACGGTGGCCACGGAGCCGCCATGAACTTCTGC	AAGTTCTCGGATTTCATCCTCC	TGTTTAATATCCTTCGCTTGGG
66865	CG17440	Open Biosystems	FBgn0030120	494	CGTTCGATGGCTAGATTAGAGCCACACTCATCGCTGCAGTACTTGCTCTGCGGCCTCGCATGGGAGCAGCAATTGGGTCCGTGGCACTGCTGGATGCCCTGTAGCTCCGGATTGAGGAATATCTCCGGACTGACCGCCCGCGGGCTCACCTGGACATTGGAAGTCTTGGGTGCCGCCTTATCCCGCTTCGTACCTGCTTGAGTCGGCTGCGACTCCTTTGGTTCTTGGGCGCTGCTGTTTTTGCGCTTCGCTGCC	CGTTCGATGGCTAGATTAGAGC	ATAGAGATCACCGAGAAGGACG
66866	CG17446	Open Biosystems	FBgn0030121	707	CCTCTGCTTCTCGAACTCTACCAGATGCTCCTGCTGTTTGCGCACCAGCTCGTCCATCACCTCGTGGTTGTAGGTGGAGTGCAGCATCAGGCCGAGCAGGTTCGCTCGCGAGGTGAGCTGCTGCCGCATCACGCGCTCCTGCTCCATCAGGTCGTCCATCTTGAGCCATTGACGCACACGCTCCAGATCTATCTCAGCACGCCGGATCTTCTCCCAGGCGTAGTGCTTGAAGCAATTCTTCTTTGGCGCACGACA	CCTCTGCTTCTCGAACTCTACC	GCAAGCATCTTGATAACATTCG
66878	CG17492	Open Biosystems	FBgn0086442	777	GAGCGCTCTAACAGTATGATGGACCTAAGCCACCGACGCGCTGACCATGTAATGACACCGCTCTCTGGCCTCTCCGGTAGTTCGGTTGCCGACAAGCTGGTGCGCGAGGCTGCCCAGGGCCATTTGGATTTCGTGCGGCAGTACCTGGACGTGAATCCCAGCCAGGTGGATGTGATGAGTGGCGGCAAGGCTTGTATTCAGGTGGCCTCTCATCAGGGCTACGTCGATCTTGTCAGCTACCTCATCTCCAAGGGT	GAGCGCTCTAACAGTATGATGG	GCGTATATCTAACTCCGCTTGG
66833	CG17331	Open Biosystems	FBgn0032596	261	CGCATCCAGCATCTATGACCGATACTGGCACCCCAATATAACCCAGGCGGAGGCCTACGACGTCTTCAAGAAGTGCATTGCCGAAATCCAGAAGCGCCTGGTCGTCAACCTCAAGAACTTCACCGTCGCCGTCGTGGACAAGGATGGTGTGCGAGATTTGGAGCCAATCAGCGCTGCTAGCCTGGCCGCTTAGTTAGGTTTTGATTTAAGCATTTAAAATGCAGTTTTGTAATAAAATGCGTCTGGATTCTTGGC	CGCATCCAGCATCTATGACC	AAATTAGCCAAGAATCCAGACG
66948	CG17735	Open Biosystems	FBgn0260794	645	ACTCAGCATGGTAGTGGATCGGGGGCAGCTGCAGCCGTTGATTCGGAAAGCGATGACAGTGAGGTCGGTCGACTACAGGCTTTGCTCGAAGCCCGAGGACTGCCGCCCCATTTATTCGGTGCCCTTGGCCCAAGGGTGACACATATTCTCCACCGAACCATTGGTAACAGCAGCAGTTCCAAGGCCAATCAACTTCTGCAAGGATTACAATCCCACGACGAATCCCAGCAGCTGCAGGCTGCCATTGAAATGTGC	ACTCAGCATGGTAGTGGATCG	CATGTTTAGGCAGCAATTAGCC
66956	CG17754	Open Biosystems	FBgn0030114	649	CAGTACTTTATGCAGGTGTGCCAGAATCAGGAGTTCTTCCAGCTGAACGCCGATCAGTTGGGCAAGCTGCTTAGCAGCGATGATCTCAATGTGCCCTCGGAGCAGGATGTCTTTCACAGTCTGATGTCGTGGGTGCGCCACGATTCCGCTGCCCGTGAGCAGCACATACCGGAGCTGTTGGCCCTGGTGCGACTGCCCCTACTGCAGCCAGCGTTTATCATGGACCACGTGGAGAACGTTTGCAATGCCAACGAG	CAGTACTTTATGCAGGTGTGCC	CATAGAGTGGACCCTCCAGC
67022	CG17991	Open Biosystems	FBgn0039498	702	TGTTTTGAGACCGATAAGGAGGCAGGTCGCCAGGCTTGGGTGAATCCATGTCTCTGCCGAGGAACCAATAAGTGGGTGCACCAGAGCTGCATTTCCCTCTGGATCGACGAGAAGACCCGAATAAACAACAATCTGCAAGCCGTTTCCTGTCCACAATGCCAAACGGAGTACACCATTGCATACCCGAATCTCTGGATTTTCGATAGGGCTTTGGAGCTGACCAACGATCTTATCCTAACAAACTTATATAATTGC	TGTTTTGAGACCGATAAGGAGG	GATCGCTATGAAAGTCAATCCC
67094	CG18282	Open Biosystems	FBgn0029855			ATGTTGTAGTCGGACAGAGTGC	TTTTCGTTAAGACCCTCACTGG
67037	CG18028	Open Biosystems	FBgn0002566			AAGGTGAAATTTTATCCTCCGC	AATATTTACTTGTCCATCCGGC
67042	CG18042	Open Biosystems	FBgn0250903&FBgn0085470	622	GTGTTAACGCACTGACCGTAGCCGCCGGAGAACTATACCTGGGCCCCTCCACCTCCTCGTCGGCGGCATCACGAAATCGTAGCTACAATGGACACGGACACAGCCAGCGGCACGGTAGTCTTTCGTCCACGCAGGAGTCGCTCAGTGATCGGGAATCTGTGCACAGTCGCGCTTCCAGCACCCACAGCGCTGGGGCTGTTCACACACCCACTAACAGCTCGAGCAGCACTGGAGCCACCTCGTCGACCATCGACA	GTGTTAACGCACTGACCGTAGC	CCTGATGTGGAGCTAGTTGAGG
67066	CG18174	Open Biosystems	FBgn0028694	750	CTACGTCTTGGAGGTGCTATGCCACAGGCCGCCCCGCCCACAGATGCGCCCGTCGTAGACACCGCCGAGCAGGTGTACATCTCGTCCTTGGCCCTGCTCAAGATGCTTAAGCACGGACGGGCCGGCGTGCCCATGGAGGTGATGGGTCTGATGTTGGGCGAATTCGTGGACGACTACACGGTGCAGGTCATCGATGTGTTCGCCATGCCGCAAACGGGTACTGGAGTATCCGTAGAGGCCGTGGATCCCGTCTTT	CTACGTCTTGGAGGTGCTATGC	GTTGTAGTTCTTGGCGAGATCC
67104	CG18319	Open Biosystems	FBgn0000173	684	CGTTTCTATTGATTTGTTCGAGGGTTCTGGTGTCTATATACATATAGCCGTATATAATTCTATGTGTAACTGAAATAACCAACCCATAACCATTAACACATGTAGCATCAGATATGATAAATCAATTGGAAAGGCAAACAAGAAGGGATTTTGATTTCCTTTAACTCGTCATTTGAAAACTCGGCTTAAATGTCAATTCAAAATAGAGAATTTTGATTGTATCATTTTCAGTGTTTCAGAAAATTTAAGATGTGA	CGTTTCTATTGATTTGTTCGAGG	TTTGATTTATGGTTGCTTTTCG
67109	CG18341	Open Biosystems	FBgn0029812	625	ACCGAAATGATTACCCTGACGACCAGCGCCGAGCTGGATTTGCACCGGCTGAACACCGAACGACGGGTGCCGGTAGTCTGTGCGAGCATGATGCTTCGCAGGACCCTCTTTCGCTACCAGGGTCACATTGGTGCCGCCTTAGTGATGGGCGGCGTGGACACGACTGGGCCGCAGCTGTACTGCATCTATCCGTGCGGTTCCAACGATAAGATACCCTACGCGGCCATGGGCTCCGGCACCTTGGCAGCCATGTCG	ACCGAAATGATTACCCTGACG	ATGGTGATTTAGTCTGCGATCC
67145	CG18495	Open Biosystems	FBgn0026781&FBgn0050382	691	ATCGCTTACGACAATGAAATCGGCCCCAGCGTTTACAAGACGGACCCGGCTGGCTACTTCAGCGGGTTCAAGGCCTGCAGCGTGGGTGCCAAGACTCTGGAGGCCAACAGCTATCTGGAAAAGAAGTACAAGCCCAACTTGTCGGAGGAGAAAGCGATCCAGCTGGCCATCTCCTGTCTGTCCAGTGTGCTCGCTATAGACTTCAAGCCGAACGGCATTGAGATCGGCGTGGTCAGCAAGTCTGATCCCACTTTC	ATCGCTTACGACAATGAAATCG	AAAAGATTCTGGAATGGACAGC
67195	CG18749	Open Biosystems	FBgn0042182			CTTACGATTGTTTAGCCCTTGG	GTCATGGTGCAATATGAAGTGC
69476	CG14937	Open Biosystems	FBgn0032377	476	AACTAAAGGCCTCAATTTGTCGGCCATCGCCGGGAGGACTTGTGGGACTAACTATCCTCGATAGGACATCAAAGACAAAGTTCCTGGAATAGATCGACAGCTTTCGCAGGTTTGGCAATGTCAGTAGTTGCTGCGTAATATCCGACTCCATACACACGTGGTAATCCGCAATCTTGATATGCTCCAGTGTGGGACACAGCTGCAGATCCGCCAGATCACAGCAGTTCACCTCGTCACAGTCCTCCATTATGTCAA	AACTAAAGGCCTCAATTTGTCG	CAATGTGTATAGACGGAGACGC
69638	CG17329	Open Biosystems	FBgn0028896	284	GGTGTGAAGACACTCAATCAGCGTCTGGACAGAATGGTGGAGAATTCAACTTGCTCCATTTGCCTGTTGCCCTGGACGGACAACGGAATACATCGCCTGGTCTCGCTCCGTTGTGGCCATTTGTTTGGCTCCAGCTGCATCCACATGGCCATTCGGCGCAATCATCGCTGCCCAATCTGCCGGCGACGGGCTCGCCACTTCCACGTGCGCAGGATCTACAGTCCGAGCTTTTTGTCTCATTAATTCGACCATCTC	GGTGTGAAGACACTCAATCAGC	ATGAAAACTTCAATGAAAACGC
69606	CG31829	Open Biosystems	FBgn0261268	337	GCGAGGCAGAAGCTAATCCCTGAGCGGACAATCGATTTTGGGACTGCTGGTGTTGCTGCATTGAGGAGGCGTTGGGCACATTGATGTTCATGCTTCGCGCCTGCTGTCCAAGAACGTTTTGCCTTGCAATCCGGCAAGGCACGGCAGAGTCCACATTACCGACAGTTGCGCCATTGAAGTTGTTGGAGCCGGCCACCATGCGATTGTGGTAGCGGCCGTTGGCGTTGAGGTTGTTCAGTGGCTCCGGCTGCTGTT	GCGAGGCAGAAGCTAATCC	GAGGAAGAGAGGAGCCACTACC
69655	CG31807	Open Biosystems	FBgn0051807	375	GTTTAATAACACACGCCAGACGTCTCTTTCAATAGCTACTTTGCGGCATATTGGGCACATATCGGCATGCTGCAAGTGGGTCCGGATGCACATCTCCCCAAAAAGGTGACCACATCTAAGCGAAACCAAGCGGTGATGATCCTTCGCTTCCCAAGGATCCAGGCATATGCAGCAAGTATTTTCGATGGCAATCTTCTCAAGCTGCTGTGTTAATTCGTCCTTGGACTCGAACAACAACTGCTCTTGCAATAATTT	GTTTAATAACACACGCCAGACG	AAAAGTGAGCAAAAGGACAAGC
69693	CG15150	Open Biosystems	FBgn0032660	490	CCTGGGATAAGATTTTGTTTGCGTTGTTATAATGGAGCAACAGTTTCTTTAGGTGTGAATATTGTGTTACGGTCTTTCGAAAGTATATGCCACAAGTCTATTTGTGGTATTTAAAACCGTGGTATTTTTAGTTTAGTATGCTTTCTGCCATATCACGTCTTACAAGAAAATACGATGGAATTCGGGCTCATCCACTCCGCACAATGGGCATACCCTGCCAGTGTCGACAGCTCTCTTAATGCACGCTTTGCAGAA	CCTGGGATAAGATTTTGTTTGC	TGATAGTGAAAGCTCATCGACC
69754	CG10360	Open Biosystems	FBgn0003231	561	TCAGTTTGTCGAGATGATGACCAACTTGCCGCTGAACACAACAACGGCCACGGCACCAGCCGAACCGCAGAAACCGAAGGCTGCAGAACAAACTGAAAGTCCTCCACAAGCTGAGCCCACTGTTACCGCTGAAAAGGCAGCTGAATCCGAGGCCAAACCAACTGAGCCGAAGAAGGTTAACACTGATCAAAGTGTCCCTAGAACCGAAGATCCAGTGACGACTCCACGTTCCACTCAGCCAACTACTCCAGTGAT	TCAGTTTGTCGAGATGATGACC	GAACCAGAAATTGATGGAGTGG
69821	CG31626	Open Biosystems	FBgn0051626&FBgn0026577	243	GGGCTTTTAAAGTTCGTTGGATTTGCTTTGGCAAGCTCTTGTCGCAAGACGCTCAAGCTGAATGATGTCGAACTGCAGATGGGCCCGCACTTTTATACCAAAAGCCATGCTTAACTTGGTCTGGCCCATTATTATTGCTGGATATCCGTCTTCGCGTCTTCGGTGTGGGCCTGGCGCTTCTTCTAGTCGAAGAAAAGGTAGACAGTTAAGAAGAGAGCGGAGCAGTGATCATTAACCCAGAGG	GGGCTTTTAAAGTTCGTTGG	CCTCTGGGTTAATGATCACTGC
69798	CG2617	Open Biosystems	FBgn0032877	437	GACTGCCTCCTAGACTTTGTGGTGCACTCAATCGTGGCCCATGGCTTGAGCTTGCTGAACAGTGCGTTCCGGGCCTCGATAGGATTGGCCCTGCTCCTCGTTCTCTATATGTTCCGCCGCTATGTGTACCTGATGCTCATCTACCTGCTGCAACGTGGACGCATTGAAATCTCGACGAAGACGCAAAGCGTTTACCTATGGACCCATCATAAATTGCAACACTTCATACACAATGTTTGGTATGTGTCAGAGAAC	GACTGCCTCCTAGACTTTGTGG	CAAACGTAAACTGACAGGAACG
69788	CG31688	Open Biosystems	FBgn0051688	277	GTCAAGCAGAGCGTCAGCCGGAACAGCAACATCCGGAGCAGCAGCTCCAACAGCACCATGGCCTCTGCCAACCATCGCGGTGGCGGCGGACGCGGTGGAGGTGGCGCTGTCGCCGGTGCCGGAGCGGATGGCAATGCAATCGTGGGCCTGCAGATCGGCTCCGCCTGGTTTCAGCGCAAGATCAACCTGAGGCCGCAGCACCGCGGCGTCCACCTGGTCACCGAGGAGATACTCCGACAGATGCCGGAGCTGGCG	GTCAAGCAGAGCGTCAGCC	GACATAATCCCACTGAGAAGTGC
69799	CG9316	Open Biosystems	FBgn0032878	518	TCCAAGTGTAATCAACTGGACGCGGTCACTTAGCTTCCTGCTGCTAACACAGACATCATCGGCCAACAAAGCAACAAAGTTCAGTTCCAATAGAGCAGCAATTGAATGCGAAATTTATTGCCGGCGATCGATCGCTTGGATCGAATTGAATCGCGGATTCAGAACTGTATCGAATATCGCGTATTGTTCGATTTCGGTTTCCATTCGTTTGGCTTGTTAGCCAGCCGCTTGACGTACTACAGCCAAAGGCCCAAA	TCCAAGTGTAATCAACTGGACG	TTATTTTTGCCATAAGGAACCG
69980	CG30357	Open Biosystems	FBgn0050357	617	TAGGTTAAGTCCACCGTGTTCCTGCATTGCATTCGATGATGATACGGACATTTCCGGTCGTATATCCAAGTGCGTTGCACGGGTGGCTTTACGCAAGCCTTATGCAAATAGTGCTTAAAAGCCTCCCGATCTTTTCCATAAAACATCCGCGTGGTCGTGTACGCGATGCCTTCATGAATGGCTTGGCGCACAATTGGCTGCGCTACGATTCTCCCCACCCCCACAGATGTGACATCCGGTTTCTGTAAACGGATG	TAGGTTAAGTCCACCGTGTTCC	TTTATGGAGATTCCACAGTTGG
70071	CG12052	Open Biosystems	FBgn0005630	352	GAAATTTCCGAAAAAGAAATGCATTTACATCGAAACAATTTTGTAAATCTCCAAAATTATCTGGCAACGGTGTAAATTCATAGGTTTAGAGTAAGAATTCATCACACAATATGGTAACTCACAACAACAAGTGCTAAACAGAGACTACGAATGCTAAAACATCTTAGTACTAATCGATCTAGGTTGCAAGTATTGCCTCCCCGGAATCGGCATGTTTCTGATTCATATGCTTGCGCAAGTCCGATCTGTACTTGC	GAAATTTCCGAAAAAGAAATGC	GGCAAGACCTACAAAATCAAGG
70072	CG2368	Open Biosystems	FBgn0004399	347	ACGCGTATTTATTTTGGTCTCGCGACCATTCTGAGAACCTTGAATCGGCAGTTGATTGTGGAATTTCGAACTAGATTGTTTTCCCTTCAATGTGCTTATGTGCTTTGTTATAATTTTCGCTTAGTGTGAGACTGAAAGTGCGCCTAAAACTGTTGAAAAACCCCATGCCCAATATTATAGTGAAGACGCATAAAACACAACCCATACATGAATCAAATGCTTTATAACCATATTGTTTGAACAGATAGAACGAAG	ACGCGTATTTATTTTGGTCTCG	CTCGTTTTGCTTTCTTTTATCG
70104	CG13221	Open Biosystems	FBgn0041174	395	CTGTTCCGGGATTACTACACGGGCGAACGGATGCACGTACGCTCGCAGAGGATCTTTCAGCCGATTCGGGTGCGGGTACCCAAGAGCCAGCAGAGTCCGGATCAGCTGGTTGACGTACGCAGCGAAGTGCTGATCCACTTTCCGATGAGATCGCTGCGCGAAAACTGCCTCTGGCTGGTCGCCCGCTGGCTGATCCGGACGAGCAACGCGCCACGGAGGATTATCCACGGATACCACATACCCTCGACGCTGAAG	CTGTTCCGGGATTACTACACG	AATCAAGCCTGTCTCTCAGTCC
70214	CG17048	Open Biosystems	FBgn0033828	242	AACTGCCTGGACACCTGGCCATCCATGTCCAGGCTGCTCCGACAGATTGGGCAACGCTTGGCCACCCAGTTGCGAGCTTCCCTGTACAGTGCTAAACAGCTTTTGCAGAACGCATGATTGCAGTGCAGCTTCTCTGGATTCTGTATGCGATCCAGGCAAAAGGCACACATATCCGGCTGATCCCCATCCTTAATCGTATCGAACAACGATGGATGATCGCCGTTCTCACTGGAGTAGTCGCT	AACTGCCTGGACACCTGG	AGCGACTACTCCAGTGAGAACG
70285	CG12857	Open Biosystems	FBgn0033963	619	CATCAAATTGCGAACTACATCCATGGCGGGATTGTCCTTCGACTCGACGTATAGGACACATGCCGTATCCTCGTTGTAGTATTCCTCATCATCGAAATATTTCCAACAATGCGCCGCCAGACCAGAGATCCTCAAATAAGTGGCGGCCACATAGACCTCCACAATGTGAGCCAGCTCCAGGACGGGCTCATCGCTCAGCATCCATTTGTAGGAGAGCATAAAGGCCTTCTGGGACACGATCTTCTCGGGCAGGGT	CATCAAATTGCGAACTACATCC	TAGTGCCGAGAAGTTATCCTCC
70262	CG10108	Open Biosystems	FBgn0013725	478	TGTAGCTGCCACATCCTTAACCAGTCGCTCCACTGGTTTCCGGCGCGGCGCCACACACTCCACCTTGCAGATCGCATTGCTCCTCTTCTGGCCCTGCGGCCTAAGACAGACGAACACCGACTGCTGATTGCGCTTCTTGGGACTCCGCCGCAGACTCTCCACACAACACTGGCGCAGCACTCGGCTCATCCGGCTGACGGAGGCACTGCGTCTGCTGGCTCTTCGCTTCGAATAGACTATGGGTGCGGGTGTGGG	TGTAGCTGCCACATCCTTAACC	CAAATTCCTCTGCTTTAGCTGC
70321	CG30466	Open Biosystems	FBgn0050466	733	GAAATTAATGCCGTATGTGTGGCGTGCTTATAACAAATGTGCATATATATCCTTGATTGAAATGCAGCTGAGCGACAAGGATTTGCTATTCTTCCTGGAAAGTACTCAACAAATCCTCAGCACTCTGCGGCTCAAAATGAATAATAGATCTAACTTCGAAACACTTACCAGCTGTAGTTTTCCAAAACTTAAAGATTTTCGATTTTCCACGCATTCGTTTAACTTAAACGATGCGGACGTGCCAAGAATGTTGAA	GAAATTAATGCCGTATGTGTGG	ATGCATACCAAAATTAGCCACC
70383	CG15605	Open Biosystems	FBgn0034196	304	TGACCTTATTTAAAAGCGCTGCCTTTTCATCTCGGTATTCAGCGTGATTTGTAGCCGGGTCACCACCGGCACAATCATCTGGAGGCCAAGATGTTCCTCCAAAATCAGGTCAATCTCTTTGCGGAGAACCTGCTCAAAGGCGTCGCTCACATTGCGCTTCTCCACGATCTCCACCAGCGGCCTTGCGAGTGGATAGTTCGCAGCACAGGTGAAGAGCAACTGGAGGGCATAGCCTCCTCGCTCCCCTGCTCCCAC	TGACCTTATTTAAAAGCGCTGC	GCAATTGAAAGTTCCACTGTCC
70360	CG18471	Open Biosystems	FBgn0024232	519	GGAGAGTAAGTGGAGCAAGTCCAGTCGAGGGGAGTCCAGTTTCGATTGCCCCTATTCGTCCAGGGATACCAGCTTTGACGTTTCCATTTCGCGGTATCAGTCCACTAGCTACGAGGATCAGACCTCCAGCTTTGAGATTGTAGATACCGATGAAAAAGGCCAGGGCAGACGAGCCGTTGATCTGAGGAAGAGCTCCATTGAGCTAGTGGATGCGGAGACCTTCCAAAGATCTGGCTCATCCTGCGGAGGCCGCAA	GGAGAGTAAGTGGAGCAAGTCC	TATGGACTTCTCTGAGGTTCCG
70372	CG8910	Open Biosystems	FBgn0025833	530	AGTAGTGTGAATAACCGGAGGCCGATGAAGCCGCCGATCCCGTCGAGCTCATCGAGTACAGGCTGTCCGACTGGGAGACTCGAGCATGGGCTGATCCTCGGGCGGCGTAATGATGCGGGTGATGCCGTCCCACCGCCGACTTGTGCAGCGTGGGCTGGTGGAACGAATGGTGGCCGCTGTGCGCATCGTTCATCGAGTAGGAGCTCGCCGAGGGTACCACACCGCCGGCGGCCACTCCGGCGGAGGCCCAACTCT	AGTAGTGTGAATAACCGGAGGC	GAGTAAACTGGAGGAGGAAAGC
70408	CG14485	Open Biosystems	FBgn0034262&FBgn0034261	426	CATTCAATGGACTCACGAAGGAAACCAAAAGAATTTTAGATATGCCGCTTACAGCCAGCGAAATATTAAGCCTTGTTTGAATTTTCACTTGATTGATGTAAAGTACAAAAATGTTTTAAGCTTTGTTTACAATGTCCAGCACTGTTGTTTAATTTATAAGCTTGTATCCTATACAATTATTTTAATCATTTTGCATTTGCTTTGACCGAAAAGATGCGACATTTTGCACTGATTTCGAGAGCCAAAGAATTTAAA	CATTCAATGGACTCACGAAGG	CATTTAAATTGGCACAAAGCG
70494	CG7417	Open Biosystems	FBgn0086358	505	GTTCAGTCATAACGCTACAGCCAGAGCCGCCGTACGCGCGCGACTTTCGCAGCATTGACTTTCCGCCGACGACCGCGTGTACGCCGCGGCTACCCTCGCCCAGTTCGGCAGCGTCACCAAGTGCGCCTGGTGGACGCAAGAGCTTCACCTCGCTCAATCTCACCCTGCGCCAGCCGACGGGCTCGGCACAATCGGCCATTGACATCACCGCCGGTCCGGCGCCCAGTGGGCAGGGCAGTGGGATCACCTACTCCA	GTTCAGTCATAACGCTACAGCC	ACAATGTGATTCTGCTCCTGC
70440	CG5738	Open Biosystems	FBgn0022238	226	GTTGATCAGATGTGAATGAGCGGGTGTGGGAGTGGGCGGGCGGATTTGGCCTCCACCTCTACTTTACAGGCTAATCATTTCAATCTGTCCAGCTTTAGCTTTGTGTGGTCATTTGTTGGCGTTCTTCATCCTCCTCGTGCACTCTTATATGAATTTGTATACCAAATGTCGTTCTCGTAATGTTGTTTCTTTTGCCGCTGGTTGGAATTTTGTTTTCTTGCGTACA	GTTGATCAGATGTGAATGAGCG	TGTACGCAAGAAAACAAAATTCC
70442	CG10916	Open Biosystems	FBgn0034312	374	AAGCTCAGTATCCATAGGGACGTAGTTATGGAGAGTAATAGTAGTGAAATGGAAGGTAACGGCGGAAAAATCGCAGAAACTGCACCCACAAATGACTCATCACCTTCACTGAACATTTTATGTGCAATTTGCAACGAGTTTTTCCGGGCCAACGACATAATTTTCTCAACTTCACGGTGCGGTCATGTATTCCACAAGGACTGCCTCACCCGATGGCTGAATAGGTCCAGGACCTGCCCCCAATGCAGAGACCCA	AAGCTCAGTATCCATAGGGACG	CTGTCTCTGTCCAGATCAATGG
70489	CG7230	Open Biosystems	FBgn0003254	790	ATCTCTCGCTGGCTAGAAAGGAGCGGCCACCATCGCCCTACTCGCCCCAGCCAACCGAGGCTGGTGCCGGCGTGATTATGCACGCCAGCAGTGCGTCCGCCAATGGCAAGGATCACGTGGACTACCCATCCTCGCCGCAGTTCGTTCCCATTGGTCTGAAGAGGGAGCTGATGGAAGGCGAGGACGCTCAGGCCCGGGCCGACTGATTAACGCTCACCATGGCCTGGCAGTATGCCACGGACAGCCTAGACTCCT	ATCTCTCGCTGGCTAGAAAGG	GTACAAGGTGTAGCTAACCCGC
70558	CG13442	Open Biosystems	FBgn0034546	403	GTAATTCAGGTTATTGCACTGGGTGGCACCATCGACGCAGTGCCGCAACGTGGCAATGGAGTCTGTGGCCGCGGCTTTGGGTGGGCCAGCGGAATAGGAGGAGCTGGTGGCGGCGGCCAGGACGGCCTCGGTGCTGACCAGAGGATGACTTGGGTGCGGTAGCTTCTGGAACTGAACATTTGGCTTTAGGCCCAGGGAGCAGGCCGGTATCTGTGGATCCTCCGCATCTGCTGTCGTACCATCCTTGTCATAGCA	GTAATTCAGGTTATTGCACTGGG	TAATTTGACACGGAGTCTGTCG
70679	CG13549	Open Biosystems	FBgn0040063	354	TTGTTCCTCGATTTCTTTAGCCCTATAGATGGTGCACATTTCCACGTGCTCCCACCTAAGCGCTTTCCTGGCCAACTGTTCAGCCTCGCTGAGGTTTATGAAATCATTCCAGTCTTTCGAGAGAAAGTCCACAATGTTCTCCTTATCTCTGCCCTTTGCACCATACATCACCATGCGTGACTTTCCACACTCCATGCTGAATAAGTGAAGGCCCCTGCTGTCCTGGCCAGCTATCATGACATTTGGGGATTCGGC	TTGTTCCTCGATTTCTTTAGCC	CTGGAAGTGAGTTCAAAGGTGG
70723	CG15800	Open Biosystems	FBgn0034904	430	GAATTTGCTCAATGAAATGATCCTGGAATCTTGGGATCTTCTCCACGTAACCGCTGAACTGCGTCTCCGGCTCTCGGCTGCTGAGGAAGACGAGTTTCTGGGCACAGAGCTTGTAGAGCCAAGGGATGTCCAAGTAGTTGCAGCCCTCCATGATTTTGCAAATGCTATCGATTTCCACGCGCAGGAACTCCTTGTCCCAATCGGAGATCTGCAGCTCAATCTCCTCGGCCGGAAGAGGATCTTTGCTGTCCACCC	GAATTTGCTCAATGAAATGATCC	ATAAGCGTAAATCTGGCTCTGC
70759	CG30165	Open Biosystems	FBgn0259210	378	GGCTCTGGTCCCTCTTTCCGCTCCGCCCGCTTGTCGCTGAACTGCTCGTCCGTTGCTTCTTCCGGCCGCGACTTCCGCTCCTCTGCTCATGCTCCGGACTCCGGTCGCTCCTCCTGTGCCTGCCCTTGCTCCGCGCCTGAGCCGCCTGCATCACATTCAGCCGCGTTTGAACCGTGATCAGGTTGAGGCCCACCGGAGTGCCAATAGCCCAGAGAAGCAGTGTAAGGAAGATGAAGAAGGTGAGGCCGTTGATGA	GGCTCTGGTCCCTCTTTCC	CCTACTTGACCACCAGTAAGGC
70760	CG30164	Open Biosystems	FBgn0259210	338	AGCATGTTGTAGTCCTCGTCGTAGAGTGATCGGCAGACAAAGACCTCGGCATTACCGCCCACGGCCAGGGAAAACACCCCGAAAATGGTGAGGCAAATGCTGGCCAAGCAGATGAGCATCACGGCGATGAAGAAGACCACGCCGGACTTGGCATTCGATTCGCAGAGGAAGCAGCAGTAGGACATCAGCATGAAGAGCATTACCCACACTATCACCGTGCCGGCAATCCAGCCCACACTCCAGTAGGCGTCTGCC	AGCATGTTGTAGTCCTCGTCG	ACCTCTACGGTAAATGGACTGC
70761	CG30166	Open Biosystems	FBgn0259210	329	AAGGATGCAGGACCACGCCCTCTGCGAGGGGCGGACATGGAGGGACTTACCCAGCGGCAATTCCTCGGGCGTGATAAGCGATAAAAATTCACTAACGTAGGTGAATATAAATGGTCCTGGCGCAATGTCCATGCCTGGTATGCTGTAGGTAAAAAATGTGGCTGGCGTCGTTGTTGGCGGCGCCGTTGTTGTTGTTGTGGCTAATGCTATTGTGGATCCGGTCAGGGCGGACGTGGTGGGTCCTCCAAGGGATGC	AAGGATGCAGGACCACGC	GCAATCTAACACTGCCAACG
70858	CG9097	Open Biosystems	FBgn0004870	455	GGGAACATCAAAGTCTATTGGGGGAACTGGGATTACATAGATACTTATATATCGTGTGTGCTTATATACGGGCTATGGCTATGGTAGATGTTCTTGCGTATGCAAAAATAGTCATGTTTATCATTATCATCGTAATTAACTCTTGTCCGATTAATCAATTGTGTGCTTGCCAAACCAAACGTTGCCGAAAGTATGCCTAAATGCCTAAAAGGGGTTTAAACCAAATAAAGAGATACTCATATATGTACGTTCTCC	GGGAACATCAAAGTCTATTGGG	TATTGGAAACCCAACGTAGTCC
70815	CG16778	Open Biosystems	FBgn0003715	575	CAAAAGCAGGGAAGTACATTGGATTGGCGTTGGCAGCCCCGGCTGCCCAATCCCGCCACAAGTTTCAATCATGCCCGGTCCCACCGTTGGATGGCGTAAGTGGTGGGCCCGTCGCGCTTATCTCCCGACGGTGCTCCAGCGAGAGCGGTATTCCAGGACCTGAGTAGTCTTCGTCCACGGAAGAGGACTGCTTCGATCCAACAGACTTGCAGTCCTCATCCATGCTCACGCCAAGATGGTGCATAGCCGCAGCTG	CAAAAGCAGGGAAGTACATTGG	AAAGGACAAGAACTCCATGAGC
70862	CG9102	Open Biosystems	FBgn0025525	721	AGGAGTTCGTCAAAGACATTGGTCAGGTTAGACTGATAGTTGTTCCACCTCAGGCAGAACTGCTGCCCCTCGCCGCTGGGAGGAACTATTTTGCGCCTCGGCGGTTTTGTCTCTGGATTGGTTTTGATCTTGGTCTCCACGGGAGAGGATCTCTGACCGAATTCAAAGAGCGCCGATCCGGCTAGCTTAAGATTTGGTTGAGGCTGTGGGGAAACTGGTAGGGAGCGCGACTTCTTGGCCTCCAGGCACATGCGC	AGGAGTTCGTCAAAGACATTGG	GAAAATGTGTTAGAAATCCCGC
70945	CG32486	Open Biosystems	FBgn0052486	340	AAAGGTGTCTCCATAAAATGGCGCTATCTCATCTCATGTACAAAATGTAGCCGAATCTACACTAAACTTAGGTTACAACCTACCGCGTTACGTCTGCGTGATCTTAAACTTCATTGAAACATGAACGGGATCGGGAACGGGTTGCGGGCTATCGGGAAGCGGTTCTCGGTTAGGCCCAGGCTCGTCGTTACCGCCTCGAAGTATTACATATACATTGATAGAAAATATAAGTCAACTATATCTAGGTTTTGCACA	AAAGGTGTCTCCATAAAATGGC	TTTCTGCTGAACAAGTAGACGC
70949	CG15812	Open Biosystems	FBgn0035405	765	GAGGAAATAGACGATAAGCCCCGCAAGTTGGGCGGGGGAAAGACGCGAATCCGTCGCCCCATAAGTGCGAAGGCTGTCAAACGATTGTCCGATTGCAAGCCAACGCGAATCCAGCAGTTCGCAGCTCTGAAACGTGAGGTAAAAGACGATATCAACGATGCTTTGGATCTGGCGGCCGACGCGGTTATCATCGAGGGCTTAAGCCTACAAAAGGCCGCCGACCGGTTTGATATCTCCAAGACAGTCCTCTGGAGA	GAGGAAATAGACGATAAGCCCC	GGGACAACATGAAGTTAAACCC
70939	CG9970	Open Biosystems	FBgn0035380	686	AAGACCACTTCTATGTGGTGGCTTTCGCAGGTGGACAAAAACTCGTTGATATCATCGCACTGGGTGCGCACACTGATAAAGTATATAGCGTGCTCCAGCAATTCCATCATCTCCGGGTCCGTATTGAATGCCAACATCCCGGGTTCCTTGCTAAAGAGGTCAAACTTCTCCGGATGGTTGAAAGACTCGCGCAGGCTAAACAAAAAAGTCATTGGCATATGGTGAAAGCGGACGCACTTCATCAGACGCTGAAAG	AAGACCACTTCTATGTGGTGGC	AAGTTCAAGGAGAGAGAGGTGC
70975	CG10855	Open Biosystems	FBgn0035461	623	TTATAAAATCGCTTAAACCGGCTTCGATTAAAACAAGAGCTTAGCTTCTGCCGCCCTTTAGCCTTTTTCGCTCCACTTCCTTGCTGTAGAAATGAAGATGTCTATTGACCCTGGCCACCACATTTAGCTGGCTTTTGTCCAGATATCTGAAGATCTCGAAGTACAATTCGTCCGGGAGGCCCAATAGCGAGGGCTGTAGCTTCATCTCCATCTGCATTAGTTGCTGCGATCGCATGGGCTGGAACAAGTGCTGTT	TTATAAAATCGCTTAAACCGGC	GAAGAGACACCTCATTCAACCC
70983	CG14983	Open Biosystems	FBgn0035479	387	AACTTTAAGCCGTAGATCCTGCGGACTTCGTGATGACGGGCTCTTCGCGAGCAAGTGGGGCACCGAGAGCTCTCCCGCAGGACGTTGTTGATGCAGTGGCGCCCAAAGAGGTGGCCACAACGCAGGGACACCATGGAATGCCTGCCATGCGGCTCACATTTCAAATCGCAGATGGAGCAGATGTTGACTTTGTACAGGAAGTCCAGTGCCTTGTTGAGCGATTTCAAATAGCTGTGCGTCTGGGCAATGTGCCTC	AACTTTAAGCCGTAGATCCTGC	CAGTCCAGAACAGCGACTAGC
71054	CG4603	Open Biosystems	FBgn0035593	641	TGAAAACGAAAATAGTCCAGGCCACCGACATCGAAGCGACGCAATTGCACGTCCTAGTAGGCTATCCGCCCAAGCCATTGGATCTCTCGCAGCAGCAGGAGCAGCGCGCCCTCAAGGCGGTCGGAATCAACAGCGGAGAGACGCTGATTGTGGAGGAGAAGGCTGCCCCTGCTCCTGCTGCCCCTGTGCCTGGCGGCACCACCGTGGAGGATGACGAGGCGCTGGCGCGTCGTCTGCAGGCCGAGGAGGAGGCAC	TGAAAACGAAAATAGTCCAGGC	GTTTTGTATGTCCACCACATCG
71158	CG8042	Open Biosystems	FBgn0027554	352	ACGATTCACTTGCTCCTTGGTCAGCACCAGAACCACCGCATTGGGCACTAGATTTAGCTCGTTCAGGGTCTTGACCTCGTCCTCCGTTTGGAACTCCCTTCGTGGGTAACTGGTAGCCAGGGTAAAGTCGCGTACATCGCTCGCCGCCAGCATCTCGTTTCGCACGTAGACACGAACGGTAGCCAGCACCTCGCCGGCTGGAAAGGATTTGGTGCGCTGAATGCCACCGGGTAGTCGGATCTGCAGCCTCGTCTC	ACGATTCACTTGCTCCTTGG	TTTTAATACGCCGGACATTAGC
71221	CG4911	Open Biosystems	FBgn0035959	628	ATCCTGGAGTAAAGAGACACGGCGACTGGAGTTCATGCGATTGGAATATTTGTACGGCGCGTCCACATAGTGAATGCTGCGCAGAGTTTCCCTGTAATGCAACGACATCCAGTCCAAGGCTTCGGCGTTCATCTTTTCGCAGAATAGCAGTCGCACATGGGTTACAGGCATATTGCTACGCAGCACACGATGCTGCAGTAGTGCGATGGCCTCATAGGCATACACAAGGGTCAGCACCAACTCAATGCTCGAAAA	ATCCTGGAGTAAAGAGACACGG	GCCGTTGATTCTGTTTTTAAGC
71189	CG6765	Open Biosystems	FBgn0035903	538	ATGGAGTGCTGTATGTGGTCCTGCCGCCGGATCTTAGCCATCGCGCCATCCAGATCCTGGTTCAGTACATGTACAGCGGCGAGGCCACAGTTTCCAACGACATACTTAACGAGGTCCTGCGCGGCGGTGAGATCCTCAAGATCCGTGGCCTCTGCCGCACCAGCTCTTCCAATGGCGGTGGATCCGGCTCAGTGGTCACGACCACACATCATCCCCATTCACTGGCCGGGCATCTGCATCCGCGAGAGGCTAGCA	ATGGAGTGCTGTATGTGGTCC	ACGGTTAGTAGTCCTGTGTGGG
71375	CG12520	Open Biosystems	FBgn0036324	390	GAATATCGAGACGCATAGCTCCTCCAGATTGGCCAGACAACCCAGCATCTCCACACAGTCAGTCGTTGAGTAGAAGCCCTTGAAATGCCGTAAGCTCTGGATGCGAACCAACTGGCAGGTCTCCTGCATAGTAAGACTCCCTCCGTCGATGGACAGATGTGTCAACTGAGATTTGGCAGCTAGAGCTGAGAGAAGTGGTTCAAAGGAGCCGCTTCTGCGAATGCCAAAGTAGGATAGTTCCCCCAGCTTCGGCAG	GAATATCGAGACGCATAGCTCC	AATCTTCGCAGTCTTCATTTGG
71399	CG32121	Open Biosystems	FBgn0052121	425	ACTATAGAGTTGACCTTGGCCGAGAGCGCTGGGGTAACTAGCCGAGGAGCACTTGACCACCGGCAACTGAGGGGAGAAGTGTGCCATGGTCGGGGGAGCGAGAGTTACTGGTGAAGTGGCCACAATGGGATTCGGGTTGGAGCATTCCTGAGGCGACTTGCTACTGCTACTGTTGGTCGTCGATGAGGATTTTGGATTCTTTAAAAGGCTTTTTTCCAGTCGCCTAAGCTCCTTCGGCGGACTGTCGCCCTTTAG	ACTATAGAGTTGACCTTGGCCG	TTAAATCACTGCAGTTCTACCCC
71378	CG10752	Open Biosystems	FBgn0036325	539	CTATCGGTTTGGGAATAAGTCGAAGAAACTGTACCGGAATATTCTGCAGAATTCGTGGCGGGCTCTGTGGGGGATTCTGGAGTCAAATTTGGTGTACACGCTACATTGGAATCTTGAACGGATTCCGTTTCGGAATCACCACCAGAACATGTGGTGGAGTCCGAGAAAGAACTTGCGTTAGAATTTGCTGGGTGTTCTGCATGAAAATTTACTTCAGTACCAGATCCGTTTTTGCAATCCGTAAAGGAATCTATT	CTATCGGTTTGGGAATAAGTCG	GCTCGATTGATAATGAAGGACC
71426	CG13481	Open Biosystems	FBgn0036421	247	CAGATTCTCACTCATATTCATCGCATTATGATGCTCCACCGAAATCTGACCGAATATATTCAGCTGCAACTGCTCTAGGATGCGTGTACGCTCGGAATTGAACCACTTCATGTTGTTGTTAAGGACCTCCATTCTGCGCACACGTTCTTCTATGCTGACATCAGAATCCAGCAACTGCTGCGCCCTTAGGAAAAGATGTTCGGTGACTTGCATGAAGATCATCTTCCCCACAAGAGACTTCATCTTG	CAGATTCTCACTCATATTCATCGC	CAAGATGAAGTCTCTTGTGGGG
71440	CG33260	Open Biosystems	FBgn0053260	425	ATTCTTTTACCCAATTCATTTTTGCCCTGCTTGAGCAACTTCTTGCGTTTTCCCGTCAGAATCTTATCCATGTATCGTTCAGTTTCCCGTAGTTTCTCCGTTTTCAATGCTTCCTCCTGTCCCAGTAACCGGGATTCAAAATCCGCCTTGCACTCCTCAAGTTTCTCGGCAGTGGGTTTAGCCTTTAGATCTTTGGATTTATCAACTAACTTTGCTATATTCTCATCCAAAAGCAATTGGGTTTCAAATTTACTG	ATTCTTTTACCCAATTCATTTTTGC	AAACATCGCATAATGGGTGC
71557	CG32163	Open Biosystems	FBgn0052163	333	TTGGTATACTCCATCAGGGACGGTGTGATGACCATCAACAGCACCAACGTCCCGGAGGAACTGGGCGGACATGGCATTGGGAAGCTACTGGCCAAGTCGGCACTGGACTACGCACTGTTGAATGGGCACTTCATTATTATAAGGTGTCGGTTTGTCCAGCACTACATCGACAAGTATGAGCCGCAATACGCCAAGTACATATTAAATTAGGGAACCGAAAACAAAACTTCAAAATTGTCGACACAATCAAACTGA	TTGGTATACTCCATCAGGGACG	GGAATTCAACAAATCTGAACGC
71607	CG32184	Open Biosystems	FBgn0259174	298	CGACTAACCCAATAACAAAACACCACAAACCTCAGAGGCCAAGGAACGCTGCTCACATGGAGACTGTGGCCAGCGATGAGAGCAGCGAGGATGAGGATGTGGCTGAGAATGGCGAGGAGATGGTGGATCTTCAGAATAATCAGGCCAATTGTCTGCACTGCGGCGAGCTGCATGACAATGACGAGGCAGAGGAGTATGTTGATGAGGAGGAGTATAATGCAGAGCTGCAGCCTCCAACACCTGACCCAGATCAGC	CGACTAACCCAATAACAAAACACC	TCGAGTATATCACATGTTTGCG
71585	CG7707	Open Biosystems	FBgn0036703	295	CTTGGAAGGCACTTTGTACACCTACAGTATTCAGCCAAATTCAAAAGCCAAGCGCACTCCTCGAATGTTTATAAAGTTTATAGTGGAAGGTCCGCAGTTTCTAATTGATTACCTGAAGGACCTAATTAGCGGAGACGAAGATCCTCACAATTCGTTCGACTTGCCACCAGGAACGGACTTTGCCATTCGAGTTGAGACCAGGTGCTTTAAAGGACCCAAATTTGTATATTTGGGAAATCTGAACTTTAATGTGTT	CTTGGAAGGCACTTTGTACACC	CGTCCACATACATCTTCAATCG
71632	CG5123	Open Biosystems	FBgn0003997	446	TCGAACTGCGCTATATACAAGGTCGAGTAAAGATACTTAAATTACAAAAACGGATTAAGTAGCATTGGGTCAAAAATATAAATTTCTTGTGTTTCATTCTGATTTTTTTTCCATTTGCTTCGTTTTTCATTAACTTTTTGTTCGAGTATTTATGGCAAACCAAAAATCTGTACGACTTTTGGGCGCAAGGCCACAAAACTTTACCGAGATCATTGTGAAAACTAATTAGCAATAAGCAGGGGATAAAGCAAGGAT	TCGAACTGCGCTATATACAAGG	CAAATCCAATCCAATATCACCC
71636	CG4345	Open Biosystems	FBgn0015946	253	TTCCTCCTCATGTGTCCATACCCAAAAAAGAAATCACAATGCGCTTTGATTGAGCCTGCCTTTCCCAGAAAATCCCAAAGATTTTCTCTCCACCAGGATGAAATATGGAAACCAAATTTAGTTCTCCTTGGAGGTGGCATCAGTCACGTCGTCCTCATCGTTGTTCTGACCGCCGCTGCTGATCTCGAAGGATATCTGAATGACCGTCGGTTGACGCTGGCTCGAACTGTAGCTGTAGATTCGCAGAGCGTAG	TTCCTCCTCATGTGTCCATACC	CTACGCTCTGCGAATCTACAGC
71637	CG4319	Open Biosystems	FBgn0011706	525	ATGCAATTTTTAGCCAACTTCGACTCATCTTCGTTTTTTTCTGGGGTTTCTTCTTAAAAAAAACTTAGAAAAACTCGTCTTACAAAAGAACTTACAAACTATTACAGTAGTAATTCATTTAAATAGGCTTTAAGAGTAAATTATTTCTAAAAAAGTTGATTTATATCATTGAAACATTTTTGTAAAAAATTGGGGACTTTATAAAAACGTTATTTTTTCAAATTTTTCCTCCGCTTTTTTGTAGAAACAAAACCA	ATGCAATTTTTAGCCAACTTCG	CCAGTACACTTCATGTCATCCG
71698	CG32221	Open Biosystems	FBgn0052221	549	TCTGACTACCAGCAATCTCAGGATGCTGGCCACCAACTGCCGCCACCTGGAGAAGCTGACGTTCAATGACTGCGACGCCGATCTGTTGGTCCTGCCGCAGTTTGTAAACCTCAAGTACCTGCAATTATACTGCTCGGAGGATATGAAAACGCGCCTGTTCAAGGCACTGGCCAAAAGCCAGTGCTCCATTCAGTTGGAATACCTCATCCTGCACCGCAAACGCTGGATTGACGAGGAGCAGGCGCAGTACATCAG	TCTGACTACCAGCAATCTCAGG	ATGTCATGCCTAATGTCAGTGG
71803	CG7148	Open Biosystems	FBgn0046301	481	TATCCACAAAGTCCTCAAAGCCACTTAGGTCGTAGTAGAGCTTCAGAGGTGGCGAACGTCCAACTCCCGTCTTCTGCTTGAACGGCTCCCGCCGCTTAAGAATACTCAAGGCCCGTGGCAAAAATGTTGGCGTCAGATTTCGGCAGTAGGACACGTCGAGGTGTTCCAATCGTGGACAGAGTTCCACGAATTCTAAGAGGATTTCGTCGCTTAGGTCATTCCAGTTGCGCACGCAGAGCAGCTGCAGCTCTGTCA	TATCCACAAAGTCCTCAAAGCC	GTCAGTCCGGATAGCTATGACC
71761	CG10508	Open Biosystems	FBgn0037060	495	CATCTATGTCTTCTCACACGCCGCCTAATTCTGCTGCTTACTGCACCTGTCTAACCCCACGACTAAACGCTAATCCCACGCTTACTAACCCACCACTCCAGCTACTACAATAGCGAGGCGGTTGTCGTCAGTGCGCTGCAGGTGGAGAAGCACCCGGTTACCATGCCCGGACCCTTTGTGACGCCCCCTTCGCAGCGGCACCTCTTCCACAGCGGCTCCGCCTTCTACATGACGCCACCGGCACGTCGGCCGGAC	CATCTATGTCTTCTCACACGCC	AAATGTCCCTCGATTTTGAACC
71883	CG31535	Open Biosystems	FBgn0004436	399	ACCTTAACATTTGCCGACTAGGTTGCAATGTAAAGCTAATAATTATTTTTTATCTTCTTGTTGTAATTGTCTTTAGTTAATGATCTTACGAACAATGTGCTTGAAACGTAAGTCTTTAATCGTCGCAAGAGTTGACGGTCCCGTGGACACCAAATTCTGCCTATTTGTATACATATTCCGCAACACAGAAGAAACCAAAAGCAACGGTCAGACATAGAGTGATGAAAAACAATCTAAAAGTTACCTGGCCGGGAT	ACCTTAACATTTGCCGACTAGG	TGCATATCTTATTTCCCAGTGC
71861	CG1103	Open Biosystems	FBgn0037235	396	GGTTACAGCTTTTACCTGGTCGTGGTATCCACCGTCGTTGTGCTGCTGAATATCGCCATCCTGTTGTACGCCCAGCGACTCGGCCTCCGCAACCGCCAATGCCTGGAGGCGCCATGTGACGATAAAAACAAGACCGCCATAATGCTGTACTAAGGAAGGCGAGAAGGATTCCCAAATGAACCTCTACGAAGTTGCTTGGCAAACGTACGAGCAGCGACACCTAGTAATCTCAGTGGCTCAAGTACTTGTGCCTTA	GGTTACAGCTTTTACCTGGTCG	TGCGCTTTAGTTTGTCTTATTCC
71875	CG31532	Open Biosystems	FBgn0260794	368	TAAACAGAATGCTGGACAAACGCTCTAGGACATTGGTACTGCCCGCTGTGGACAATGGAGTATTGCCCGTCGACGATAATCCCACTCCACTACTCCCGCTCTGAGTGGCACCACTCTCGGATGCCGCCTTGCTCCTTTTGGCCTCCTGCTCAGTGTAACGCTTTACAAAATCCACAGCCTGTTCGCGGACCCACTGACGCGCCCTCTCTCTGTTGGCCGCCGCTAGGAGATTGGCGTGGGAAATGCTCTTACTTA	TAAACAGAATGCTGGACAAACG	CAACTCGAACTCAACAGGTTCC
71876	CG14656	Open Biosystems	FBgn0260794	440	ATCACACCAGACTTGCTACTGGATCCGGATCCGGCTGATCCGTTTCGGTTGGCCGTAGTGTCCTCCGCTGGTATAGACTGCTTTTCCGACTTTTGGGAGGAGCGTGTGTGGCTAACCTTACGCGTTTTTCTGTAATAGTTTAGCAGGTTACCGCTGCGTCCGGCGCGAGCAGCTGCTGTTCCTCTATGCGGAGTGGTCTCGACCGCAGCTATTGATCCTCCAATACTGGCCTTTCGTTTGTTTCGATGGCTGCTC	ATCACACCAGACTTGCTACTGG	GGAGCGGTAGAAATCAACTTAGG
72019	CG3223	Open Biosystems	FBgn0037538	261	AGGGTGATGAAAGACCTAGAACCACCTCGGCGCCATTAGCAGGCGTTGGAGGAGCAGCGGGAACAGGCGCAGGAAGCAGCAGTGGAGCCATCAGCAGCGGATCCATATCCTCAGAGTTGCTCCGCAACGAGCTGGCCCGCGCTTTTCAGTCCCTGTCGCAGGATCAACCGGCGCCTGTGGAGAACATGGAGGTGGAGTCCGGAGAAGGACCAGTACCAGAGCAAGCCGCCACAGCACCAGCCGATGATGTAGATG	AGGGTGATGAAAGACCTAGAACC	CCTCGTCATCTACATCATCGG
72020	CG10435	Open Biosystems	FBgn0037539	653	CTGTTGATCTATGCGCTTCTCCAGCTGTGTCTGGTGCAGAACCTGAGCTAGTATGTCTAGATCGTTGATGGTCTTCAGCTCGATATTGTCGAAAGGTGTGGAGTTCATATTGTACTCAAAGTCTGCGTAGTTTAGGGAGCTGTTACGCTTGTGCAGCGTCTGCGGACTGACCACTGGAGTGGTGCTCAGAATGGTGGGCTGCAAGATATTGTGAAAATTACACACACTTATTGACTTTGGTTCGTGGGAAGAGTC	CTGTTGATCTATGCGCTTCTCC	AGATAGTCGAGCGCTACAAACC
72143	CG17721	Open Biosystems	FBgn0037885	291	ATGCACAATCTCTGCTACTTGGTGTTTCGCTATTCCCATAGAAAGTGCCTCGAGTGCGATAAGGTGGTTAATGTCAATATAGCCGGTGACTTGTGCACGATTTGTTTAGATCCCCTAAGTGTTTACACCATGGTGTATCTGCGCTGCAGCCACGCCTTGCATGAGAAGTGCCTCCACCAGTACCAGGCTAATGGTGGCCGCCACTGTCCGGTCTGCAGAATGGGAATTAAGGAGTAGGTATCACCTAGTGATCAT	ATGCACAATCTCTGCTACTTGG	GCACGCTTATGCTGATATATGG
72258	CG12537	Open Biosystems	FBgn0086364	270	CTGCTGTGCAGGATGGGCGCAATTATAATGTTGCTGTTGTACCGACGATTGCTGATAGGAGGATGATGATGATGTGGATGCAGATGGAGATGCCGATGCGGAGGACGAGGATGCACTGAGGGGATGGTGATGTTGCTGCTGGTTCAGATGCCGCCTGATGGACTGATTGATGCGATTCGTTATGGAGTTGGTCAGCGCCGAATGATGGCTATGCAGATGGTGTGACGACGAAGAGGATGAGGCAGCCACCGACGA	CTGCTGTGCAGGATGGG	GCATCAGCATCCTCCTCG
72217	CG8141	Open Biosystems	FBgn0038125	440	AATGAGTGCAACCAGTATGTGCGTGGTGGTGTGATCACCATCTGTGGTCATTTGTTTTGCTGGACTTGCCTGTGGCCCAAATTGAGTGGTACAGCACAGCCAAGATGTCCATGCTGTCAACGACATTTGCTCATGTACGAGGACATCATGCCCTTCCATGGAGAGGGACCCAATGCCCGTCAGGAGGATAATAATGTGCCGGCCCAGCCGGGCTCAGTGCCTCGCCCGACGGGACTGTATCTCTCTGATACTGAT	AATGAGTGCAACCAGTATGTGC	ATCAGAAATATGAGCAACACGC
72322	CG6118	Open Biosystems	FBgn0038339	392	GATCTTGACCATGTTCTCCTGCTGCTCCTGTTCCCGCTGGCGCATTAGCTCTTGCTTGATCTTGTACTGCTGCATAGAGAGGTCATCGACGCTCTTTGATAGCTTGGCCATCTCGCTGTTGCTGTTAAACTTGCTGTTCGATAGCATGGGCTTCAGATCGAATTTGTAGTCACCAGTGCCTCCGCTGGCAGCGGCAGCCAATTTCCGCTCGGCGGCCAGAGCGGCACGCTCCTTCTGTCGCCGGATGAGCTCATC	GATCTTGACCATGTTCTCCTGC	AGGTTAACGATCCCTCACTACG
72314	CG6384	Open Biosystems	FBgn0000283	357	GTGGCTGGTAGACTTATGTCCGAAAGGATTCGCACTTTGCCAGTCTGCTCTGGTTCCTGCTCTTCGTCTCCTTCGGCCTCTTCCTCCTCGTCTTGCGAGCCGAGGAATTCTTCGTCCGTTTCATCGATAATGCCATCCTCCAAAGCCTGCTCCTTGTGGTAGCTCTTCATGTGTCTGTACAGCTGCAGCTCTTGCTCGAACACCTTGTTGCAGTAGATGCACTGCTGCTTGTTGTCGTCCGTGTGCACCTCGTTT	GTGGCTGGTAGACTTATGTCCG	CATGTATATGGAGCACCAGACC
72444	CG14306	Open Biosystems	FBgn0038628	526	AATCATCGTCCCTTTCTACTGGGATGCGGTCATACTCTCTGCGAGAGCTGCTTGTGGAACGATCGCCTGGATCCGAAGTGCGCCGTGTGCCATAGTCCAGCTCCTCCTACGATTGTGGCCAAGAGATCGGACTGCAAGTCGGTCGCCAATTTGCGCGATTTGTACGAACTAAACTACCACGTGCTGGGTAGGACCAGTAGCCTCAGCTACCTTCTGCCATTTGCCAAGGACTCGGCAAACCAATCGCTGAGCCCC	AATCATCGTCCCTTTCTACTGG	AGTACTTGTCTTTGGGCATTCG
72443	CG14307	Open Biosystems	FBgn0004652	449	TGAGTGTTGATTGAAGAGCAGCTCCTCCGGGCACGGGAATGTTGATTGATGATATCTCTCTCTTTCGATCTGGGGGGGAAGGGTTGCTCCATCGTCACACGTCCTCGAATTCTCACAGTTTGCTTGATATTTCGCTCACTTGAAAAGTGTTTGCCTTACAATTGCTTACGATTACGAACTACTTAGTGCTACACTAGATGGGCTGGCCAATTGAGCTTCAATAGGGGTTTCCTTTACAGTTTGTACTCTTGGTAA	TGAGTGTTGATTGAAGAGCAGC	AAAACCAAGAATTTTGCCTAGC
72550	CG32491	Open Biosystems	FBgn0002781	778	TAGCTTAGGTTTAGGTGGCTCGATTTGCAGCATGCAATCTTTGGAATATTTCAAGTACTTTGCAGTAGCTTCCAATTCCACCGTGATGTTATTTATACAAACATGATATATGCCTGTCCTTAAAATTCTGCAAAGACTCCGCTGCCCGCTAAAAATCGCTCACCTTAGGTACACTCTACATCGACATTAGTTCAACAGATAATAAAAACCACAGATTTTGGTGAGCCCACAACCGACGGGGCTAGTAATCTTTGC	TAGCTTAGGTTTAGGTGGCTCG	GTCACCTACTTAAGCGACGAGG
72597	CG31160	Open Biosystems	FBgn0085405	327	AGCCCAAATCAAAATCAATGCGCCCGTGGACGCGAACGACTCGAGATCGTGTGCGCGTGAATGCGGATCGAGTAGTTGGTAGCTAGTTTATCAAATTCGAACCCTTGATATAATAAAAATAAAGGTGCGCGAGAATACGTGAATTGCGATTTTTGGCCCGTGAACGAATCACGAGCAAAGCGGATAAACAAAAGCCATAAAAAACAGATTCGCACGAGAATCATCGCAAAAGTCTGTGCGCATAAATTACGCTCC	AGCCCAAATCAAAATCAATGC	CACAGCTTAAACTCGTCGTCC
72598	CG13845	Open Biosystems	FBgn0085405	235	CTGGAGTTCATGCTGAGCCAGCGAGGCAAGCCGCTGCTGGTCCACGACGGGCACACCTTCGGCATTCAGTACGTGCGCAAGGACAAGAAGTACTGGCAGTGCAACCTGTCGCGCAAGTTCAACTGCAAGGCGCGCGTGACCACCACGGACACCGGCGACATAATCGTGACCAACAACGAGCACTGCCACACAGAGATACGTCAGCACCTGCGCAAGGATTACCAGCGGAACAAAG	CTGGAGTTCATGCTGAGCC	CTTTGTTCCGCTGGTAATCC
72624	CG13835	Open Biosystems	FBgn0085404	426	GAAAAATGTGTGCACTCTGACGTGGCCAAAAGTGGAGGACTCCTCGCTCAGCCGCAGGCAGGCCACGCCCTCCAGGGGCAGCTGGGGGCGGACGTGCAAGCGTTCGCCGAACGTGCCGTAGATTTGCAACACTGCCAGCCGGTGGTCGCCGCTCAAATGTCGCAACAACTGCCATTCCCGCCGACCTATTGACCCCGCCTCCAGTGGCAGCTCCTGATTTACTCCGGCTGCCGGCGCCTGTTTATGGCTCCCCGC	GAAAAATGTGTGCACTCTGACG	CATGAGAAGTCAGCAAGCAGC
72625	CG13834	Open Biosystems	FBgn0085404	332	GCACAAGTGGCGACTACTTACCACAGCATGTGATGCCTCGGCAGGATCCTCATTGGGGTCGATGTTCGCCTGCTGGCGCCACATCATCAGGGTCACGACCTCGGCGCCGCTCTGCCAGTGATCCTGCAACCGATTGGCCAACTCACTGATTTTTAGCCCCAGGACATCGGCTCCATTCAGCTCCAGCAGGGTGTCGCCCAAACGAACTCCGCCCCTTTCCGCACTCGACTTGGCCTGCACCCCGCTAACCCAAGG	GCACAAGTGGCGACTACTTACC	TTCAGTTGTGCACCATCTACG
72626	CG6688	Open Biosystems	FBgn0039038	352	CTCGTCCTGGAGAGCATCCTGCGCCTCGTCGAGTGTCCTGTCTGCGGGGTGACCATCTCACCGCCGGCGATGCAGTGCCAAAACGGACACCTGCTCTGCGTGGACTGTCGCATCCGCTCGGAGCGATGTCCTGTCTGCCGGGACTTCTACACTCCCCGCCGAGCGCTGTTGGCGGAGCAAATTTTCCTGACCATTGCCAACGCCTTCGAGATGTGCCGCTCGGAGAACAAGCTGCGGCAGAAGCTCTTTGCCGGG	CTCGTCCTGGAGAGCATCC	TGGTTAGGAACTTGTTCGTTGG
72815	CG5491	Open Biosystems	FBgn0039459	446	GGACGAGATCATCAATTTGACCAACTCACCGGACAAGGAGCCCTCCGATTCGGTGGACACGATTGCGGATTCGGATGACGGTCTAAGCGCCGTGGGAATAGTTAACACCGGTGACACCGGCGACTTTGGCGACCTCAATTGCTGCGTGTGCGGCGAGATGGTTTTCACGGCCACCAATCGGCTGATTGAGTGCTCCAAGTGCGGTGCCATGTACCATCAGGAGTGCCACAAGCCGCCCATAACCAAGGAGGAGGC	GGACGAGATCATCAATTTGACC	ACGAGGAGTTGGAAGAGTTCG
72839	CG14262	Open Biosystems	FBgn0039503	500	CTCCACATCGATGATGTTATGCCGGAATGCTAGGTCGAAGGCAGGAAAGATGCCATCCAGAGGCAATTCCTGCTCCTTTAGTTTCTCAGCAAAGGAGCGAAGGAGCTCCGGCATGTTGTACGCGCAGGACAGGATGAACATATCCCCCACCAGCTTCAGCTGGACCAGCGGCGAGGTCACCTCGAAGGTGTATATGAACTCCAGGAAGATCTCCACGCTCTCGGGCGAAACCCCATTGATCTGGAGTACGCCGTT	CTCCACATCGATGATGTTATGC	TTGAGGAGAATTTACCATTGGG
72840	CG14260	Open Biosystems	FBgn0039504	261	ATGAACTGCAAGCTACGCCGCCTGGACCTGTTGCGGAATGGCCAAAAGTCGGACTGCGAGCTCCATGTCTCGCAACCGGACAAGTTGAAGGAGGGCAAGCGTTGTCCATGCATTTTCCGCTGCCACCAGGTGATGCTCATCTCCGCCTCCGCGGAGTTCGAGCGCCTGATCAGGGATCCCGAGTTCCAGAAGAACAAGCGAGTGATCAGCGTGGACGACGCCTCTCCCACCGCCTACGAGGCGTTGCTCCTCTAC	ATGAACTGCAAGCTACGCC	GTAGATGTAGAGGAGCAACGCC
72868	CG5003	Open Biosystems	FBgn0039554	658	AAATAAAATAATCCAGCACGGCCCACTTCGACGGAATCTTTACAAACAATATTCTAAGGAGCCACCACCTCCTGTGGCGGTGGCGATTTCGGTGGCTGCTCGTCGTCGGCGCGCGGCGGTGGCTGCAGCATCACCACCACCGTGTCATCCTCTTCCTGTGTCTCCAGCTCCGGAAGTCTTTCAAACTCCTCCAAGTGATTGGCGACCACTTCGCATTTCGGTTTGGAGATCTTGAAGCGCCGAATTGCCGGAAGC	AAATAAAATAATCCAGCACGGC	TCAATCAACAATTCTCACTCCC
72997	CG11518	Open Biosystems	FBgn0043900	611	AGTTCATTGGCGAGTTCTGCCCCGGACCGCCCATCGGTGAACCCTGCATGGCTCGCGGATTGGGTCCGTTGGGACCGCCTCCCATGGGCGACAGACCACCCATGCCCATGTGATGGGGTGATATGCTGGGGCCTCCCATTCCGCCCATTGGGCTCATGCCGCCCATGCCAGCTATTCCACCCATGGGACTACCCATTGGGACGGGTCCTCCAGGACCACCAGGTCCCCCTGGCCTTCCGTGATTCATATGCGGCG	AGTTCATTGGCGAGTTCTGC	CTTCGGAGACACCATTATTGC
73080	CG14785	Open Biosystems	FBgn0027795	744	GTAACAGTTTCGCAAGATGTGCGTGAGCTCGTGCTCGGTGAAGTACAGGAAGAATGGTGAGCCGACAATGCAGAGGAAGACGCGAGAGATGCGGGTGAGCATTAGTTCGCACAGGATACGGGCCTGCGGGTGATAACGGACTTCCAGGTAGGCCTTGAAGGCGGTGTCCTCGTTGAAGAACTCCATCTTCGACAGGGACGACCTCAGCTGGCGCAGCAGCTGCGGGATCTGCAGCACCTCCTCCGCAACGACGCG	GTAACAGTTTCGCAAGATGTGC	GATCAGCTGAAGGACAAAAAGC
73107	CG4325	Open Biosystems	FBgn0026878	412	GCTGCTGCTGCTGTGACCTTGGCTCCGATTATGGCCGCCCCAACTGCCACCCTGAGCCGATGCACTTTCCGGAAACTCCTCAAAGTCCAGATAAAGCTGAAAGTAGGCGGCATCCTGGCTGCGGCAGATAGGGCAAGTCCTTGATCTGCAAAGCAGACGGAATCCGCGTATAAGACAAAACGTTTGAGCTCGGCGATAAGATTTGGGGCACTGCCACTGATTTAAATCACTTTTGTATCATTTTCATTTCTGATT	GCTGCTGCTGCTGTGACC	CACCTCGGACAATATACAAGCC
73086	CG11491	Open Biosystems	FBgn0000210	300	CTCGAACTCAACATTGAACACCTCGGGGGGACTGAACAATTCAGCGAGCGGCGGCGACGACTTCCGGTGCAATCCGTGCAACAAGAACCTGAGCTCGCTGACGCGCCTCAAGCGGCATATCCAAAACGTTCACATGCGCCCCACCAAGGAGCCCGTGTGCAATATCTGCAAGCGCGTCTACAGCTCCTTGAATAGCCTGCGCAACCACAAGAGCATCTACCACCGCAACCTCAAGCAGCCGAAGCAGGAGCCAGG	CTCGAACTCAACATTGAACACC	TGCTGGTGATAGAAGCTATTGG
73137	CG2662	Open Biosystems	FBgn0024993	567	CCGGTAGATATGGAGACTGAGCAGATTGAGAATAACGATCTGCCTGGGCCAGAACAGGAATCGCTTTCCTTACGCCTAACGCCAATCACAGCTGTAGAGAGAAGAAGCCATCCAGTATCAACCTGGTCCGTGGAACAGGTCGTCCAATTTGTTGCCAAGCGCTATCCGAAGGAGGCGAACGTGTTCCGCTACCAGGACATTGATGGCGCCTCCCTGCTGCTGCTCAATCGCCACGATGTGATGAACGGATTCGGT	CCGGTAGATATGGAGACTGAGC	TGTTGCAAATTCAGCAGATACC
73198	CG12692	Open Biosystems	FBgn0029703	786	GCCTAGGACTTTGATCATTTGGTCGGTTTCGAGCACATAGCTCTCCATGGGACGCACACTCTCCTCGGACGATTTCTCGATAGGAACTACAACTTTCGGCTGGACCAACTGCCTCATTCGACAGACATGAAGAAAAAAATACGCATCGATGGCGTCCAGGTTGCTCGAATAGAAATCGGTTTGGAGAAAGAGATCTTCTTGAAGATCTTCCTGTGCAGCACAAGTCATTGCTGTTGGCAATACAAATCTCGACAT	GCCTAGGACTTTGATCATTTGG	ATCAGCTGTGCAATTACTGTGG
73141	CG2709	Open Biosystems	FBgn0024977	302	CCCTGTTCTGCGATAAGAAGCACACCTTCTTCCTGCTCGCCTGCCATCACGTGTTCTGCGAGCGGTGCGTCAAGGTCTCCGCCGGCCGCACGCCCAGCGACGCGCCCATATTCGAATGCTCCACCTGTCGGCGGAGCGTGCGCGGCCGCCAGTTGACCAACTCGATGCCCAACCACTTCAAGCAGCTCTTCCATCCGGAGCCCTTCACCATCGGCAACGACTTTGTGGAGACGTTCCAGCGCGGCAATCATCGGC	CCCTGTTCTGCGATAAGAAGC	CAGCTTATCCATCTCCAGTTCC
73280	CG17717	Open Biosystems	FBgn0029877	456	GTTTTGTAACGCTCACAAGTGGACAAACGCCACCAACCGCCGCCAAGCAGTTGTCAATATCATTGCAAGCAGTGCAGGCGCACCACACAATAGCCGTTGCTTACCCGCAACAACATCTGTGTACCCGAGCAATATGTCGCATCATCAACACGTTCTTTCCGAGGCCGCTGCCCTTCGTCTGATTAACGGTCTGGAGTCAGCCGGCAATGCCACAATGCCACTCGGCGCTCAGCCGCCTCAGTCAGCGGCAGCTGA	GTTTTGTAACGCTCACAAGTGG	CAGGGACATTTGATGATCTCC
73262	CG12236	Open Biosystems	FBgn0029822	559	AATTGGCAAGAAAACAAAATGGAGGCGTATAATATTTTTGTTTGGCATAGAATATAAGAAATTCGTATTCGTGTGTGCGAACAGCGCCGTAAACAAACCCCGTAAAAGCGGGCAAAACAAAAAGTGCGAGCGGTCTTAGACCAAATAAAGAAATCCGCCGGAGTGGATCCACACGTTGCCGCATCGTTGAAAGGGTCGCAGAAACCGGAGGTGTTCCATATTCGCCACTTTTTTGCCAAGGCGGGCAGCTTCCCC	AATTGGCAAGAAAACAAAATGG	GTGGGTTCTCCTTGAATATCTCC
73263	CG3726	Open Biosystems	FBgn0029824	316	CCAAAAAGCTGGAAAAGATAGGCGAGCGTCGCGAACGCCATGGCAAATTACGTCATGCTCGTCGCCTTTATGAGAAGTCTGGAGAGGATGAGGTTGATCCGCCCAAGGAGGAGCCCGATGAGCTGCCGCAACCGGTGGAAGAGATCGAGAACGAGCATCTGGTGGCAAATAGGGCAGAGTCGCCGCGTCCTACGGTCGTCATACCAGCTAGTTTTGCCTGCAAATACGAGGGAGGCGTGACTGCCGCAGGCGGTG	CCAAAAAGCTGGAAAAGATAGG	CCATGTTCGTTGATCAAGTAGG
73343	CG32713	Open Biosystems	FBgn0052713	533	TCTTCTTGAGATCCAGAGAATCCATGAGATCCAATGGAGCAATCCAGCTCCGGTTCCGTCTGGCCTTTGAGCGATAAATCATCGGTTTGAATTGAGGACAAATCGTGTCCAGTCATGTCCTGGGCCTCCAGTGCATCATCATCGTCACCTGCGTTGAAGTTTAGTTGACTTTCGTCGTCCGGTGGATTGACTAGGCCACCAGGATATTCTTCGCGTTGCTGATAGCCACCGATCAGTGTAAACATAACTTCACTA	TCTTCTTGAGATCCAGAGAATCC	GTCCAAGTTTTGGTTCAGACG
73345	CG33223	Open Biosystems	FBgn0053223	218	TACAATAAATCCGAAACGCAGGCTGTCATTACACACATCGTTTGGTTGTCCTTCCCCATTGTTGTGCGTTATGCCAATGGCATCCCACGCAATTGTTCAATAACAAACGGGCGGCAAAATCGGCTATAATGATAGGTAAGGCAAAGAAGAGCTCGGCTGATGACAGGTGGAATCGCAATTTAGGTCGCCCAGTGCCGCCCATTTGGCAGTTTGAAAAT	TACAATAAATCCGAAACGCAGG	ATTTTCAAACTGCCAAATGGG
73481	CG2247	Open Biosystems	FBgn0030320	581	ACGTAACAAATGTTGTTGGTGCCACATCGCGCAGTATCATCAGCAAGCGCTTGGCGGGCAGAAAGGTAACGCATTCCGTGTGGTCCGTTTCAATGCAACGGTCATCGGGAGCACAATAATTAAGGTCATCGTCCAGCGGAATTCCCGGTACAGGGCGCTCCACGGGGATCACATCCTTCTTACTTCCCCTGTACAGCTCACCCGTTGCACTCAACAGCTGGGTAACCAATCCTAGGCGGAACACGCGAAGCTGCG	ACGTAACAAATGTTGTTGGTGC	GGTGCTAGTGTTGTCTTCATGC
73527	CG4661	Open Biosystems	FBgn0030429	627	GTGCATCCACATAATCACACGTAGCAGTGTCGCCGATCGAATGGACCGCAACGGAATTGGCTGCACCTCCCCTTCCAAACGGCTCATCACCTCCGAATGGCGATACATCAAGGGACTGGGCACATTGATCAGGCGATGATCGCTGCAAAGGAAACGTATTTGTTCCATACCCGGTTGCCTTCTTCCGGCCACCAGATCCAGCAGACTTTTTGCGGACCTCACTTTGTTAGCGGCACGATCCTTCTCTGTGGCACC	GTGCATCCACATAATCACACG	AGACACTCGCTAACGGTACTGG
73553	CG12725	Open Biosystems	FBgn0030483	230	GAGAAATTCAATGGAGCAATCGGCTCTAGCTCCGTCTGGTTGTTGACCAGTGAATCATCGGAGTTAAGGGACAACAAATCGAGTTCAGTCAAGTCCTGTGCCTCCAGTTCATCATCGTCACTTTCCAGATCTATGCGTTGCTGGTAACCGCCGATCAATGTAGACATATGTTCACCACTATCGTTTTTCCTGCCATAGCCGAACTTGCTAAACTTGCCAATCTTCTTTTC	GAGAAATTCAATGGAGCAATCG	GAAAAGAAGATTGGCAAGTTTAGC
73523	CG15725	Open Biosystems	FBgn0030417	389	TATCGATAGCAATACGGTGACGGATAACGAAGCCGAAGAACTCGAACCGGATGTGGATATGGACTGTAATGTTTCGGTGGTAAGTTCTCTGGCCGCCAGCAGTGCCGGCAGCATGAATATCGAACGTTTGGATGTGAAGCCACCAACACCCATACCCGTGTCTGTTGCCACCATAATATCAGCCACTACGACCAAGTCGCAAGCTCAAAGTCTTGGTCAGTCCAAAGGTCAAAACTCTAGAAGAGAGTCAAATTC	TATCGATAGCAATACGGTGACG	ATTTCGAGGATGTTATCGATGG
73623	CG8260	Open Biosystems	FBgn0030684	621	TTTCATCAATGTTAGGACACGCGAAAGGCTTTGCTACTTGGAACAGACATTTCTGAACTTTGCAAATAGTATACGAACACTGAAGGAAGATCCAACGGAGTCCGAGATTGTCGAAATAGACCACGAAGTGCCGCCAGAGGAATACCTGGTGCCTTACATCCAGAACTACGAGTGTGCGGATATAATAGTCACTGTTCACGATCGCGTCTTCCTTTGCCACAATATCATACTAAGTATTTACTCAAGGCGAATGCT	TTTCATCAATGTTAGGACACGC	ATGTAGCAAATTTGTGTTTCGC
73627	CG8924	Open Biosystems	FBgn0030710	540	CTCATGATGAAAACAATGACAGCAGTTTTGCGACAGGAGTGCCATGCGGATCCGGGCTATCCCTCAGCCTTGACACTGATCTCGATACATCGGCCAATACTTCCGGAGGACTGAGCCATAGCTCGATCGATGGTTATACTTCATATAAGCGCGTTCGACGTTCAGAAGCATCTCTAGCACAAGCGGCCAAATGTGTTTCGAAGGGCGAGACATTCCAAACTGTCAGCAATATGTTCAATATTCCTGTCTCAACCA	CTCATGATGAAAACAATGACAGC	ATGATGGTGACATAGACGTTGC
73770	CG12200	Open Biosystems	FBgn0031018	652	TTGGTCACTATGTTTCGAGTGCATTGCAACAAGTGTTTCCGTCATCGCAAAACTGATCCAGCCGTGCCCTTCCACTTGACCCAGTGCCGGCACGTGATCTGCGGCCCCTGTTTGGGCCAATCCTCGCTAGAAAAGAACTGCCCGCTATGCGGCCAGGTGCTCAAAGCGATCCAGATCAACCGGGATATGCCAACTAGCGTGGCCAACTACTTCGCGGATCCCCTGCGATTCCAGCAGATCTACCGCAAGATCTCC	TTGGTCACTATGTTTCGAGTGC	GGAGTGACTAAAGACGAAAGCC
73735	CG15047	Open Biosystems	FBgn0030938	266	CCCAGAGTAACAACAACGTGCAGCGGGCGGTGCAGATCTTGGTGGAGGGAATGGATGACGGCGAGACGCGCAAAAGGCGTGGCAATCGCAAGCGATTAAGGCAACTGCGCAGCTCCCTCATGGGGAATCCACTTGCCACGGATGAAGCCATCATCGAGATGATGCGCGATCAGAGGATCGCACAGACGCTCGCCGAGTTGGTGAACGGCAGCAGTGTGCAGGCCATGGAACTGCTACTGTCCGAGGAAGTGGATG	CCCAGAGTAACAACAACGTGC	GTTCTCGGACTCATCCACTTCC
73830	CG1503	Open Biosystems	FBgn0031157	562	TGAACTGTTTCTCGTTGAGACGGCGGTCGCGCACCATCGCCCACAACTGGCGCATATTCATGTGGCGCAGTCGTGCGGCCAGGCCCGGATTCAGGAAGTGCAAATCCAACTCGGAGCGATAACGGCGGTGCTGAAGGTAGGCGTAGTAGAAGGCCACCAGGCGTTCGTTGACGCCCTCGTTAGCGGACTGAAGCAGCTGGACATCCGAGTGGCGCAGCGAGATGTCCATGAAGCGGAGCGCAACCAGGCTCACCT	TGAACTGTTTCTCGTTGAGACG	ACAGATACACTAGCCACCCAGG
73914	HDC01070	Open Biosystems	FBgn0039667	258	CAAGCAAGTTGTTCTCCTTCGCTTTCGTCACATGCAAATTGGCATTCGCTGTGGCAACAGCTACCGGGCAAAAAACAGAAATTTCCAGACCGCGGGCCAGACCATTTGCGACTCCAACTGGAGTCCACATCACCGACCAGCTGCCACGGTTGCCCCACTGCAACTGCCACGAGAAGGCGGTGGATTGGTGGGGAGTTGGGGAGCTGCAAAGTTGGCGTTAAAAGGCCGCCCTGTGGCCATAAAAACTATGCACGA	CAAGCAAGTTGTTCTCCTTCG	TGGTCGTGCATAGTTTTTATGG
73955	HDC02045	Open Biosystems	FBgn0086364	598	CCAGGAACAGGACCAGAACCAAGACCTGACCCCTTTTGAGGCACATACGGTTAATGAAATTGTGCACTCAATCGAGCGTAATGCCGAGCGAAAGTCAGCAGAAATCGAGGCAGTCGCCGATATGCAATGCTTCACGATGATGAGGTTCCTCTTTCCAGAGATGGAGATGCCGATGCGGATGGAGGATGGGGATGCATTTTGCAGCTGCCAATCCCCACCTGGCTGGCTACAAAAATTAACATCAACGACACTAAA	CCAGGAACAGGACCAGAACC	TGGTCGTTAAAATTCAAAATGC
73957	HDC02065	Open Biosystems	FBgn0260233&FBgn0003507&FBgn0259867&FBgn0013263	699	TCAAATAAAGCCAATTTTGAAGCGTTCCGAAAATAAAACGCCAATCTCTTATAGGTACATAGACTAACCTTTTGCCTCTAAGGCGACCTTGTGGCGAAACTTTTCACATGGCGTCAACTTTTTTCCCATTTTACCAAATTTTCTTCGGCAGCTGTTGTTGTTGTTGTTATCCTTGTTGATCTCGTGCCAAAGGGATGCACAGCGAATTGGCAACGTATCGGCGGCGGCTCCAGGATATTTTGGCATGGCCCCAGG	TCAAATAAAGCCAATTTTGAAGC	TTTCATTTTCATTGTTATGGCG
73968	HDC02165	Open Biosystems	FBgn0086758&FBgn0010313	516	CTCAGCGCTCCTCAGTCCCCTGTCCACGATTCTCGATTCTCGATGCTCGGCAGAATCGACTGCCAGAATCCTGCCGGCATTAATATTCATTTCCATGGCTACAATAACAGAGGGCGCGGCCACAGGAGGCGACTGCCATAAAGACAACAACAACAGCAACAACAGCAGTGACAGGACACGGTGGCCAGGCTCCTCCTTCTGGGGAATTCCAGTGTGTGTCAAAGGAATTGTTGAGGCAGGACCTGAAAACACAGG	CTCAGCGCTCCTCAGTCC	AGCGGCAGTTGAGAATCAGC
73900	HDC00897	Open Biosystems	FBgn0041171	787	AGGGAACAAACGCAATAAGTGGAGAACACGTTAATTTCCATTTGGCTTGCGTAGCCGACTCAAGTCGCCAACATGTGAGCCGTCGCAGGCCGGCTGTTGGGGAGCGTTGCACTAGCCGCTGGTGCCTCACATTCCACGACACGTGACCGCTCCGCCGATTGCCGGATAGCCGGGTGGTCGGATTGCCGGGTGGCGGGATTGCTGGATTGCCGATTGTCGAACGTGGAGCGTCCAGCGGCGAACGTCGAGTCAGCG	AGGGAACAAACGCAATAAGTGG	CATGAGCAAATCTCAATTACGC
73997	HDC02531	Open Biosystems	FBgn0029861	252	GAGAACATCAAAGCAAATGTCGCCTGCACTTTGCACTGCCGACAAGATGAAGGCGAACCGCTGGGAAAGTTTCGTAGAACCCGAATTCCGGAGGACTTCACTCAAAGTTCTCGCCCTCGTTCAGTCCAACTGACAGGGCCAGACATTTTGGCCCTGTCCATCCACTGCGCACCACTGCGATCCACTTCAGAGCATCCTGCTGCCAGCAGCCAAAATCCAGCTTCCACCAGCCAACATTCAGCATTCAGCATT	GAGAACATCAAAGCAAATGTCG	AATGCTGAATGCTGAATGTTGG
74009	HDC02627	Open Biosystems	FBgn0034366	630	TAGATGTTCAGAATGGCCGCAATCTGAATTTTGGCTGCTACTTTCACAGCCACGTTTATAGCTATTTCTTTGCTCCATGTGCCGTTCGTTCTAATCGCCATAGCAGATGCATTCGAATGTCCTGGGGAATGTCCTGAATTGGGCATACTAGCTTGATAATCAGTTGAGCTATATATGTTTTGTTATATGGAAGAACACAGAGTTCAGTATGGTAATCAAGAATATAATTTATTTTAAACGAAAAAGTACGATAAA	TAGATGTTCAGAATGGCCGC	GGGTTATCACCAGCCAAGC
74051	HDC02900	Open Biosystems	FBgn0011666&FBgn0012049	777	GTGGAAAAGCTGAGAGTGGGAGGCGGTCGGAAAATTGGGCGGAAAAGCCGGTACAGGAGCAGCAATGAGCTCATTGTTATGGCGGCGAATGCGACTATAGCCGACTGCTGACGCTTCAAATGAGCGGCATAACTCAATGAAAAGCCTTTGTTGCCGTTGCTCCCGCTGATGTTCCTGCTGTTGCTGCTGCTGGTGATCCAGGCAACCGTGCACATATTAAATAAGCAATATAAACAGCCCGAATCCGTATCCGTG	GTGGAAAAGCTGAGAGTGGG	GGCTGGCATAACTATACTAACGG
74016	HDC02648	Open Biosystems	FBgn0037321	761	GGGAATAAGATGTTGACAACGGGCCAGATCAAAAGCCGGATCGGAAACATTATGGCCACATTGTGTAAGCTAGCTTGGCTAGCCAGAAATGCGTAACGAATTTATGTACCCAGATGGGGATGACAAATCCACCAAATCCGATCCAATTCTGAGCACATATCACAGCGGCGACCACACCCGAGCTCCCAATCCCAGTCGGCCCACTTGATCCTGGCTGGAAAACTGCGAGCGCCACATGTTCGTGCCTTGTTTTGA	GGGAATAAGATGTTGACAACGG	TGCTGAAATTTAAGACAGTGGG
74090	HDC03333	Open Biosystems	FBgn0034859&FBgn0037734	219	TCGATGCTACAAATTCTATGTGGTTTGTTGCTGCGGTTATGGATTCAACGTGGTGCGTGTTCTGTGCCCGCTGATGTCTTCACCTGGAATTCCTCATCCGGCTTTGGCATTGCGAATGCAGCTCCAGCTGCAGCTCATCGAATATGGCGAAGCTATGTAGGAGCAGCGCGCAGTGGACATGAACCCGACGGCAAGTTGGGACTAAAGTGGCCACAGAAT	TCGATGCTACAAATTCTATGTGG	ATTCTGTGGCCACTTTAGTCCC
74152	HDC04199	Open Biosystems	FBgn0031119	251	CGAAATGCATTCGAAACCGGAGCCAGCTGGCCAACAGCTGACGAAGCTGGACAAAACCGGCCGCATTCTCCACCTCCATCTCCATCTCCATCACCATTCCAGTCCACTCCACTCCACCTGCAGCAGCTCTTCGGAAACCACCTATCAACCACAAGCGCATTTATGGCCATCAGGATGGGGTGTTCAGGGCGGCAAGGATTGGCCATGGCTGTTCTGGGGGCAAGTTGCCCATTTAATCTCTCCAAGTGACT	CGAAATGCATTCGAAACCG	AGTCACTTGGAGAGATTAAATGGG
74096	HDC03384	Open Biosystems	FBgn0035059	781	CCGTGTCATCTTCATAGGTCGCTGCTGTGGGGTAACGGGAGGGTATGCTAGGAAGGTCTGTTGAAAACAGGGTGTAGAGGATGGGACCGAGGACGCTGCCTTGAGGTTCTCCGGCTCGTATGGGCCTTGTCGTGCTGGTTGAGGAACCGCATCGCACTTGGAACTCTCTTCCTTCAGTATACGATTTGAGTATGGCATAGTGGGAACTGGGAAGGTTGGATTTGAGTTTGTAGAGGAGTCCACACTCTGTCGAAC	CCGTGTCATCTTCATAGGTCG	ATGTAACCTACGGCAAGACTCC
74348	HDC06790	Open Biosystems	FBgn0005695	739	GCTTTTCGTTCTTCTACATCGCTATAAATCTCAAGCTGTGTCTGATATGGGTGGACATTATTTGCAGTTCGCCAAAAAGGTATTTCTCACATAAAATCTTAATTAATCAATGTGTTTTCTGACGTGTTCTTCAATTATACCCCCTTGAGTTGAGCCTTTTACATTGAATAAATCACAGTTGACAATTCACTCAGTGTTGCAAATTTACAAACTATTTGCTGTCTTTTTTCTTAAATATGACAACATAAATCAATT	GCTTTTCGTTCTTCTACATCGC	CGATTGTCTCCTTTTGTCTTGC
74270	HDC06102	Open Biosystems	FBgn0005624	248	GCATTGATCAGATATCCCTGGCACAGGTGACAGATGATGTGCGGATTGACGGCCGTTAGAAGGACGGGGCGTGGCCTTGAAGTTGTGGCCAAATCGGAAGTCGTTGTCGCCGTTGAAGACGCAGCCACAGCTGCCGTTGGGTCCTCCTCCGACTTCTCCTCGTCGGCGGAGGCGCCACCATTGCTGCTGGCGTCCTCTGAAGTGGCTCTCCTTGTCGTCGGCCACGAGGACGATGATGATGAGGAGGA	GCATTGATCAGATATCCCTGG	TCCTCCTCATCATCATCGTCC
74331	HDC06600	Open Biosystems	FBgn0039214	209	AAATGCCGCACACGTCGCGACTGGCCGGGTAATTGAGTTGGAAAAATGTTGTTGACGCCGTGCCCATACAACTGGCGGTGGTGATGGTGCTGTTGCAATTGCTACTGCTGCATCTGCAGCTGCAACAGTCAGCGGCGACATGTTGCGACAATTGCATCTGCATCTGCATCCGCAGCCCCGCAGCCGCATTGGCATCCGCATTCGAATAT	AAATGCCGCACACGTCG	ATATTCGAATGCGGATGCC
74435	HDC07472	Open Biosystems	FBgn0053144	290	ACTCCCACTGCCACCACCACCTCCTCCGATTCCCCCGGAAAACACCTGGCCCCAACGCATGCATTGTTATGCTCCGTTAGCCGTTTTAGAAGCGTGTGGCAACTAAACGATGTGGCAAGAGTCGACCAAATTGCTGCCGTGGGCGTAGGAGCTGCAACATCAGTAATAGCAGCCACGGCAGCAGCATCAGTAGCATCCCCTTCCGAAAACTTCCTCGACCAGGTGTCAAAAGCCAGCCATAACTAAGATGAGGAA	ACTCCCACTGCCACCACC	AATGGGCATTTGGACTGC
74405	HDC07335	Open Biosystems	FBgn0260934	342	TTTAAGCGACAGAACACAATCGACTCGGCTACGATTAAGGAGAACACAGCGCGACTGGCCGCTCAAAATCAGAGACCCGCTTCGGCCACACAAAAGATGCTCACCACGGCAGACACCAGTAAGTGCTAATATAATGATTGATGAAATGAGCAAAGAGACTAATATTAATACTGAATTCACAGCACTGAACAGTCCCGCCAAGCCGCGAACGGCAACGAAGTACGATCCGACGAATGGCAATCGCACGGTCAGCGG	TTTAAGCGACAGAACACAATCG	GTCTCTGCAGGAATAACGTTGG
74530	HDC08169	Open Biosystems	FBgn0054025	482	GGTGGATCCAAATATGTGTGCAATTGAAGGGGGGTTTGACGGTTAGGATCTCGAGTCGATCTAATGCTCTTGAATATATTTGCAATGGAATCGTGTGGCTGTTCTCCATGATTTATGTAGTAGCAGAATAGGAATTGCAACTTCTTACACTTCTTTATGATTTCTATAATTTCAATTGGAGATATGTAGCTGAAGATACTCTCCACATAAAGAGATCGGAGTTCAGTTAAATTGGTCAAAGGCCCTAGACAATTA	GGTGGATCCAAATATGTGTGC	TCTTGTATTTGTTACCTTGCGG
74523	HDC08136	Open Biosystems	FBgn0000142&FBgn0015589&FBgn0036360&FBgn0034030&FBgn0085424	225	TACGCACAAAGCACACACCGTTACAGCAGCAGCAACAGCCAGGATACCCACACTCGCGCACACGCACACCTTGGCCGGGAGAAGTTAGAAAGGCTATAGCTCCTATAGCCTGGGTTCCTGTTTCCCAAGTACCCAAGTTGCCAAGTTCCTGGCGACAGGATATGTCAGCCTCCGCGTTTGGTGTCCTGCTCGCGAGACGGCTCAACTCGAACTGTGACGAGGCTG	TACGCACAAAGCACACACC	CAGCCTCGTCACAGTTCG
74620	HDC09080	Open Biosystems	FBgn0026206&FBgn0016696	785	CGACAGAACTAATTTTTGCAGCAAAACTTGAATTTAGTACGGGCAAATCGAACAAAAACTTCCAGTGCCACCCTCTTGATAATCTGAAAATCTGACAGCGAAAAACAGTTTGTTTAAAATGAACTCAAATGCGAAAATTACACCCCAAGCGACCAATTTAAAACCATTAAATTATAATTTTAAATTTTAAAGAGCTCGAACGACTTGAAGGGAGGGCAGCCGTGGCATTATTCAATTAGGGAAGACGCATTTGTA	CGACAGAACTAATTTTTGCAGC	AACCGCTTTATCTTACAGTGCC
74612	HDC08939	Open Biosystems	FBgn0035793	318	CAGCTTATCTGGAAAATCCTGCCGTTGGCCTGAACAATCAATCACTGGACATTCTGCAGCGCGGTCGCTGGTCGATGGAGTCCACAGTCGTGGAAGTAGGTGTCTCCTCGACTGATCTGCCACGCAACAATAACATCATCGATATGGTCCAAGATGCCGTGACCGCTGCTCTTTCGCATACAGGAGCACGCAACTATACGGTGGTTCAGCTGCCCACGGTTTATACCAATGAGAATGGCGAGACGAGCCAGCAGA	CAGCTTATCTGGAAAATCCTGC	CACCACTAGCATTACTTGCAGC
74664	HDC09490	Open Biosystems	FBgn0005632&FBgn0260966	371	AAGTCTTGTGGTGAACCTTTTTCCTCACCATTAGCTAATAGTCCTGCCCACCCCCACACGTCCTGGGACACCCTGTATGCAGTGCACAGTGCTCTGGTCTTCGTCGTCGTCACAGCAAAAGTAACAGGAATAGGAACAGGCACAGGAACACACAGGATGAGGGGCGGGGGAGGTGTGCCATTGTGAGGGGGAGGAGCGACGAAACAAGCCAACAACCAACGCATTTACACAGATACAGATGCGGATACAGATACA	AAGTCTTGTGGTGAACCTTTTTCC	GACAATGGGTCTGTTTGTTGC
74671	HDC09508	Open Biosystems	FBgn0031091	799	GTGGCTGATAGACTTGTTGGCATTGTTGACATTTCGTCAGCACTTCGGAGTGGTTGAGTGAGTGGGGGTCTGCCACTGGCATTTGGTTCTTGCCACTTGGTACTTGCTACTTGCCACTTGGTATCACTCGGCATCGTGCGCCGCTTATGGCAGCATCGGAAATCGGAGCCCGCAATTGGTGGTCATCTCTATGGTTCTCCAGCCACTTTAAGTTGTATGTCTTTCTGGCCAGATTTGTGGTTTTTAGCCAGAGTG	GTGGCTGATAGACTTGTTGGC	AAGACTGTGGTGGCTTAGATGC
74795	HDC10938	Open Biosystems	FBgn0003557	303	AAGTAGGAAATTTGAACTTGGGCTTGTGATGTATGTCCGATGTCTGTGGAGACCCAAAAACTGCCAATGCGGCCGACCACTGCGGCAGAGTTTTCCCTGGTCGAAATGAAAATGGCAGACGAGGACGTTAAGCGATGGATGGGCAGTTGCCACCGGGTGGTTTGACCTCTCACCCCTCCCCATTCGCTCCTCGGCCATCCAGCAAGCTGGTGAAAGTTGCCCTTGAATGGTGTTTTCTGGATTATGCCCTGTTCC	AAGTAGGAAATTTGAACTTGGGC	GAGGAAAAAGCCTAGACGAAGG
74951	HDC12378	Open Biosystems	FBgn0031845&FBgn0037705	251	TGCAGCTATATGTATGTGCAGGTTGCACGTGTACTGGTACTGTGTACTGGTATTGGTACTGGGTACTGGTGTTGTTATTACTTTTATTACTGTCCAAAGTGCAGCTAACCTTCCACTCGGCAATCTCCGAGCTCCACGATACCGAGTCCTCCACGAGGACCTCGTTTCCCCAGCTCCTTGCTGCGGCGTTTAAGTCGTTAGCAAGCTTTTCTCGCTCGTTCTTCTGCGCCTTTTTATGAGTTTGTTGCTGC	TGCAGCTATATGTATGTGCAGG	GCAGCAACAAACTCATAAAAAGG
75088	HDC13887	Open Biosystems	FBgn0029824	683	TTTGAGTAGATTCGCAAAGTCGCACTGAGTGCCAGAGAAGATCTGCACCATTATCACACGCGACATTAAGTGCAGCCATAATGTAAGCGAGCATTTTCTTTAATTTACAGTTAATTGAGTCTTACGGGGTAATTATGCAAGAAGCCGGATTCGTTTTCCATCCCCACCGCTCTCTTAATTGTGGCCATCCCCATATCACTGTCCCTGTCCTCGGGCAGTTAGTTGGCAAGCGTAAATCAATCAAAGTGTTTTAGT	TTTGAGTAGATTCGCAAAGTCG	TGATTCTTCAGTGAGATTCCCC
75053	HDC13360	Open Biosystems	FBgn0035402	242	CAACAATCACTCGCCTTCGCCGGGGGCGTGGCAGCTGGCCGGGTCGCTGGGAAAACTGCGAAACCCGCGAAATCGACGAGCAGGTGCCCTGCGGGCAGGCAGTCGAAGCTTCGATCATTTCGCGTATCATTAAAAACCAATAAAAACACCCAATTAAATGCACAGTCGCCGCGCACAAGAACAAATGCCACTTGATCCTTTCACCATCATCGCTAGTGGGGCAGTCATGTATGTATGTGCGA	CAACAATCACTCGCCTTCG	TCGCACATACATACATGACTGC
75082	HDC13759	Open Biosystems	FBgn0038339	392	GATCTTGACCATGTTCTCCTGCTGCTCCTGTTCCCGCTGGCGCATTAGCTCTTGCTTGATCTTGTACTGCTGCATAGAGAGGTCATCGACGCTCTTTGATAGCTTGGCCATCTCGCTGTTGCTGTTAAACTTGCTGTTCGATAGCATGGGCTTCAGATCGAATTTGTAGTCACCAGTGCCTCCGCTGGCAGCGGCAGCCAATTTCCGCTCGGCGGCCAGAGCGGCACGCTCCTTCTGTCGCCGGATGAGCTCATC	GATCTTGACCATGTTCTCCTGC	AGGTTAACGATCCCTCACTACG
75074	HDC13505	Open Biosystems	FBgn0086364	226	GGCGATGATGCTGTTGCTGTGGTGATTGCTGTTGCTGCTGCTACTGCCACTGTTGCTATTGCCACCGTTGTAGTGCGTATTGCCCGCACAGGCGCTGCTGCAGTTGTTGGAGGAAATCGCACTGGACGAGGGCGAGGGGGCGGACCGCGTTAGTATGTGTTGCAAGTTGCTGCTGCCGAATGCCGCCTGCAGTATGTTGCTGGGTGTTGCCAAATGCTGCGCCAGT	GGCGATGATGCTGTTGC	ACTGGCGCAGCATTTGG
75160	HDC14405	Open Biosystems	FBgn0005630	339	ACCCAGTCAACGAAGTCAACCCGCTGAAGCTGCATTTGATCAGCTCGCGCGGGAAGCCGAGTGCGTGGGACCTGCCATCGCAATCGCCTCCATTTTGAGTCCAGATGCCAAGTCATCATGGCTGCCCCATTTGGAGTCGGAGCCGGAATTTGGAGTTGTATGCCCAAAAGAGTGGGAGGCCACGCACTGCAAGCTAAAAAAAAAAAAGAAAAGCTCGGAGTTAGAAAAACACCCAGCAGACAGGCACTTACGCCC	ACCCAGTCAACGAAGTCAACC	GCAGGGCATGGAGTTATGG
75183	HDC14589	Open Biosystems	FBgn0029944&FBgn0250908&FBgn0029769&FBgn0260451&FBgn0261260&FBgn0086758&FBgn0259211&FBgn0260470	774	GAACAAGTGCCATTGAAGTATCCCGTCCACGTTCATGCCCCCCTCCCCTGCTCCTTTCTCCATTTCCATTTCCACTTTCATCTCCATTCCACTTTCCCCTTTCACCGGACTACATGAAATTGTTTCGAAGGTGTTTGTGTGTGTTTGTGAGTGTGAGCGAAGTGGATTATAATGTTAATGGGGGGATGAGAGTGGAAATGTCTGCTTATGACATTCATTTGAGCAAAAGACACACACACTACGTACGTTCAGGAT	GAACAAGTGCCATTGAAGTATCC	TTGAAGTTGATATTTTTGGCCC
75153	HDC14375	Open Biosystems	FBgn0259174	264	GTCATAATTAAAATGTTCACCAGGCCATGCCACTTCGGCCTCCTCGTGCCCTGCTCCTCCACCTGCTCCTACCCAGCCACATCCTCATCCTCCTCATTCGCCGGCTGTTGGGTCGCCAAATTGGGGATTTCACATGGCAACCCCGGACAAGGCCAATGTCGACAGGCGAGAGACTTGCTTAATGATTGGACAGAGCTCGTTTGCTCGGCGAAAAATCAATTTGAACTGGTTTACCCGCTGATGCAGGAGGTAGTT	GTCATAATTAAAATGTTCACCAGGC	ACGAATGTCAACTACCTCCTGC
75177	HDC14523	Open Biosystems	FBgn0002781	206	AATCACCATCCACCAGCTACCACCACCTACGCCTGCCACCCATTTGCCATTTGCCATTGCCCATTGCCACCCCATCCAATCTACTCTTCAGTCTGTGAAAATGCAATCAAGTCGCTGAAGCTGCAGCTGCAGCTGCTGTTGCATCTGCAGCTTAAATCGCCGGCGACACCAAAGGAGAAGGCAGTGGCAACAAAAAGTGTCAATTG	AATCACCATCCACCAGCTACC	CAATTGACACTTTTTGTTGCC
75120	HDC14087	Open Biosystems	FBgn0001083&FBgn0026430&FBgn0031091	631	GTTTTTGTACAGCATAAGGCCGCAGGTGCCGTTGCTGTTTTCATTTGTCGAATGCAACCGACTATATAGTATACGTATGTATAAATATGAGTATTTTTTTAAGCCACAAAAGCTATCTATGCTGGCGCATTTTATGCGATGGAGCTGCGAATGAATTTGTATAAATGTTTATGGATATTTACCTCGGGCGGCGGCGGCGCCAATGCAAAAGCCGAATAGCAGCAGGCGGCAGAGCCAACTGGATGTGGATGTGGA	GTTTTTGTACAGCATAAGGCCG	TTGCCCAGTGTACATAGTCACC
75144	HDC14311	Open Biosystems	FBgn0004652	299	GAGCTCCTTGCACTTGTACTCGCAATTGTAGCCGCCATCCACATAGATATCCGATCCCGATCCGGAGGCCGCCTCTTCATCCGGATGCGGAGGAGCATAAACCACCGCCCGTCTGTACTTGGGCGGTGTGGCATGGTAGGCTGCCTCCTTCATCTCCTCCGGATCGTGCTCATTCCCCGCTTCCATCTCACGAACGTGATCCACAACGACCTCCTCGATAACGCCTGGATCGTCGTCGTGCTCCCGATGATTTCG	GAGCTCCTTGCACTTGTACTCG	GTTTTAACATTAAGCACGACCG
75156	HDC14380	Open Biosystems	FBgn0031773	342	AAGAAAGTCATTTGGCATTTGGCAGCCGGCTGCTGCTCTCAAGCCGCCGAGTCCGAATCCGCAGCTCTGGGATGAGCTGGCCAAAATAAGCGCAGACAAATGGCAGACACGTAGAAGGCATCACGGGCAGCCCAAGTCCAAGACCGAATCCAGCTTCGAGGTCAGGGCAGACAATCAAAATCCATTTGAGTCGGAAATGAGCGAAATCAACAACGGCGTCGCTTATTCCTATGGCCGCCCTTTTGCAGATACTTT	AAGAAAGTCATTTGGCATTTGG	AGCCTCAAGGAAGATAAAGAAGC
75288	HDC15749	Open Biosystems	FBgn0052479	321	TGCATGTTGCTGCTATTACTGCAGCACAGCTCCGCACAGCATTTAACCACTCGGGCAACAAGGCAACTAGGCGGCCTGGCCAAAACTGCCAACAGCCAACAGGCAGCAGGCAGCAGCCAAACTGCCAGACAACCGGGCCAAAAGCTGAGCCATGCGATGGCAAAACGTGCTGAGTTTTCGTAATTAGTGCACAAGAGTGCAGGCCAGCCCGTTGGCCACGTGCAGGGATTTCCAGGGGTATTCAGTGGTGAGAGG	TGCATGTTGCTGCTATTACTGC	AGTCCCACATAAACGTGCTCC
75208	HDC14807	Open Biosystems	FBgn0002781	278	TGGGTAATCATGTAGACGTTGCAGCTTAGTCGCTTTTTGGCACACCCCCAATATATGATATCGTTGTAGTTGGCTCGTCGATCATAACGATATCCGTCGTAGACCAGAACATCGCCGCTCCTGGTCCGATCATACCGGATGCGATCCCAGTCGTCCAGGGTGCGGACGCACTTCTGATCGGGCGCCAGTCCACAGCGAACATTCTGTGGCCGTTTACCCTTGGTTTTGGGCAAGAAGCTCTCGTTACCAAAGTCA	TGGGTAATCATGTAGACGTTGC	GAACTCAATCCTAGCAACCTGG
75244	HDC15091	Open Biosystems	FBgn0002791	243	CAACTTGGCAAAAACATGAAGCATAACAAGCAGTTGGCGAAACCACAGACCAGAACAGACCGAATCTCCTCTCGTCCTTCGTTCTTGCTCCTTAGCCCGGAGTCCTTGCTCCAACAGGATGCCAGCCAGGCAGCCGGGCAGCTTTACCTGACTCACGAAGGCGGACGGCTTATGAAAACTGAATCGATTTCAATATTTACACAGGAGTCGAGTCCAAGGCAAGGCAAGACGTATCCCACATCC	CAACTTGGCAAAAACATGAAGC	GGATGTGGGATACGTCTTGC
75335	HDC16133	Open Biosystems	FBgn0000542	343	AACTGATAGTTAATTTCTGTCATTCCCTGGAAAAGGAGATGGGCATGGGCATGGGGATGGGGATGGTGGGGAAGGATATTCCGAAGTGAGTGCATTTGTAGCCTTTGCTGTTGCAACTTGAATTATGTGCATGTCATTGTCTAACTACACTCGCATAAAACTCATTTTCCATTTGGAGAACGCTTTTGGAAACCGGAGCTGCTCGTGCTGTCCTGATTTTGGTCCTTGGACCGGGCCATCGTCATTATCATTCAG	AACTGATAGTTAATTTCTGTCATTCCC	GCAGTAAAAGGGTAGAGATGCG
75386	HDC16721	Open Biosystems	FBgn0039920	256	TTGGCATTGGAACTATCATTGGTCGGATTTAACGACAATCAAAATTGCTATGCGCAGCCTGCTCAACCGCTACCAATGCCCCTAAGTGCACGAAGTGACTTTGAAATAGGGACCATCAACAGCACGCTACCAATTCCATCGGCACCGAACTGTCTTCTATTACCGAATGCCGGCGCCGTCAGTTCAGAAGATCGATCTAAGAAGTCGCAAAATATGACCGAATGTGTTCCAGTCCCCAGTTCTGAACATGTAGCA	TTGGCATTGGAACTATCATTGG	CTGCTACATGTTCAGAACTGGG
75346	HDC16221	Open Biosystems	FBgn0051626&FBgn0026577&FBgn0034862&FBgn0028582	391	GAAGCGCGACAAAAATGGCGCTAAGTCCGCGCGGAGACAATAAGAGCCATAAGATGTTGGCCTGGCATTAGGGTGAAATCGAGAAACGAAACTGGACCAGTTTGAGCGGAAGCAGCCGATAGCTTCACATATGCGGATGCGGGGAGGAGCAGGCGCAGGAGCAGAAGGAGCAGCGGGATCTGCAGTTGGAGTTGGAGCTATGGAACTGGGACCATGGAGCTGCATCTGGGATCTGCGACTGCGACTGTCTGCGGG	GAAGCGCGACAAAAATGG	TGCTTCAGTTTGTCAGTCTGC
75381	HDC16649	Open Biosystems	FBgn0038339	321	TGGAGAGAGTTCAAGCCCGTGAAACATTGCGTGGGCCGATCGCTGTCTCCCTAGCACTCCGCCAACGTGTAATTACAACAATAAAAATAAACTGCGGGAATTATATGAATGCGTACTTAGTACGCCAGCAGCAGCAGCGACAAGTGGCCAAGAGGATGCCGTCTATGCTGACTACGGCTGTTTGTGTGCGGCCTATTGGAACGCAAGCCATAAGGTTTTATGGACAGAATCGGAGCTACCAGAAAAGAGAGGAAT	TGGAGAGAGTTCAAGCCCG	AGAAAACACAAACTGAAACCCG
75430	HDC17287	Open Biosystems	FBgn0000542	249	CTCAGTTTTTGATGTCAGCCCACAGTGGACGCAGAATGACCACGCCGGGCACACTTTATCGGTTGGCCAGTGGCTCAGCTGCCACACCAGCCACCCCCACAAACAGCCCTTATGGGCAGCCGGCAAAGCCATATGCGGTGGGTTCAATCCAGAACGGATCGGAGCGGAATCGCATTCTGGAGTTGCTGAGAGCACCCAATAGCTTGACCTCGCCCACGCTGGAGCCCTCCTCTAAGGGACTACTCAATG	CTCAGTTTTTGATGTCAGCCC	CATTGAGTAGTCCCTTAGAGGAGG
75443	HDC17369	Open Biosystems	FBgn0030330	530	AGCTATTGCTGGGCCTTCGACCAAAGTAATTAATTGGGGGAAATTATTTCCCCCGTCCACCCGTCCACTCTCTCTGCTGCTCTTTCCTCGGCTGAGTGATTCTCCAAACGGACAGCCAATCGAAGCGAGAGTCGCTATCTGCAAGAGTGCCAGAAGACTGGGCAATCGGCGAAAGACTGGGCCCGAAGACTGCTCTTGAGGGCTAAACGCGACTGCAACCGAGAGAAGCGCATACTTTCCAAGGCAATTATCGAA	AGCTATTGCTGGGCCTTCG	GCAGGCATTGTGTGGTGG
75445	HDC17379	Open Biosystems	FBgn0037060	716	TAGCCATTAACCCCTATGTGGGCCTGACGAGGACAACTGAGCGACACCTTAACACTCAAGAGCTCAGCAGAACAAAAAAAAAAAAAAATAAAATAAAAAAAAACAAGGAAACAAAAATAAAAGAAACGCAGGGAACGCACTGAGCCTTAATTAAGCTTAATTATGGGCTCATGGGCTCCTTCTCGTTGGCGTTTTGCGTTGCCAACTGCCTTCAACACTTTTGGCCGGGGGAAATTGAATTAGCCGTGGTGGCTC	TAGCCATTAACCCCTATGTGG	TAACATTATTGAGCACTTGGCG
75469	HDC17627	Open Biosystems	FBgn0035665&FBgn0036666	604	CTTTGGATCTCTGGATCTGTGCAGATCTTGGAGCCCGCATTGCATTGCACATGCAAATTGCCAAATGGAAAATGCCAATTCACGTTGCGCGTATCTCATAGATACACAAAATTGAAATTATAATAAAAAGCAATGAGGCAAAAAACGGTTGCCGCCGCTGCCTTCGGCTGCCCAGGCTAACTTGAAACCCGGCTCCGCTCGGCTCAGCTCCTTTTGTAATTCAAGCCACCGCACCACCAGCTGCACCACACGCGA	CTTTGGATCTCTGGATCTGTGC	AATGCCATCTGAGGCTAACTGG
75435	HDC17312	Open Biosystems	FBgn0039214	577	TCTTTATAGAAATTGACCTGCTCGTATTTACACCCCATTTTCATTCGCTCTCTGGCTGCTAAGAGGACCAGAGATTAGCTGGGAAAGCAAAGGTTTTTCATTTCAGCTTTTGTGGCTGCTGCTGATGTCCTGCGACATTTTCGCCATGCTCCACTCAACAAGTTCCATTTGCTGGCCCACCAACAACAATAGCAACAGCAAGAACATCAGCATAATCAAGAGGAGATTATGTAATTAGTCTGCAGCTGATTGATG	TCTTTATAGAAATTGACCTGCTCG	CGAGTCCTTTGTGACATTTCG
75471	HDC17643	Open Biosystems	FBgn0041171	255	TATCAATGGATATTCCGGGCTCACCTCGTTTTCGAATACCACCCATCTATTGTTGGCCATCTGCTGCTTGTTGCATTTTTGGTTTAGCCAGCTTCCTGATTCCCTCTATCCTGTGGCTCCATTGCCATGTCCTCCACATCCTCCCGCCCGCAGCTTAAATTACACACTTCCGCCTTCCTTCCTGGCATTTTGTGTCCTACTCTCTGTGCTCTCCGTTGCTCGCAGCTCGCAGGCCATTCAACTTCCTAAACGGGT	TATCAATGGATATTCCGGGC	ACCCGTTTAGGAAGTTGAATGG
75439	HDC17338	Open Biosystems	FBgn0000210	707	AAAAACAATTTGGATACCCAGGTGAGTCTGAGTACCTTCTACAATCCCAATCCCAATCCCAATCCCAATTCCAAACCCCAACCCAATCCCATTGCTATTGCATCGCATCCCATTTCAGTGGAACCGAAGGGGAACGGGAAATAACCGACAGTGGAACATGGGAGACGATGTTTTGGGGACCTGGACCTGGAGATCTAGTGGCGAGCGAATGGTGGCGTGGGGGTAAACGTTGATAATGACGCGGGCAGCCACTGA	AAAAACAATTTGGATACCCAGG	ATTAAGGCTCAACTATCAGCGG
75550	HDC18824	Open Biosystems	FBgn0042182&FBgn0064126	452	AACTCCTCAGATGGAGGTGACGGCGATTCAAGAATTGCAGAACTGAGCCGCACTAACCTGCCGCAAAATGTCACAATTCTGCAGGCCCAGGCAATAAGGTTCGTTTAAAAATAAAGAAATATAAGATTACGAATGAATAATAAAAATGAAATATAAATTCTAGAAATTTAATGAAAGAAATATATGGAAATAAATACATAGAAACCAACAGCGGCATATATATTTATGTATCGGTTAAATACCAATAAAATTGGT	AACTCCTCAGATGGAGGTGACG	AGATAAACCAGAAATAAGCCATCG
75555	HDC19000	Open Biosystems	FBgn0002781	288	CTTCATCTTCGTCTTCATCGCTCCCGAGTTTCGTTGTCCTGCCAAAGGGATTCCCGTCGACGTTTATGTAATCTTAATGTTTATGCAGCTTATGCTTCATAAATTCGCCACTCCCCTCCCGTGAATGTTACCCCCCCACAGCCGCCACTGGAAATGCGCTGCTTTTGGCGCCGCGACGTCGTCTTCCGGTGGCATTTTGCGCCATCGCAGCTGGATCTTCATTTTATGCCCTTGCTGTTCGGTAATTTGGCCAGA	CTTCATCTTCGTCTTCATCGC	AGATAAGTTTCACTGTACGCGG
75644	HDC20009	Open Biosystems	FBgn0031187	209	CTCCACCACCCACAAATGGCCACAAGCCGGCTGAATCGAATGGCGGACTGGAAGCCAAATTAAACGGTCTATCTCTGCTCTCAACTTCACCCAAAAGAAATGCCATTTACGAACGAAATCAGGAGACCGCCGATGATGCAGGTGTTAGCCAGGATACTGCGGACAATGCCGATGTGAGCACCTCGGCCACATTTAAGCTAAACGACAGC	CTCCACCACCCACAAATGG	GCTGTCGTTTAGCTTAAATGTGG
67218	CG5105	Open Biosystems	FBgn0024314	529	CTTTAAGGACTGCTTCACTTGCTTGGCGAGCAGGAACGTGGCTGAATACCCTCACCACACCATCGCTACAGCCGGTGACAATGTCCCCGTTCTGTAGGCACGTTACGGACCACACTGAAATGCCGGGATGGATGATGGGTGCTCCCAGCTCATCGCCGGTGATCACATTCCACATGCGCAACGTGCTGTCCTCGCCGCAGGAGACCACCACTTGGTCGCCCAGAGCCTCATTGCGAGCCATGGAGTAGATGTAGT	CTTTAAGGACTGCTTCACTTGC	GTGTCCTTCGTTGCTTTAGAGG
67303	CG9144	Open Biosystems	FBgn0031773	538	TCATCGTTCGATTCATTAGTGGTGGCCACTGCTGTCCTGTATTCATCTAAGTAGTGAATGGTGGCATCGCCGAGTCTCGCTCTAGAACGGCGCTCACTGATGTCCGGCAAGTAGTTTTCTTCGGGTGTTGAGCTTCTTGTGCGTAGTATGCTGGCAGCGTGGGACACTGGATTGCCACTGGCCTGCGAGGTAGATCCCTGATCTCCAGTGGGTGGCGAGAGCACTGAGCTGTGACTTTCTTGGTCGGCAGTAGTG	TCATCGTTCGATTCATTAGTGG	GAGCAACAGAGTCACACCTACG
67249	CG17302	Open Biosystems	FBgn0031443	531	CATCTGTACAAGATTTCCCACGGATACCATCTAAGTGCGAAGTCAGCTGCCCATTTTACCAGGAAAACACTGGCGGATTATATAAGGACCAACACCAGATACCAGGTGGCAATGCTCCTGGCAGGATACGATGCGGTTGAGGGACCTGACCTCCACTACATCGACTCCTATGGCGCTGCTCAGTCAATCAATCATGCAGGTCATGGTTGGGGCAGCATGTTCTGTGGCAGCATTCTGCAGAGATATTGGAACTCG	CATCTGTACAAGATTTCCCACG	AAGTTAGCCAAAAACCAACTGC
67296	CG14001	Open Biosystems	FBgn0043362	624	CATAAAACTGATCGTACAGGCGAAGCGTCGGTCGTCCTCGTTGTCATTGGAGCATCTTCATCACTCGCTGAACCGCAGCATCCTCTTCCTGCTTTCCCGACCCACCGATGACTCGCGAGCTGACCAGATGAGCGTGCTGGAGGCACTGCACAAGATCATTCAGCACCGCCTGCTTATTTTCGGAGCGGGCAACCACGAGTTGGAATTCATTGGCTGCCTCACATACTGTTTGCTGCAGTTGACTGCCGATATGAA	CATAAAACTGATCGTACAGGCG	CCAGTAACCTTCTGGATTTTGG
67227	CG31666	Open Biosystems	FBgn0086758	276	CCTAAAGAACCTAGGGAGGAGCCAGAATCCGAGGATCCTTGAGTGCACCACATGGACCATGGATGTGGTTTCCACTTACCCGAAAGTCTGCCCCTTTGTCCGGTTTTTTTGTACATAATTTTATTAAATTAATAATACGAAAAGGCAAACGGGGCCAGGAGTGTAGGGCCAAGTGAGGAGACCACTGCTCCACGGCCACCAGGATTCCAGGATTCCAGGATCTGTGCTCGAGGACAGACGAGTTTTGCTTTAAGG	CCTAAAGAACCTAGGGAGGAGC	TCACAAAGCAAAATGTTACATCC
67285	CG9124	Open Biosystems	FBgn0022023	328	CATCCTTGTACATCTGAATGGCCTGCGGAGTAAGGCGGTAGGCCTTCAAGCACAGGAATCCGCGGGATGACTTCTGCGTATCGTAGACGACAACGACGGACTCTTCAATGCTGGTCTGGTAGTGGTACTGCGATTCCAACAGAGCCATTGACAGGCTGTTGCCCACGTCGGAGCTCTGGTACCAGCCCACATGGAGATGATCTACGTTGACGCGACGCAGGCGACGCATCACGGTCAGCTGGTACATCTCCTCGT	CATCCTTGTACATCTGAATGGC	GGTCTGGTGGTAGACAAGTGC
67312	CG16947	Open Biosystems	FBgn0031816	487	TTGTGTACAAAATATTGGTGCGTTGAAATCCTCTGGAGATTTAAAAACTCAATTAGGGTAAAATGTTTTTTAAATGCCTATTACGATTGAAACTAACTATTTCCATAAAAACTAATTGATATTTTTAAATCTTAAGGGGACCAGACCAATATTTAAATCATTTAGGGAGCCTTTTGTTTATGTTTGTTTGTATGGTTAATATTCGATACCAGCTCGAATTTGATCTAAATTCAATGCGTTTCGATTTCAGTTGTG	TTGTGTACAAAATATTGGTGCG	AAAACCAAATTCCATTTCATCG
67372	CG31716	Open Biosystems	FBgn0051716	618	GCACAAGTACTGAGACATTCGCAGAGGCTACGGCGGATGCACCGGCTTCCACCAAGGCAGAACCGCCGCAAGCCTCTAGCAATAGAACGAGGGCGGATCGTGGAAAAGATCGGACCACGGCTAGTGCAAAGGAGCAGAAGAAGAGCAAGGAAGCTGCTCCAGCACCTGCAGCAAGTAAACCGGCGGAGCGGGTTGAAACAAGCGAGAGTACAATAAGACAAAAGAAGGCGGAAGTAACAGAAAGCTGTGAAGATA	GCACAAGTACTGAGACATTCGC	TTACTCTGCTTCCATTATCCGC
67386	CG4807	Open Biosystems	FBgn0259750	628	CAGCAGATAATTCAGATGTGCCATGCATGCCACAGCCTTCCAGTTCCAAGTCTAGCCAGTCTATACCAGTGCTTACCATATCTCAGGAACACTTGCGGACAAATCCGAACAACTCAACCGAACTACCTCAGCCAGCGAAAGAGCTGAATCCCCGAAACGAACCTCAGACTTCCATGAGTTGTGACTGGTCCTGCACTCCATCTTCATGAAACTTGCCAATTTTCAGCAGCAGATATCTGCTCTTAGACTTAGAAT	CAGCAGATAATTCAGATGTGCC	TCATCTCCGATTGAAGCTAACC
67365	CG5603	Open Biosystems	FBgn0032210	211	GTACGCCATTGTGTCTCCCATCCGATGCCACTACATTTTTCAAGTTGGATTCGTCTTCTACCTCGATTCCGACGAGTACGTTTTTTTGCGGGCCAGGCGGTATACCTATCCATCTCACAACGCCATATAGATCTTCACATACTCCAGGATTCGAGACTTCGACGAGGGAACCAATCGCTAGCTCGGTTCCAGGTATTTCAATCAGAGGTTG	GTACGCCATTGTGTCTCCC	CAACCTCTGATTGAAATACCTGG
67319	CG11329	Open Biosystems	FBgn0031848	548	GAGCGTCTTATTGGAGTTGTCCATAGGTTGCCGCAGGAGGGGCAAATATCGCGTCTCTGCAAGTAGGTTTGGATGCACCCGCGGTGGTACTGGATGTTGCAGGACCCGCAGCGAATGTCCCACAACACCAGGCACTTGCACAGCGTGCAGTTTTTTATGTTATCGGCGTGGTTCGAGCTCAAATAGAAACTGAGCTCGACGAGGCTACGTGGACCTAGGTAGATTCTGTCGGTCACCTCCATGAAGTAGCCCATT	GAGCGTCTTATTGGAGTTGTCC	GAGATTAATGACACCATCAGCG
67486	CG10723	Open Biosystems	FBgn0032850	218	TATGGATATTCTGGCCAACTCCATGTACGAGGACGATCCCAATGGCAACCTAGCGCCCGCCACCACCAAGGATAAGGAATCAGTCAAGCCGGAGGAGCTGAAGGTCACCCCCGCTGGCACCAAAGCAACATCCCCCCCCAACTCGGCGACCTTAGTTTCGACTTCTCCGCGATGGGGTCCGCAGAATAAGGGCGCCCAGGAACTAGCCTTGTTGTACA	TATGGATATTCTGGCCAACTCC	TGTACAACAAGGCTAGTTCCTGG
67416	CG31855	Open Biosystems	FBgn0051855	421	CGAGACTTTATCAAGGGTCTGCCCATACACGATTCGAGCAATTTTACCCATTTGAGCAACGAACATGGAATTCGAACGTCGCAGAAGCGTGCCTCCGTCTACCTGCCCACCGAGGATGAGCATTCAGAGCAGCTGATCGTGATGGACAAGCGATGTGTCCTGCTGCGCTACCTCACTCAGCAGTGGGACAAAAAGACGCTTCAGCGGAAGAGGGAGCACGGCGGCGATTCGGGAAATGGCAACGGCAACAGCTCC	CGAGACTTTATCAAGGGTCTGC	ATGAGTGTAAATGAATGGTGGC
67454	CG31742	Open Biosystems	FBgn0051742	279	GATAGATTTTGACCACGGAACCACCACGGTGGGTTTTGTTTACCAAGGTGGCATCATTTTGTGTGTGGATTCCAGAGCCACGTCGGGAAAGTTAATTGGATCTCAGAGCATACATAAGGTCGTACAGGTCAACCAGTACATAATGGGTACCACTGCAGGTGGTGCAGCGGATTGCACATACTGGGATCGAGCTTTGACCAGGGAGTGCCGACTGCACGAGCTCCGCTATAAGGAGCGACTTCCAGTCCAATCTGC	GATAGATTTTGACCACGGAACC	GCCACGTTGGAGATATATTTGG
67489	CG9324	Open Biosystems	FBgn0032884	421	TGCAAATGAAGTTGCTAAATGCCTGGCATTCAGCCTTTAAACTCTAAGACACTCTTAAGATCAGCAAATAAAATATATTTTGGTGCGACCAGCTAGAGGTAAACAAAATTCACCATTTCTTTGAGCCAAATTTATTCGTATTTCGTTTGTTTAACTCCACATCAATACATTTAACTAGTTCGTTAAACTTACACATTTTATTCAAACAAATCTAAAAACTACACGAAAATATTGGCAGAAGGTTGTTGTACTGAG	TGCAAATGAAGTTGCTAAATGC	GTTTGTATAAGTTGAAATGCGCC
67456	CG15154	Open Biosystems	FBgn0041184	534	CTTCTGGTAGCAATTCAGATTGGCCGACATCCGACCAAAGGCGGCTGCCATGCGGTTGGGCAGCCTGCTGAGGTGCTCCTGAAGATTGGACGATCTGGATGAGGACGGAGCCGATGGGCCCGACGCCGTGGTGACCTGCTGCAGCTGGGCCACCACCTCGGCGTGCTGAACGTAGGAGACCCGTATGTTGACCCCCTCGTCGTCGTCCTCGTCCACCTCGCTGCCGCTCTCCACGTCCTCGTAGTAGGTGAAGCC	CTTCTGGTAGCAATTCAGATTGG	CTTTTGGAGCACTACAAGGACC
67469	CG10679	Open Biosystems	FBgn0032725	299	GTTAGGATTGAATCACCTCCTCGCAGAGCCAATACCAAGTGAAGAACGGATCCACCTTGCACTTTGTAGTCCGCCGCGGTTTTATCGTCATTCCTGGGGGGGATCGCATGCGAAATAAGCTAAAATCAATGACCAATAGCCAGAAAGACTCACATTTGCTTGCCGGAGAAAATAAGACGCTGTTGCTGGGGCGGAATGCCTTCCTTTTCCTCCACGCGCTCCTTGATGCGATCTACCTTGTCCGTGGGCTCAATG	GTTAGGATTGAATCACCTCCTCG	TTATCTTTCCATTAGACCCTGACC
67497	CG8677	Open Biosystems	FBgn0026577	640	AAATCAATATTTCGCCATCTGCAGAACATAGGATTTCGGAAAAAGTTCAAACCATAGAACCAAGTACATCCCAAAACTTACTTTTCGAAGACAATGGAAAATCCGGAGAGGTTGACGGTAAGTCAAGGACGAGTGGTGCTGTTGAAGAAATATCTAAGACATCTACGTTATTAAATCGCAAGCGGCGTCTTAATGACTCTCAGTCCGCTCTACGAAACTCCACCTCCGAAAGCGAAGTGCACGAAGAGGAACCGC	AAATCAATATTTCGCCATCTGC	AGATTTTTCTTTAGGGGCTTGG
67547	CG12821	Open Biosystems	FBgn0040780	212	GATGGAAGTCTTTTGGATGTGGAGGCCACTTGGCGAATGTTCATGCCCGAATCGAAGGCCAGCGATCTCCACCAGATACTCACCCAGATGGATCACCCGGTGCTTTTCAGACCCTTTATGGCATTGCATCCATGCCGCACCGCCGAAGTGCTAAAGCAGTTCGGAAAGCCCAGCTGCAACCAGGTGCTTACCTTCATCAGTCTGTACGGACC	GATGGAAGTCTTTTGGATGTGG	GGTCCGTACAGACTGATGAAGG
67525	CG3450	Open Biosystems	FBgn0022224	335	GTATTCCCTTGCAGTTTTATTGGTAGTAAAGTTCCAGATTCATGCCATCGTGAATTTCATCTAAGAAAGCGAAAAAGAAATGCGGGTAAAGCAAGGCGTTACAAGGACACTAAACAAGGGCTTACAGTCAGATAGGCGAATCGGGTCCTTGAAGATTGTGTACCACTTCTTCAGGACAATCTTCTCGTGCTTTGTGCCCGTTTGTGCCGCGATTAGTTTCTTGAGGTCCCCAATCGTGTCGTCCGGGTTGCACTT	GTATTCCCTTGCAGTTTTATTGG	CTTGGCAAGAAGGTAAGCAGC
67589	CG30338	Open Biosystems	FBgn0050338	373	AAGGATGATAAGACAAAACCCGCTACTAGCCTTCTATCCCATTTGGAGTATGTGGTCAAATTGACTCTACCAGGCAAACAGTGCGTGGAAGTGCGAGTGGAACTGCCGCACCTATATCCGCTTTTGGAGCAGGCACGCGTCAGTGTACACACTACGCTACTGGGAAAATCCAAGGAGCAGCGCTTAAAGAATGATTTGGAGCAGTATCATGGTGAAAGGCGGGAGGAGGACGCCGAGCCGTACATCTTCCAGCTG	AAGGATGATAAGACAAAACCCG	TTCTCTGAAGTTCCGTAGCTGG
67628	CG10897	Open Biosystems	FBgn0033636	687	GTATTTCTCCTTTCGCATCTGGGCGCACGTTTCTAGACTTCCATCAATCTGGCGGAGCACGGCCTTGTTCATGAGCAGGTCGTTGCATAGATGGGCCAACATTTGGGCTTTACGGGTGGGATTTAACGCAACGAAGGGGCGATCTTTCAGCGATTGCGACAACTTCCAGGTGTCGTTTTCATGGAGAAGCTTATAGTACTCCTGGTTCTTTACCGAATGTGAGTGGGTTGTGGTATCGCTATCTAGTTGATGATG	GTATTTCTCCTTTCGCATCTGG	ATGCCACAAGAATTGGTAATCC
67629	CG9003	Open Biosystems	FBgn0033639	248	CCAACGTTAGGTCTGTAATCTGGCTGCACTCCTCCAGGTCCATTCGCTCCAGATACTTGCAGTTTCGCCCCAGCGCCTGGAAGCCAATGTCCGTGAAGTTGCGACACCCGGATACCTCCAGGGTGTTCAGTAGATGATTGTGCTGCGAGAGGGACAACAGAGTGAGATCGGTGAGGTCCGCGCACTTGGACACGCACAACTTCTGCAGCTTGTGGCAATTGGCGGCCAGTTGGCGAATCGATGAATCG	CCAACGTTAGGTCTGTAATCTGG	CGATTCATCGATTCGCC
67595	CG10536	Open Biosystems	FBgn0011241	310	ATGCTAAGTGGCTTAAACTCGCCCTCCTTAACCCATGACAGACCAGTTGCATGTCCACCATTTGCTTGTTGCGCTGAAGGCTCCGTCAGCTTGCTTCTTCCGGCCTTGATGCGCTCCAGAACGGGCCCGTGCACGTCCTGCTGGAACTTCTCGAATACTATGTAGTGCGGATCTTCGGTGGGTGGGGTGTCAAATATATGCTCCTTGCTCTCCTTGATATTTTCCTGTACGCGAGCAACATACTCCTCCTTGTTA	ATGCTAAGTGGCTTAAACTCGC	GGGGCATTGAGGTAGATAAGC
67630	CG8998	Open Biosystems	FBgn0044020	207	TGAACACGGCAAATGGCACAGATATCGCATTCCACATCCCAACTCCACATTGCAACTGCGTTCCATTTCTTCAGCGTAAACATTTTTTCCGGTTTGCCGGCATCTCCGTCGTCTGTGGGCCTATCCACTGAGTTTTCTGGATCATCAGCCATGTCAAAAAAGTCTGGGAAACTGACCAATCCACTGGGCTAATGAGATTCGGTTTTT	TGAACACGGCAAATGGC	AAAAACCGAATCTCATTAGCCC
67609	CG33144	Open Biosystems	FBgn0053144	345	TCCAGCTTCTAGGTGATTGAGGGCCGAAGTTGGCCGGGGCGCAAATCCATTCGACAGGGAGTAACGCGATCCGGAGGCAGCCAGGGATAACAGACTGGAGCAGCGCGAACAGGTACCCACGCCGTTAATGCTGCTCACGCTGTTCCGCAGGCGATTCAGTGGTCGAATCTGCTCCACGCCACCCGAGCTGAAGATCCCGCTGCCATGGACCGCCAAGGAGTGACCCTGACTTCGACTCTGGCTCAAGCCGTGAAC	TCCAGCTTCTAGGTGATTGAGG	GAGAAGTCCCAGTCGATTGTCC
67648	CG30051	Open Biosystems	FBgn0050051	360	TTTATGTTTGTTTTGACTCGGCTTTCGAATATATCGCAAAATATATACAGGAAACATTTATATTCACAAAAATCTGTACGATGCACCCAGGGCAAATTGAGGTCAACGAGATCAATGGCTATTGGACATTTCTGCTGAGCGTAAGATACTCGCCTATATACAATCAAAAATCAAGAATCCGGCAAGTTGTCACTATTTTTGCAGATCGATTGGAAGGATCCCTGGCTTATTGGCCTTATTTTGGCGCATATCTTA	TTTATGTTTGTTTTGACTCGGC	TTATCGGGTAAGTCAAGGAAGC
67660	CG17059	Open Biosystems	FBgn0040754	220	AGCCACAGGAATGATGATGGACCACCTGCCCTCCAACGATAAGCACGTCCACGCTGACTTCTACAATGATTTTGATGATCTGTTCGATGAAGACAACTGGGCCAAGATGAAAACCGATGGGAAACAGTAGAGGCCACCACGCAATAAATGGATTGAAAGATTTGTATTCGCGACTCGTTCTTCTGTCTGTAATTTTACTTGCACAATCAGCGATCATTGG	AGCCACAGGAATGATGATGG	CCAATGATCGCTGATTGTGC
67759	CG9291	Open Biosystems	FBgn0023211	246	GTATCTCCCGGAAATGCACCTCGTTGGCCTCGTTCTCGGCAAACTGACCCGGTCCGGACAACATCGCCCGGATTGTGCCGGAGGTGAGAGCGTGCTCGCGTTTGACGACAAATTCGTGGCCGTCCGAGGAAATCAGCTTCACGTACATGGCGTCCGGACCCTCGCATCCGCCGTAGATCTTGTCGCCGCGCTGCTCGTCCATTGCTATCATCTGAGTTGGGGGCGGCAAATCGTTGATGGGATTAG	GTATCTCCCGGAAATGCACC	CTAATCCCATCAACGATTTGC
67763	CG9204	Open Biosystems	FBgn0025720	346	AGCGTAGACAGTTGGTAATCCGAACCCTTTGGACACATCCGACTTGTTCCACTGCTGTAAACGACTTGATTTCACGGCAACAATTGGCTTCCTGGCCAACTATCTCACCCTGGAGTGGCTTATAAAGTACATTATCTCCAGCGGTTATCCGACTTGTACCAACACAGAATGTTGCCAGCCCATAAAGCTTAATTGATGCATTTAGCTGCTTGTTTCTGATAAGAGGCGATTATGAGTGGAAAGCTGTCAGCTTTT	AGCGTAGACAGTTGGTAATCCG	TTGATTACCCCTTGTTGTTTGC
67752	CG15097	Open Biosystems	FBgn0034396	603	CAAATGGTACTTCATGGCTTCCAGCAGCAGCTCCTTGCACTCGGAGTCATCGCGCATGAGGGTCTCCGTTTCCACGCAGCTCATGAGGAAATCCCTGCTCACCAGCGGCAGTCTGACGTTTGACATCAACTCGGCAATGTGGAGTCTTCGTGTGGGCAGGTCATGTTTCACCCAATTGATGACGGCGGCAAAGACTCGCTCCTCGGAGCTGATGTTCAGCTGGCTGTTGGAGATCAGCTCGCGAACCTCCTCGAA	CAAATGGTACTTCATGGCTTCC	TCTCATTTACCAGACGACATGC
67705	CG8392	Open Biosystems	FBgn0010590	323	GGTAGTGCTCCCTAACAAATCCGTAGATAAAACTAGATCCCGATCCGCCGATGGTGCAGGACTCGCGGGTCAGCATGCCGCCCAACGGGATGCTGTACACCTGGCCGCCGCGCTGCTCATCCCACCCAGCCACAATGATGCCGGCAAGCAGGGACTCGCGGTAGCTGTAGCAGTAATTACGGAACTCTGAGGCGGCCTCGAACACCAGAGCATCCTTGTTGGTCTGATTCTCGTGATAGTTCAGCGAGTAGGCCA	GGTAGTGCTCCCTAACAAATCC	CATCACGGACAAAGTGTACTGC
67817	CG9952	Open Biosystems	FBgn0020257	417	CTGTCCGATATTGAGGTTCTCCAACTCGTGCAATGCCTTGGCGATCTTTAGCATGCCGTGATCGGTGATCTGGCACTGATTGAGGGACAGGGATCTCAGTCTGTAGAGTCCCTGGGCTATGTGTGTCAGGGCCTGGTCGCTGATCTTGTCGCAGAAACTGACGTCCAGCGAGTTGATCCCGCTGCCGCCTTCCGTGAGGTAGGCCATTCCGATATCCGAGATGTTGTCGCAGGAGCGCAAGTTCAGCTGCTCGAG	CTGTCCGATATTGAGGTTCTCC	AACCTGCAGCTGGAGTACTTGG
67865	CG3894	Open Biosystems	FBgn0035059	448	AAGGTAAATAATCAACCTGCGGGCACGCCAGGAGATTCTTCAAGGATCACCGAAGACCACGCGCACATGGAAGCCGCCGAGCAGCTCGACGAGGCGGCAGCACCAGCCGCCCTTTGCGCGCCTTCGCGTGCAGCCTACGCGGCCGCCGAGCAGGAAGATCCAGACCCAGACCAGGAGCAGGACCGAGGCCGGGAATCGCCCATTGGTTCGTTGGAGTGCGCCCCCACCCTGAGCAGTCGCAAGCGGCAGCTGAGT	AAGGTAAATAATCAACCTGCGG	CTAGTTCGGTGAGACCAAGACG
67808	CG11275	Open Biosystems	FBgn0034706	721	GTTTATGAGTGGACACGACAGGAGTGCGAGCAGTTGGGTCTGGGTCCCAGCGATGCCGACTTAGTAGTGCACGACTTGGGTGGCAAAACAAGCGACTGGCCTGCGGCTTCGGGTGCTAGTGATTTGGAATCACCTGCCCTAACTCCGGTGGTTTTGGTGGAGCGCTGCTATTACAAGGCCTGCAGGCCCTTTACAGTGGATGCAGAAACTCCGCTGTTTCGCTTGCGTCTAAAGTGCTCTAGATTTATCTCCTTG	GTTTATGAGTGGACACGACAGG	GGCAGCGTACATTAACTTAGGG
67855	CG4005	Open Biosystems	FBgn0034970	471	CGCACATTGTAGTTCTGCTGCAGCGAGGCGGGGCTGCTGCGGGCTCGGGAGTGATGTATCGCCAGGCGGCTGTGCTGGGGAGACGGCTGAATCTGGAGCTGGGGGATGGCGGCGATGGGCGACTGGCCATCTGGCTGCTGGACGATGGACGCCTTGTTCCCGATGTTGATGCTCGACTGGGAGCCCGCGTCGTAGGTGGAGTCGGCGCTGTTGGCCCGCGAGTGCGAGGGCGCCGGGGGCGTGAAGAAGGAGTTG	CGCACATTGTAGTTCTGCTGC	TATGTTAACGACGATGTCAGCC
67834	CG5357	Open Biosystems	FBgn0034862&FBgn0034863	453	TACATTCTAATCCGGAACAGGCATCAATCCTTCGAAAATGTTCACTTCGAATTTATATAATTTCGCCGTACTCTATCGCCTCGTCCTCCTGCGGGACTTCCGACTCCATCGTCATCAAATCCTCCTCGGAGGGCGAGAAATCGTTGGTTATGTGAAAGGTCTGGCGAATCTCCTCCGTCGTGCGGCCTTTAATCATGTTGGCCACCGTCATGCAGGCGGCGTTCAGCAGATTGGGAATGTCCAGGTAGTTGGCCG	TACATTCTAATCCGGAACAGGC	AGAACGACACTCTTATCCCGC
67937	CG15010	Open Biosystems	FBgn0041171	785	ATGGATTTTGAAGTGGAACTGGAACCACTCCGGTGCTGGCTGCAGCTGGAGGCGCCCAACGAGGATCCCAGATTTAATTTGGCAGTGGACTTGCTTAGCCGGCTATTCGTGTACTTGCGACTGCTCGTTGGAGTCGTGGACAGATCCTTGTAGGTGTACTTGCTGTCCGATGAGACGGTCCGCCCATTGCTGCTGCTGGGCCAGTCGTCACTGTTGGCCGTACCCGATCCATTGGCCGCCTTGCTTCCCCCCGCC	ATGGATTTTGAAGTGGAACTGG	TCTAAGATCTTCCTGGAGACGC
67893	CG7864	Open Biosystems	FBgn0035233	452	ATTGATGCAAAAACTTGACACCTACGTGGCCAACAATGACGAGATTCGAACCGAGATCAAGCCGCAGCTAAAGAAGATTATTCAGAGGCTCAGGCAATCTCCCAGCTACGTAAAGGCCCTGCACAAGTCTCTATTCTACTTGGACGCCAGCAAGTACCAGCTGTCCAAGCGCACCACGGGCATCAACTACGTACTAATCCGTCACTGGCTGCAGCCGGAATTCTCGCTGTACGGCTACAAGATACTGGGCGTAAT	ATTGATGCAAAAACTTGACACC	GAGTCAAACTGCTGTCAGAACG
67894	CG13917	Open Biosystems	FBgn0035237	633	GACTCTACAGGGATGAGAACCGTGCGCGTCCCCACTCCTGGGCCATGACCCGGTCCACGGGCAACACATTGCAGAACTTTACCAACTCGGTGGACAATATAAGGAGTCTCTCTCGGCTGTTTCCAAACTTCTCCAAGGAGTTTTCCAACTCGCTGCCCAACGGTATGACACTGGAGCAGGTTCAGGGTCAGCAGGTGGACTACATCCAAACGGATCTCAGTGCGGACTCGAGTCTGGCCTCCAGTTTCAGTAGAT	GACTCTACAGGGATGAGAACCG	GGCAGTAGTTGGTTTTCAGAGC
68055	CG32847	Open Biosystems	FBgn0052847	291	ACTTTCGTAATGGACACCAAGGATGAATCGTTCTACGAGTGTAACATATGTCTAGACACCGCCCAGAATGCCGTGGTCAGCATGTGTGGCCATTTGTTTTGCTGGCCATGTCTGTACCAATGGATATTGACGAAACCCGATCACACAGTGTGTCCCGTTTGCAAGTCGGGCGTGGATAGGAGCAAAGTAATACCGGTGTACGCACGAAATGATAAAAGGCAGGAGGATCCGCGGGATAAAACACCGCCGCGTCCA	ACTTTCGTAATGGACACCAAGG	CTCGAGATCATTTGCGTAATCC
68044	CG32110	Open Biosystems	FBgn0052110	660	TTGTGTTTAAAAGCCAAACACGAGCGAATTGCCTGCGAAATCGATAGATACAAGAAGCTGATCCTTAAGCAGTCCGTCCATGTGATCGAGGACATAAGAATCAGCAGCGAATTGATTCCGCTGACCAAAGAACACCATGATCGGCTGATGGAACTATCTAAGTATCCACTGCAGCAGGTAATTGTGGCCAAGTTCAATTTGGACATCTGCGGCAGTGATATCAAAATCCTGACCAGTGGCGGCTGGCTCAACGAC	TTGTGTTTAAAAGCCAAACACG	ATCGTTCATGTTGTCTTGTTGC
68034	CG11534	Open Biosystems	FBgn0046296	592	ACTTGTTTTGTTGTTCTTCCCCAAAAATGAGCTCCTGGAAGGACAGTCTCACGAGCATTCCGGGCACGGTGGCGCAGTTGATTAACGAGAGCGCCAGCAACCTGTTACACGCCTCATCCACGCTGGGATCAACAGTTGGCCTTGGAGGCTCTGGCTCCACTGGATCTGGATCCGAGGCCGGAGGCTCCGAGGAAAGTGGTCCACAAGGTGCGGAGTACAGGGCGTTGCCCATTCCCGCGTCCTTGGTGCGCGAGC	ACTTGTTTTGTTGTTCTTCCCC	ACCACACTCCAAATAATGGTGG
68035	CG10861	Open Biosystems	FBgn0036255	342	ATTCGTTTTATCACAAAGACTTGCTTCATTATCAGTTTGTATCCTTCTGAACGCCACTGGCAATGTGCCCATCATCAAAAAGCGAACCTGGACCGTAGATCCCAACAAGACAGTCGGCTGGATACAGACGTTCATCCACAAGTTTCTGAAACTCGATGCCAGCGAGCAAATTGCACGTAACAAATGAAGTTCCAGAGAACCCTATCTTATGTGTCATCTTAATTTTTAGTTCCTGTACGTTAATCAGACATTTGC	ATTCGTTTTATCACAAAGACTTGC	GCCTGATTCTTGCAGTAGTAGAGC
68025	CG32085	Open Biosystems	FBgn0052085	298	TTCGTAGGGGGAGAAGTACTGGAAGAAGCGGCTCAGAAAGCGATCGTCGAGCATCAGCTGCTCGATGCTGTGGATAGGCGGCGGGTGGAGCTGGTGTTGCATGATCAGCGGCGATGCTGCGTTGATGCCCATACTGCCATACGGATGGTGCAGGTGAGGATTGGGCAGTTGTTTCCGCAACTGCAACGGTGTACCTCCAGCACTGGCCGCCGCCTTCTGGGCGGCCACCATGCCCATGGTGCTGAAGGTGGGCGA	TTCGTAGGGGGAGAAGTACTGG	GCAGATGAACATAACCATACCG
68069	CG4195	Open Biosystems	FBgn0002283	392	GACATACTGTGCAACGAGGAGCTGCTCGGCAAGGATCACACGCTGAAGTTCGTCTACGTGACGCGCTGGCGCTTCCGGGATCCGCCGCTTCGGCTGCAGTTTCGTCCGCGGGTCGAGCTCTAACCACTGTTTTAGTATAATGCCACAACAAATGATCTATTTTTATAATTTATTGACAATGCGTAAATATCGTAATTAGGAGAGTCGCTAGTGTTAGTCCCCTCGAAACCATGAGTGTATGTGTAAATGTGCATG	GACATACTGTGCAACGAGGAGC	AAAATATTGCAAACGGAGAACG
68151	CG32350	Open Biosystems	FBgn0052350	713	TCTGCTAAAATGGAACAAAACGAAAGAATATTTTTTGATTCTTTTACATTTTCAAATGTTATATTATTTAAATAAGTAGTGAGATCAACTGCTAGAGATGCAGGTCCATATTCTAGCAATTGATGTAATAAATGCTCTTCTTCAACTGGGACCTGATTGGACGGGGTACATGCGAAATACATTTTTGATAGGGTTGCAAGATGTTTTATTTTCGCAGGGCTTTTATAGTGCTTGAAATCATCTTGCTGCATTTCA	TCTGCTAAAATGGAACAAAACG	GTTTTTCAAAGGCAATTTCAGG
68093	CG13379	Open Biosystems	FBgn0036804	537	GTTTTGCCATTGTTCTTCTTGGAGCCGTTGTTCCTTGAGTTCTGGTTTGATTTCTTTCGACGCTTGTCGGACGACCAGTCCACGTCATCCTCATCATCAGTGCCTCCGGTATTTCCCGAAGAGTGCAGGTGGGCGGATGTGGCGCCCTCTTTGGTGGCCAAGCGACGAGAGGCAATTCGCGACGAGATACGACCCATGCCCATGCACTTTTCCAGGTGCGGGGCGAAGCGGGCGGCGGCCACCAGGCGATCACAG	GTTTTGCCATTGTTCTTCTTGG	AAACCAAGTTCCCACAACTAGC
68073	CG13025	Open Biosystems	FBgn0036660	431	GGATCTACCAGAATTAAAGGCGGAACTCTCGGTTGCTCGGGTTCCGCGTTCTCACCAGGCTGGTCACGTTGTTCATCAATCTCAACCGCCGGCTGCAGACCTTCAACTGGATTGAGGATTACCTCATCATCACCAGAGCTATCATCTGTAGAGGTCTCATCGGCATAAACTTCCGGATCAAGAGCTTCGGTTTCATTCTCCATTCCTTGCAGCAGGATGTCTGAATTCCGCTTTCTCGCTTCAGACTGATCGCAT	GGATCTACCAGAATTAAAGGCG	AAATTTAGCGTCCTATTGCAGG
68156	CG31528	Open Biosystems	FBgn0051528	681	GTATACAAATACTCCCGGTGCGAATGTCATTTTTATTTTATACAAGTCTTACTGTAGAAAACACTCTTGGCTCTGGAGCTATTTACATATCGCCCACAGCGCTAAAGGATGAGCACCAAAGAGTCCATAGACATCTGCGCGAAGGGTAGCGGTCGCGTTGAAACCGTCACCCTGCGCCAGAACGAACTGATCCGGAATCTGCGCGTCCTGGTGGCAGTGCGCTTTGAGCAGGCTATTTCTCGGATCATCCTGGTC	GTATACAAATACTCCCGGTGCG	GTAGTTCAGTCGGCTCAAGACC
68161	CG2013	Open Biosystems	FBgn0004436	602	ATTTCTGTTACTGTAGTTTGCTGATGCTTTAAGCTGCGGTCGCCTACTAAACTGCTGCCGCTCGTTTTGTGGCTCCGGCTCCTGATGCTGCTGCTGTTCCTAAAGTGGGCGCATGGCTAATCGATGAAACTCTGCTCAACGCAGGCTTTCACACGCTTCTCGTACTCGCGCCGATTTTCTTTATACAGCTGGGCGGCGGTGGAGTTAGCCGGTGAGTTGGGATTGGGATCGCTCAGCAGTGACTGGAAATCAGAA	ATTTCTGTTACTGTAGTTTGCTGATGC	ACTTACCTGCAGACTTCAAGAGG
68167	CG1172	Open Biosystems	FBgn0037321	564	TGAAACAAAAGATCGAAACCGAGTCGCTGAGAAAGGGAATTCGAAATGGTGAATAAGAATAAGAGTGTGAGAATGATATACATAAATCATACACTTACATATATTTTTTTGATGATAATTACATGATAAAACAACTGATTTAGGCAGTGCAGAAGATATATACATGTCAACTGTATATAAAAGCAGATATATAGCAAATAGTAACCGAGATCTTGGCCACTTGTCTTGAAAACTGTAAGTGTGTACATTTTCATA	TGAAACAAAAGATCGAAACCG	CTTGGGTTAACTCTCCAACTCC
68273	CG9924	Open Biosystems	FBgn0086364	431	TGTATGAGATCCATGATGCTGCGCTCGAACTCAACTTTGACGAAATTACTGTCGGAATTCGAGTTCCTGGCCAAAAGATTGAGCAGTTTCAACAGCAGCGAGTTCTCCAGCTTGCCGCCCGTTGAAATTAACACACAAAGTCACACGAAATAGTTAAATCGCGCAAAAATTATTCCTTTTGGAGGATTTAGTGATTTTTTTTTGCTTTGCTAATTAAAACGATGGACGAGACACAGACGCATGGACAAGACGACG	TGTATGAGATCCATGATGCTGC	GCTGCTTAACTTCTGACAATCG
68251	CG5266	Open Biosystems	FBgn0086134	209	CTACAGCGAAGATCTGGAGCTGGACGACGCTGTTCACACCGCCATCCTTACGCTGAAAGAAGGTTTTGAGGGAAAAATGACTGCCGACAACATTGAGATCGGAATCTGCGATCAGAACGGATTCCAGCGTCTGGACCCCGCCTCAATCAAGGACTACTTGGCCAGCATCCCCTAAACTTAAACGCCCCGCTAAGATTACCACAAGCTAA	CTACAGCGAAGATCTGGAGC	TTAGCTTGTGGTAATCTTAGCGG
68437	CG31053	Open Biosystems	FBgn0051053	269	TCCGTTAAAGGTTTTCTTGACGTATCGGCGGGGTTCGTCTTCTTCAAGGCAATCTATGTCCGAGTCCAGGCAGAAGGTTGTCATGTGCTCATCCGACTGGGTATTATCCGATGTGGTCACAGAGGGTGTCCTGGGCCGCAGGCCACGTGCCTGGTTGCTCCAGGGCTTCTCAACCCCCGTGGCGTGTGGCCACTCCTTGAGACCCTCCTCTTCGTGGTACTTTATGTAGGCGCGAAGTTCGGCGATCCGTTCCTT	TCCGTTAAAGGTTTTCTTGACG	AGATCCAAAAGGAGAAGGAACG
68488	CG31992	Open Biosystems	FBgn0051992	654	TGAGTTGGACTTGTCATCAACCCAATTGTTGCTGGATACACTGCCACTGCTGGGAGCGCCGACATTAACGCTATGAGTGTCATCTCCCCAAGTAGTAACAGCAGCAACATTATTTCTGCCACCTACATTGCCGGAATGCACCCACATAGCGCCGCCGTCTGGTTTGTGTTGTACGCCGCCCACAGATGGAATCCGGGCTTGAGGTCCAACTACACTGCTTATAGGATTACTTGGATTGGCTCCCACTGGAACATT	TGAGTTGGACTTGTCATCAACC	TTGCAAGGTATCAACAAAATGG
68469	CG31006	Open Biosystems	FBgn0086704	337	ACTCGAAGATGTAGTCCATGACCAGATGGCGGCGCTGGGTTCGCCGGTTCCGCTGGTGACTGGCCCTATTGGCAGGATTCCGACGCAGTTGTTCCCGCACCCGCAGACGCAGCCGTGCCCGTGACTCAGTTTCCCGGCGGAAACCGTAGAAATGCCGTGGAAATGGCAACCAGCAGCGAACCCACACAAATTGGCTTTTTAATTGACTTACCAGCCGCTGGAAAGCCTGTAGCAACTGCGAAAGCATATTGCAAA	ACTCGAAGATGTAGTCCATGACC	AGCGGAATTTCAATTCTTTGG
68528	CG3000	Open Biosystems	FBgn0003200	497	ATTCAGAACGGACTTGTTCTCCTTCTGACTGCGCGCCTTGCTGAATACGTTCCAAAATCGCAGCGTCTCGTCGCCGGCGCCCGTAACAATAGCCTCACCATCGGGACTCAGCGCCAGATAGAGCACACGATACGAATGGCCCGTCAGCTTGGCCACTTGCGTCAGGGAGGGATATTTCCACACGAGTATCTGGTTCTGCGAGTAGCCGTGCGTGGAGACCAGCTCCGAGGAGTGCTTGGACCAGGCCAGATTGCA	ATTCAGAACGGACTTGTTCTCC	CACCGGATAATCAATACTTGGC
68483	CG32850	Open Biosystems	FBgn0052850	307	GTCTTCGACAACGCTAACACCATCTTCTAACAATCGTCAACTTTCCGATGAAAATCAAGTGAAAATTGCAAAGCGAATTGGATTAATGCAGTACTTGCCAATAGGAACATACGACGGGAGCTCAAAGAAAGCACGAGAATGTGTTATCTGCATGGCTGAATTTTGTGTTAATGAAGCCGTACGTTATCTACCTTGCATGCATATTTATCATGTTAATTGTATAGATGATTGGTTGTTGAGAAGTCTAACTTGTCC	GTCTTCGACAACGCTAACACC	TGTCGATTCATAACTCGTCAGC
68518	CG10801	Open Biosystems	FBgn0029660	381	TGAGCCGTAGTTTGGTACAGGTCGCCGAACCCGAGTTATCATCGCCCATCTCCAATACGTCAAAACTTTGTATTTCGGAAAGCAGTGGTCTTATTGTCGCCAGTACGTCGAGCAGCGAGAGAATCACATGTCCTCCGCCACCGTTAATGTTACCCAAGACAGTTGATGCCGATTTCGCAGACATTTTGGACATTTCACGACAAAGACGCCATCGAAGGATATGCACGTCCTTTAGCATCAATGATATTCCACTTC	TGAGCCGTAGTTTGGTACAGG	ATCTGCTTAAAATGTTCTCGGC
68567	CG12218	Open Biosystems	FBgn0026206	427	CCACGTATTCTGTGAGGACTGCCTGCAGGCAGTGGTATCGAAGGACACGATGTCGGCCAGCTCGCCCAACAGCTGCTCCTCGTCGTCGTTCGATGGCAGCGAGCACCAGAACCGTTTGTCCGCTGTGTTCATCGAATGCCCCGTGTGCAAGCAGGAGACACCGCTGGGACCCAAGGGTATCAAGGCACTACCCTGCGACTATATCGTGACCAATATACTGGACCTCTCCAATTTGGAGTCCGAGCACATTGTGTG	CCACGTATTCTGTGAGGACTGC	CTTATGGATGATCAGCTTGTCG
68579	CG32676	Open Biosystems	FBgn0052676	450	GTAGTCGAGGAAGATCCACTGCTGCCGGATCCCGAACCAGATCCCGAAACCGATCCAGTGGTCGGGGCCTCGAAGCTAATGCGTGCACCACGTCCGTATTGCGGTGTGGCACTCAACAGATCGTTGAGAATATGGATCACCGTTGAGATGTCGCGTTTGGGTCGTCCAAAGCGATCCTGTAGTGCCGGATTGAGTGTGCCCGAAAAGGTGCCAGAGTAGATCCCCTTCCCATGGTTCTTCATAGACTCGATCACG	GTAGTCGAGGAAGATCCACTGC	TGATACTAGGACTCTCGCTGAGG
68602	CG1900	Open Biosystems	FBgn0030391	204	AATTAAAGTTAATGTCGGTTAGGGGCGTGGCGGCGTAGGCGGCTGGGCGGCGGCCTACAAGGCAACGATCACGCGATCGCACAGCTATTCCGACTGCTGCTCGTCGGCGTCTTGCAGCGGTTCTTGCTCTTGGAGCTCTGGGTCAGTGAATTGAAGCACTGGGACGTGGTCAGCGCGTATGACTTGAGCGTCGACTTCACCGAC	AATTAAAGTTAATGTCGGTTAGGGG	GTCGGTGAAGTCGACGC
68581	CG32672	Open Biosystems	FBgn0052672	264	GATTGCAATGAAGAGGTAATTGGCTAAGAAACGCAGCTTCTATCACTTCGTTTGCTTTTGGGACTGTGCCGAATATCGATGCGTTGCTGAGCTTGTGTTTTTCTCTTCTCTGTTTTCTCGTACAAACGGTACGAAATACTTGTGTAGAGTGACCGTGCGCAGCAGTTGACAGAGCGCTTCGGTCTAAAAATCGATGACTTGCTGGTTTTATCGATAAGCACTCGCACTGTGGTGACTGCACTCGCTAACTGCTGT	GATTGCAATGAAGAGGTAATTGG	AGTCTAGCCACAGCAGTTAGCG
68553	CG1643	Open Biosystems	FBgn0029943	202	TAGTGGGTAGTTTCATTAATCGTTTGGTTTGCGCTGCTCGCTTCTTTTAAATGCTGGCATATATCATAAATATAGCATACAGATTAGCTTAACTAGACATATATTTGGATATATACATGGATCCGTATATATGTATGTAAATCGATCGCAGAGGATCGCCCTGGGATTTGCTGGAATCGAAAAATAGAACTGCACACACTCT	TAGTGGGTAGTTTCATTAATCGTTTGG	AGAGTGTGTGCAGTTCTATTTTTCG
68654	CG4443	Open Biosystems	FBgn0015374	347	GAACAGAGGGATGAGTTCAACGCCATCGCCCGACGGCTGGTGCGCAAAACTCTTGGTTTACCGGCGTAAATGGATCATGTGCGTCACCGTCAATACTTTCTACCCTGAACAACACGATTCCAACAACTCGCTAACCCATAGTTTTCTCAAAAATCCCTCGTTGAGCTAACCGACACAAGTTTCAAATTAGCAAAAATGAAGAACCTAACGTCAAAATCGACTAACTCAAGTTTATCTAGCACACTGACTGCCTCA	GAACAGAGGGATGAGTTCAACG	TTTCTTGCCAACTTCTCACTCC
68671	CG7058	Open Biosystems	FBgn0030961	544	AGGAGAAGCAACTGAGCTTCGGCGAGGCCCTACAGGAGTCCTACTTTAGCGATGTGATGGTGAAGAGCTCCAGTGGCCTGGAGTACGCCCTGCACGCCTCCATACTGCGACTCAATGGCTTCGATTGCAGCATGTGCGTGAACAGTGCCCCGTCATCGGCTGCCGCTCGTCCTGCGGCCAGGTCCTGTCACAGTGGTCCGAACACCCCGAATCCCATACGCATCTCCGTGGCGCCGGCGTCCAACGACGATGGGC	AGGAGAAGCAACTGAGCTTCG	TTAAAGATGTTCTTGCAATGCG
68637	CG32581	Open Biosystems	FBgn0052581	780	CGAAAGGAAAAGCTCCAATACCGAAAGACATGTGAAATCCGTCGCCGAATCCGAATCCAGGGAACCCGGGAACAGGATCTGGTTCTGTACGTTGTCCAGCGGGGCGTGGTGGAACTTTGTTACTGCAAAACACATATAAGTTGGGTTATTGAAAAATACTCATGTTGAAAGCGGTTCAAACCTACCGTGGATCTTCCTGGTGTGTACTATTTCTTCCGTACAGCGGTATGACCTTATCCTTATCAACGGCAGCCT	CGAAAGGAAAAGCTCCAATACC	TAAAACTTTACCCGCATCTTGG
68707	HDC20122	Open Biosystems	FBgn0032596	347	AAATGCATCATATGTTTTCGAGCCAAGCCACACATACCTCGTCCCATTATAGGTGATCTTCCTGAGGACTGCGTAACAGCTTCACATTCCTTCAAGGTCACTGGTCTGGACTTTTGCGACGCATTTTATTACAAAAATCCTATTCGGAATAAAGCCCCATGCTATATCTACATCTTTATCTGCTTTTCTACAAAGGCTGTTTACCTTGAGCTGGTTCAGGATCTCTCCACTAATGCATTTCTTAATGTATTGCGT	AAATGCATCATATGTTTTCGAGC	TTAAGATCCTTCAGCTCATCCC
68744	HDC18638	Open Biosystems	FBgn0030420	756	TTATTATTGTTTACCACCGGGCTTCTAAGGTTTGGATAACATATAATGGCCAGTATCCAATGGGACTGCTCATTGAATGGTATTATAATGAAGTCCTTGTCGAATATATTGACGTTTCGTGTCCACTTCTCAACCCTTTCGTGACGCTTCTGGGCCGCCGTCTGCTTCGTATTTCTGGGATTCGTTCGTGTGGTCAATCTTTTGTGGAAAAACGTGCTAAAGATATGCGTCCTATCGCGCTGGTCCTCTGGTATG	TTATTATTGTTTACCACCGGGC	AATGACGAGTAATGGTCTTCGG
68781	HDC16780	Open Biosystems	FBgn0040038	445	CATAATTGTATATGCCGCTACCCCAGAAGAATGCATGGAAAAGACGGAAATGGTACTTAAGAGAGCTGCAGAATTTGGTCTAAAAATAAAATGGAAGAAGTGCAACTTTATGCAGAGGCGAATTCATTTCCTGGGACATATTATCGAAGGTGGACAAATATGCCCTGGAAAAGAGAAAACATCAGCAGTGAATTCCTTTGGAACACCTCAGAATGTAAAAGCCGTCCAAGGATTTCTGGGTCTCACAGGATTCTT	CATAATTGTATATGCCGCTACCC	AGAGGCATCTGTATGAAGTTCG
68810	HDC14666	Open Biosystems	FBgn0023097	738	AAGTTTACCCTTTTCAAGTGCGTTTACTGCGCTCAACTCCTCGGATCCAACGATCGCCCCAAGCTGTTAGAATGCCTTCACGTGGCCTGTGCCCAGTGCGTGAGCACCAAGTTCTCAGAGCTGGACCGTTCCCTGCCACCATTGATCCATTGTCCGGTATGCGACAATGCGTCGCAGCAGGAGTTCATCGTGGACAACCAGTTCCTCATTGAGCAGTGCACCGCCGGAGACAGTGGCGATGGGGTCGGACTTCTG	AAGTTTACCCTTTTCAAGTGCG	GAGGTCTTTCTTCTTGTCGTGG
68873	HDC10080	Open Biosystems	FBgn0036398	768	AAATGGAGAAACAAGAAGCTCGCGGAAAGAAGGACACACGCCAGAGCAGCGGTGGCAAGAGGCAGGCGAGCAACTCGCCCGCTTCGCCCAACAAACGTAATAGCTCAAACTCCATTAGCGAGGATGTGGAGACGCCGACGAGTACTAACTCCGCAGCGGCAGCTGCCCAACGTCGAAATAAGAAAAAGCGAAAGGTTAGTCGCAGCTTGAATAACAACACGAATGGCTTGGGCTCGGGTGGTGGCAGCAATAACA	AAATGGAGAAACAAGAAGCTCG	ACTGCTCTACCTTCAGCAAAGC
68831	HDC12682	Open Biosystems	FBgn0037705	255	GAAATTGAGCAAGAAGCCAGGGTTGATGATGCCCGACGTAGCCTGAATCTGGACAGGAGCTTGGTGGGCGGCGAGCGACTGCGGCGGCAGGACGTGACGATGTCCATGGTTCGCCGTCCAGAAACGCGGTATGCGGCGGTGGGGCGGGAATGTGCGGCGGTCCGATGAGAAGAGGATCTGCTGCGCGGTGGTTATCTGGGCGCCGGCAGCGACGGCCGCTGCAGCTGCCGCCGTGGAATGTAGATGATGGGTGGC	GAAATTGAGCAAGAAGCCAGG	GCCACCCATCATCTACATTCC
68882	HDC09206	Open Biosystems	FBgn0035953	461	AAGCCCTAAAAGGTGTTATCCGCGTGCGTTTTATCAATCAACAAGGACTGCACGAGGCAGGAATTGATCAGGATGGAGTGTTCAAGGAATTCCTTGAGGAGACCATCAAAAAGGTGTTCGACCCGTCGCTGAATCTCTTTAAAACCACCTCGGATCAGCGATTATATCCCTCGCCCATTTCCTACGTCCAGGACAATCATTTGGAGCTCTTTGAGTTTGTGGGCCGCATGCTGGGCAAGGCGGTGTACGAGGGCA	AAGCCCTAAAAGGTGTTATCCG	GACAATTTTGCCCATTACATCC
68967	HDC03423	Open Biosystems	FBgn0032863	280	CTGAAGACGATTGACTGGAAGCGCAATGCTGAGGGACAGAAGAAGGTAAAAACTTCGACGGCCGTGGCGAATGCAGATACCAGTTCCGAGGACGAGATGGAGTGGGAGCTCCAGGATGTGCGAGTTCGAGTTCCCATCACATCCATAGCCACCACGACTACCTCCACGACCACCGTAGCTGCGGAGAGCGCCTCGAGTAGCTCCCTGATCAGCTTGCGTCCGGACCGAAACCTGATTCAGGGCATGCGTCGATCC	CTGAAGACGATTGACTGGAAGC	CGGTTAAGCTAGTCCTGCTCG
68992	HDC00647	Open Biosystems	FBgn0003386	235	TCGCCAGCCTTGTCTACTACGCGGAGCGCATCCAGCCCAATCCGCACAACGACTTCAACAGCATACCGCTGGGCCTGTGGTGGGCCCTGGTCACAATGACCACCGTCGGCTACGGCGACATGGCCCCCAAAACCTACATCGGCATGTTCGTGGGCGCCCTCTGCGCCCTGGCCGGCGTACTAACCATCGCACTGCCAGTGCCCGTCATCGTCAGCAACTTCGCCATGTACTACTC	TCGCCAGCCTTGTCTACTACG	GAGTAGTACATGGCGAAGTTGC
68923	HDC06286	Open Biosystems	FBgn0033884	374	TCAAGGAGTCAATTGGTTTTCCGGTCGTTTTCGACCTCATCGAGGTGGTGCGAGAGCATCTCAGTGGCAGCAATCTGCCCAGTGGCCAGTGCGTTGTCTGTTTGTATGGATTCGCTGATGGCGACGAGTTCACACGCACCGAGTGCTTCCACTACCTGCACAGCTATTGCCTGGCTCGGCATCTCAATGCCCTACGTCGCAACTACCAGGAGGAGTTCGATAAATTGCCTGCCTGGCTGCAGAAGACGGCCGATC	TCAAGGAGTCAATTGGTTTTCC	CTCCTCGGTCACCTTAAATTCC
68931	HDC05821	Open Biosystems	FBgn0033636	687	GTATTTCTCCTTTCGCATCTGGGCGCACGTTTCTAGACTTCCATCAATCTGGCGGAGCACGGCCTTGTTCATGAGCAGGTCGTTGCATAGATGGGCCAACATTTGGGCTTTACGGGTGGGATTTAACGCAACGAAGGGGCGATCTTTCAGCGATTGCGACAACTTCCAGGTGTCGTTTTCATGGAGAAGCTTATAGTACTCCTGGTTCTTTACCGAATGTGAGTGGGTTGTGGTATCGCTATCTAGTTGATGATG	GTATTTCTCCTTTCGCATCTGG	ATGCCACAAGAATTGGTAATCC
69131	CG3241	Open Biosystems	FBgn0005616	736	GGAGGTAAGCACTTCTAGCTGCGTGGATGTTTCAACGGTCTCTTCAACGGTGGTGGAGAGCACAGTCAACTGTGTGGACGTCTCGACGGTCTCCTCAACGGCAGCCAGCACAGCCAACTGAGTGGAGTCCGCCATTTGCACCACCTGGCCGATTTGCAGTTCCTGTGGATCGAACTTCGTGGTCGCAGAAGTGGGCATCACGTAGGAGACAGCAAAGTTGTTGCCGCTATTTGTGTATTTGGACACCGAAACCGT	GGAGGTAAGCACTTCTAGCTGC	CCAGCTACTGTGCTACAAGACG
69096	CG31948	Open Biosystems	FBgn0051948	641	AATAACAAATATGGACCGCACCAGATCAAAGTGTTTGATGAATGACGTGCATCTGTATGGTGGACACATGGGTCGGGCTACCCGGAGAAGCCAATCACTGGAGTCACTGTCCTCGGCAACGAGCAGCAAAGAGCAGTCGAATTCAGCTACCGGAGTACACTGACTAAAGCTCAGGGAGGCGACGTCCTGCGCAGTATGGAATGCCTCTGCCATGAACTCTAAAATGCAATTGAAGTCACAGTCGCAGGGACACTC	AATAACAAATATGGACCGCACC	AATGTAAAGCTGACCTCTTCGC
69112	CG2991	Open Biosystems	FBgn0031474	415	TTGATTTAGCATAGGATGCTGCCGAGCCTGGATACCTTAATGCGTTGCTCGAAGCGAGTTCTGCAATCGCCGCTGGAGGCGGCGGCCAGCCAGATGCGGAATGGGCACAGCAAGTCGGCCGCCGGGGGCATCTACGGCCCCTTTACGCCGGACAACGATCTCAGCTGCTCGGGACGGGGCGATTGCGTCAACAACACCTGCGTCTGCGACATTCGGTACGCGGGCAACGAGTGCGACATCTTCAATCTGCCCTAC	TTGATTTAGCATAGGATGCTGC	CCACAAAGACCATGAAGTAGAGC
69118	CG17260	Open Biosystems	FBgn0031498	672	GCTGAAGCAGAAGAACAAAAGCGTGGAGCTGGTCGCCAAGGGCGGACGCTACACCTACAGAGTAATCGCTGTTGTTCCGGACAGCTATCCCATGCAGAGTGTGGAGCTGCGCGGTCAAGATTCCAATCTCCCAGCCGTGCTCGTGCGTTACCTAAACGGCCAGTCAAAGGAAATAGCCCGGCAGTGCGTGGAGCCACCGATCCGTATGAGCAAGGAGGCTCTAGCCAATTTTCGGCCTGTTAGGAGTCTGCAACG	GCTGAAGCAGAAGAACAAAAGC	ACCTCCTCCAGTTCTCTTTGG
69239	CG31633	Open Biosystems	FBgn0051633	353	AGTTCATGCAGCATACAGATGGATCGCACGTATGCATTCTGTTCGATCTTTTGCCACTGGATACTGAGTGTCTGTAGTCGCAGGTTTTGACAGATATCCTCGAAGCCCTGCGGGCTCAGGTACCAGCACAGCTGAAGGTCCAGTCGGCGAATGTTCCGCCAACGACTGATGTGGTTACCAGTAGTCTTCCCGCTCAGCCTGATGGCTTCCAGCTGCGGGAAGCAGTCCACCAGAATGGCGATGTCGGCGTCTCCT	AGTTCATGCAGCATACAGATGG	CAATACCTAGCCATGGATCACC
69242	CG11330	Open Biosystems	FBgn0000351	374	ATAGTTTCTATCCATGCAGCCGATTGCCAGGTGCTTGCCATCCGGCGAGTACTTGAGGGAAGTGGGCGACTCGACGCTGAAGACCATGGTGCTCTCGTCCAGATTGCGCCACAGCATGACATCCTGTCCGGAGGACATGGCCACCATGCCGCCGGACGACCAGTCCATCATGTTGTAGTCGACGGGACTGCATATGCCAGGCATCTCATGGGTGGCATTCTGAATGGCATATGGTCGCGCCCGTGGATTACATGG	ATAGTTTCTATCCATGCAGCCG	GCTTCATATCGAACATCAACCG
69360	CG13111	Open Biosystems	FBgn0085395	257	TCACCATCGTTATCCAGAAGGCCATCATCCAGCCCAATGGCTTCCGTTCCGTTCTCCTGTCCACTCGGACCATTGTTGATGGTGGTTCCCTCGTAGGTATCGCTGTCGTCCACCAGACAACAGTCCCCGCAGTCATCCGTCGAGGAGTTGACATCGTCGCTGAGATCGTCCAGCAGCGTCACCTTGGGAGTCCGAAACTCATCCGGACATCCCACCGAAAGACCGGCGGAGGCAACCGAAATCTTGATGTTGCAA	TCACCATCGTTATCCAGAAGG	AATTGCAACATCAAGATTTCGG
69294	CG7102	Open Biosystems	FBgn0031961	524	TACAATATCAAACTTGACCGGCTGTTCCCCATTGGCTGGATTCAAGGCAAAGAGGAAGGCTCGCTCGGACTGAACATATCCCCCCTTTCGGCTTGTTTTGGCCCACGCCACATCCGTATAACCACCACTGATCTCTCCATGCGATCCCAAGCCAATAACCATGCAAGGAGCCACGCCGTCGCAATAACGATGAAAGGCTCCAGAATCGTAGCCATGAGTGGACGCTCGGAAAACTAATCTCCAGGATTGCTTGCC	TACAATATCAAACTTGACCGGC	AACACTTAAGCGGTGTAATGGG
RNATH0442	Sh	Therrien lab	FBgn0003380	422		AAGGAAGAAAGGATCTGTGATGTC	TGGCTCGTTTGGTACTAACAATAA
RNATH0464	Ubp64E	Therrien lab	FBgn0016756	519	ACGCTTTGAGTTACCCATTAAAAGAGTGGTAGTCAAAAAGGTTATGAAGTCGGACGGCGAGAAGGCCAAGAGTCCTGCCACCGGCGAGAAGAAGAAACGCGTAGTTGGTGAGAAAACGAAAAAGAAGCCAGCTTCGGGATCTTCCTCTCCAAGCAAGGCCAAGACGACGAGTGAGGACTCTTTGGCTAAGACCAGCATCAGTTCGGAATCAAGTCCCGAAAAGACTTCCAAGATCAAGACGACTGCAGCAAAGAT	ACGCTTTGAGTTACCCATTAAAAG	AGGTTTCTACCTTGTGGATACAGC
RNATH0431	Roc1a	Therrien lab	FBgn0025638	200	CTCACTGCGAGTGGTTTTCTATTAAAACGAAAAGGATAGGGACAGAAAAGCCAAAACTACGTTAGTTGTGAAAATTGCATTTGTGTTGCGAGAGTTTTGTCAGGATAAATAGGTGTATTTCCACCATGGAAGTCGACGAGGATGGATACGAGGTTCCCTCCAGCAGCAGCAAGGGCGATAAGAAGCGCTTTGAGGTGAAG	CTCACTGCGAGTGGTTTTCTATTA	CTTCACCTCAAAGCGCTTCTTATC
RNATH0403	mei-P26	Therrien lab	FBgn0026206	389	ACACTGAGTGATACGCTCAAGAAGGCCGACTACTGCAACGATGCGGGTAGCAATCTGGGCAGTGCCCTCACTGAACTCCAGTCACAGCACGATACTGTGCGGCAGCAAATCGAGGATGCCTACAAGTGCTACAAGCGTATGCTAGAATCGATCAAGGATCAGATGCTTAACGAGCTGGGACGCTTGCACTCGGATCGCGAGCTAAAGATCATGGATCTGATGCAGAGCATGGAGAATACTATGGGCAAGCTGCAG	ACACTGAGTGATACGCTCAAGAAG	AGCTGATAGTTGATATCGCACTTG
RNATH0425	Prosalpha6	Therrien lab	FBgn0026781	618		TGACAATCTGAATTTTGCACAGTA	GCACAATCATAAGTGAATCGCTAC
RNATH0195	ack	Therrien lab	FBgn0028484	716	CGGACAACCTCACCCAACCGGGCATCATCGATGACTTCTTCCGCGAGGTTCAGGCTATGCACGCCCTGGATCATGCGAATCTGGTGCGGCTTTACGGCGTCGTCTTATCCCAGCCGATGATGATGATTACAGAGCTGGCGGAGCGCGGGTCGCTGCTGGATACGTTGCGAAAACAATGCCGCCACACCTCGCTGACCATCATCTGGAACTGGTCGGTGCAGATTGTGACTGGCATGGCCTATCTGGAACAGAAGC	GAATAGACGGACAACCTCACCCAACCGGG	GAATAGAGAGAGCAGCAAAAGTGGGTCGCTC
RNATH0434	Rpn1	Therrien lab	FBgn0028695	356	GCACTATCTGCTCTACACACTGGTGCCTGCCATGCAGGCTCGCATGCTGATCACCTTCGATGAGGAGCTCAATCAGCTGCAGGTGCCCGTGCGCGTCGGCATTGCCATCGATGTGGTCGGCCAGGCAGGCAAGCCGAAGACCATCACCGGCTTCCAAACGCACACCACGCCCGTCCTGCTGGCCATTGGCGAGCGCGCCGAGCTGGCCACCGATGAGTATCTGGCCCTCACTCCGGTCATGGAGGGCTTCGTTAT	GCACTATCTGCTCTACACACTGGT	ATTATTGGGAGTTAGTGGCTGAAC
RNATH0322	CG7288	Therrien lab	FBgn0030969	336	ACAAGGATGTCAAGGATACGAAATACAATCTGGTGGCCAATATTGTGCACGACGGCGATCCCAAGAAGGGCACCTATCGTGCCCACATCCTGCACAAGGCCAACGGTCAGTGGTACGAGATGCAGGATCTGCATGTCACCGAGATACTGCCGCAGATGATCACGCTCACCGAGTCCTACATCCAAATCTACGAGCGCTGTCCAAACTCCTCGTGATCCACCTGACTTTTAATAACTCCTAACTATATTTCGGTTA	ACAAGGATGTCAAGGATACGAAAT	TCTACATTTCTCCTATTCAAGGGC
RNATH0281	CG17302	Therrien lab	FBgn0031443	400	GATTCAATTTAAGTTGTGGGGACTCCCCCATGATGACCATGCGTGGCAGGAGTGCACACACAGGAAAAGAAAGGAGTCCATAAAAATACTGAAAAGAAACGAGGGATAAGAAAAACCAAGCGGCAGTGGCAAAAGTTTCCAATGCACTTAACACTCTGTTCCGAAGGATGGAATCGAGGAAAAAACTGTCAGTGGCATTGGCAACACATTTATTAATGTGTCAATCGGATTGAAGACTTTCCAAGCCAACGGGAA	GATTCAATTTAAGTTGTGGGGACT	tccctaactacaaaggaacgaaag
RNATH0333	CG9426	Therrien lab	FBgn0032485	795	AGTTCGCATCTTTGATTGTTTGTATTAATTTGCTTTGGTACAGTTAGGGACTTTTTCTTATCAGTATGCTATTTATTAAAAGTAATGAAAAACTTGTTACGATACTTTAGATTTGGATAAAAACCAGAATTAATTATAACAGACATTCTAAAAAAATAATCACTGATACATACATACGTTTTAAAAGATTGCATTCGTATAAATATTCGAGCATTAGAAGTAGAATACTGTCGGAATGGAATTAGTCGAATTAAC	AACACAAAATCTGTCGTCGTTTTA	AGTTCGCATCTTTGATTGTTTGTA
RNATH0426	prp8	Therrien lab	FBgn0033688	302	GTTAACATCGTGCTTCATTAAACGCATACGAGCGTCGCGTGGCCAGCACTTCTTGTTATTGTAGCCCACAATGTTTTCGTTGTTCGGATCCGGATGCTCGGTAAGATAGCGCTGGATCAGATCGCGAGCCTCCTCCGCTGAGAATCTGAAGAACAAGTGAATACGATCGACATAGCGGCAGTACAATCGAATAGGATGTGCCGTTTCTGTGACTGTGTCCTGGAACGTGAGGAAATCGTTCGGCATTTGGGGTGG	TAGATCTCTTGGTTTTGGGTCTTC	GTTAACATCGTGCTTCATTAAACG
RNATH0156	CG4080	Therrien lab	FBgn0035983	720	CTTAATTGCAGAGCGTGCTCGCGGCCTGTATCCGTGGAAATGCCGCTGGCACTGAGATCCTGCCGTGATCCGGCGCACAGATCCGTAGCAGAGCCGCGACTAGAGCCCTCCGAATGCTCCAGCACGTTGTGTATGGAGTCGTGGAAGGGCGTCATGCTGCCCGATCCCTGAGGACAGGGTCGGAATGATGAGATCTGCGAGACCACATCATCGAGGGCCCAGTCGCGATCGTAATTGTGCTGTGACTGCGAGCAC	GAATAGAAATTCTACTGATTCAGAATGCTCC	GAATAGACTTAATTGCAGAGCGTGCTCGCGG
RNATH0332	CG9007	Therrien lab	FBgn0036398	587	AACCAAAGCTTGAAAATACCGTAGCGAAAGCGGAGCCCAAAGTGGAGCCAAGTCAAGAGATAGTGTCTAAAAAGGAGCCAACAAAGGTGGAACCCAAGCCCGGCGAGTCTCTGCTGCGCTCGACAGCGACTGTAACTGCAACACCTACTGCGGCAACAATCGCTGCGACAACTCTGCTCGATGTGAGCAAAGTGGCATTCAAGACTCGACCACCTCTCAAACTGGAGGATGAACCGCAAAAGAAAAAGCCAAAGC	AACCAAAGCTTGAAAATACCGTAG	TTCATCCTTATCCTTGGATGATTT
RNATH0400	MBD-R2	Therrien lab	FBgn0038016	591	AAGAGAACCTCGTAGGTATCGTTGCCCAGCAACTTGCGTATGGTTCCTGGAAACTTACGCGGCCCCGACCAGCGGGCCATGCACTTCTCGTCCAGCTCAAAGACGGGCAGCACACGGTTGCTGAGGCGCTGCCTCAGCCGCTCCGACTTGATGGCCATCCACTCCTGAAAGCTGCCGCTGGTCGAAGGTGACACCTTTAGCTTGTGATTGCGCTCAAAGCGCACGAGTAGCGTCTGCTCCGTCTCGTTAACTTCC	GATCAAAGCTACGGTAGACCAAAT	AAGAGAACCTCGTAGGTATCGTTG
RNATH0279	CG16941	Therrien lab	FBgn0038464	688	TATCATCTGTCCATTAAGCTTCCACTCTGATTTGTCGGAATTGGGTACCAAAACCTGAATGGTCACAGGGCTCTGAAATAATTTAAGATGGGTTATATACCAATAGATAGCCAGATATCAAAATCAAACTTACCTTGTGGGTGGCAATAAAGTCTGCTTCTGGAATCAGGTTGTCCTCGCTTCGAATCTTTTTAGAAGGCGGCTCCTCCTCCATTATATCAACAGGTGGAGCAGGTGCAATTTGCTGAGGGATTC	TATCACTCTGGAGGAACAAATTCA	TATCATCTGTCCATTAAGCTTCCA
RNATH0091	CG5555 (Imp)	Therrien lab	FBgn0038686	744	CTGTCTTGGCGTCGTTGGCAGTCGCCTTGTGGTTCTGCCACTCCTGCTCCAATCGTTCCATGCGCTCCTCATAGTACTTGCGCTGTGTGTCCAGCTGAGAGGTCAACAGGTATGTGAACTCCATCTGCATGGAGTCAATCTTTTCCTCGCGCTCATCTTTCTCGGTTTGCGATGCCACCAGCTTGCCGTCGGATTTGTTTTGAAATAAGCGATGCACAAAGTTGTCACCGGCATAGTCCCATACGCTTGAGGTGC	GAATAGACCGCTTTGGAGTTCTACAAGTCC	GAATAGACTGTCTTGGCGTCGTTGGCAGTC
RNATH0167	park	Therrien lab	FBgn0041100	565		GAATAGACTAAGCGATGCCACGACAATAGAG	GAATAGAGATTCAATGGAGCCGCAAAATCCTTC
RNATH0302	CG32479	Therrien lab	FBgn0052479	592	CTAAAGATCGATGCCAGTATGTTGCCATTAAATCAGCATTACCGTACCGATGTTCATTTTCGACTTTGTTTCAGAAATCCTCGGCTCAAAGAAGACCTCGCAGAAGCAGCGCGCCTATCGTCTGTTTGCGGTTGTCTATCACGATGGCAAGGAGGCGTCGAAGGGGCACTACATCACGGACGTTTTCCACACGGGCTACAGCAGCTGGCTGCGCTACGACGACAGCTCGGTGAAGCCGGTCAGCGAGAAGCATGT	CTAAAGATCGATGCCAgtatgttg	TTTGGGCTTAACTATATACCGCTC
RNATH0090	CG10542 (Staring)	Therrien lab	FBgn0086694	735	CTACTGCAGATATAGCCTATGATAATCGTTGGCGCCGAAGGCGCAGTTGCATTTGGGACACTTCCGCTGCCGCGTTTCATATCTAGTGCGCAGGCAGTCGTAGCAGAAGACGTGGAAACACTTTGACAGGACAGCATCCTTCCGCTTCACCTTGCACGAGGGACACGTGAGCGTTTCTTTGTATTCGCGGATCTCCTCAATCATCACCTCGTCGATGGTGGTGCCCGACATTTCCATCTTCTTCATGCGCTCCGC	GAATAGACAACAGCTGCGTGAGAAGGACGATG	GAATAGACTACTGCAGATATAGCCTATGATAATC
RNATH0350	Dnr1	Therrien lab	FBgn0260866	558	ACAGCACGGATTGAACACTGTGTTGATGGCGCGGTCCATGCAGATCTTGCACTGCATGGCCTCCGAGATGCGCGTGTCCACGCAACGCTCAATCGCCGCCTCACGCGCCTCCTTCTCGCGTATGGCCAAATCTATCTTGCCGGCCATGGAGCCGCCGGCACCAGTCGTCAGGGCCATGGCCCATGGGCTGACGCCCGGCTCGCCGACGGCAGAGGCGCCCAATCCTCCAGCGACAGCAGAGCATCCCTCGGCTCC	ACAGCACGGATTGAACACTG	TTGGAGTACGTGGATGACCA
RNATH0092	par-1	Therrien lab	FBgn0260934	748		GAATAGAATGCAAATGCGGAGTAGTGCTCC	GAATAGATGAGCACGCGTTCACGCAACTCC
RNATH0360	Prp19	Therrien lab	FBgn0261119	406	AACGAGTGAATCATGAGGGCGTCCCACTCGTCCTGCATCGTTTTCAAAGTGGCCGGAATGCTGGTGGCACTTGGCGGTTTCGGTTTCACCACAGCCGGCGTCTTGATCTCGATCAGCTCCTCCGGCTTCAGCTCCTTGCCGCTAATGGGATCGCAGCCATTCTCTAACAGATACTTCTCAATCACCCGCTTTTCGAAAACGGCTCCCGAGTGCGGGGAAACCACGGGCGTCTCGGGGACTTCGTTTGTCACTTGG	AACGAGTGAATCATGAGGGC	GCTCGGGAAAAACGTGTAAA
RNATH0535	ubp64e (2)	Therrien lab	FBgn0016756	290	ACTAAGCAGGCAAATCTCATCTCTAATCTGTACGAGGGCAAGATGAATGATTATGTCAAGTGTTTGGAGTGCAATACCGAGAAGACGCGCGAGGACACCTTTCTAGATATCCCGCTCCCTGTGAGGCCCTTTGGAAGCAGCTCCGCATACGGCAGCATCGAGGAAGCTCTGCGTGCCTTCGTTCAGCCCGAAACACTCGATGGCAATAACCAGTATCTGTGCGAGAAGTGCAAGAAAAAATGCGACGCCCACAAG	ACTAAGCAGGCAAATCTCATCTCT	GTGAGGATGTAGGGAAAGGACTTA
RNATH0536	roc1a (2)	Therrien lab	FBgn0025638	258	CTTCCATTTCCACTGCATCTCTCGCTGGCTAAAGACGCGCCAGGTATGCCCACTGGACAACCGCGAGTGGGATTTCCAGAAGTACGGCCACTAAAATCTACAAAACCCCCAAGACCCACCAGATGGAGGGAGCAGCACTTCCCGCAAGCTAGATGATGGAGGCCTGCTTCATCTGGACATTTGAATACCTTTTTAGATCTTAAGCTAGTGGGGCGATTCGAGTGAACTGGTAGCCTTTAGGAGCACAGTTACCGA	CTTCCATTTCCACTGCATCTCT	AAATCGGTAACTGTGCTCCTAAAG
RNATH0239	cdc16	Therrien lab	FBgn0025781	234	AGCTAGAGAAGAATTCACTGCCATGTTTTAACCTACTACTGGAAAGTCTCTATGCGGCCAAGGAGTTTACCGAGGCGGCCAATGTCATCCAGAATGTGGAGGTGGAAGTCATGACCACATCGCTGATCAACCAGCCCGTTGATGCAAGCAGTGGCTGCTATCTGGAAAGCAACAGTGTCTTTGGTGGCGAGGAGAATCACAGAAATGAACTGCTCTCATCCATTTACCTAATGA	AGCTAGAGAAGAATTCACTGCCAT	TCATTAGGTAAATGGATGAGAGCA
RNATH0502	CG32479 (2)	Therrien lab	FBgn0052479	300	ATCCAGTGCTTCAATTGGCTCCTCCGCAGCCAGCTCAAGTGGCGGCTGCCGCCCCAGTTGCTCAGCTGTCGTCGCCTCCTCAGAATTTGCCCCTGCCTACGGCTCACCAACAGTCACAGTTACCAGCACCTGTGCCGGCGCCCACGGCTCCGCTGGTCACTCCAGGAGCGCTCTCCTATTCGGCTGCATCCGCTCAGGCAGTTCCTGCTCCCAGCCCCGCGTCGGCATCCGTCAAGCCCCTCAAGCCGGAACCAC	ATCCAGTGCTTCAATTGGCT	CGTACTTGCTGGTCCACTCA
RNATH0507	Dnr1 (2)	Therrien lab	FBgn0260866	414	ACAGCACGGATTGAACACTGTGTTGATGGCGCGGTCCATGCAGATCTTGCACTGCATGGCCTCCGAGATGCGCGTGTCCACGCAACGCTCAATCGCCGCCTCACGCGCCTCCTTCTCGCGTATGGCCAAATCTATCTTGCCGGCCATGGAGCCGCCGGCACCAGTCGTCAGGGCCATGGCCCATGGGCTGACGCCCGGCTCGCCGACGGCAGAGGCGCCCAATCCTCCAGCGACAGCAGAGCATCCCTCGGCTCC	CAGTTTACCCGGGATCTCAA	ACAGCACGGATTGAACACTG
65383	CG11194	Open Biosystems	FBgn0027788	635	GTGCCTATGTGTCCAGCTACCCCACACTAAGTGCCTCGCCCTCTCAGCAGGCTCAGCAACTGGGAGGACGCACCAGTGTCTCGCGGACAAGTGGAAGTGCCGTAACTGAATCGCTGCCCAGCCATGATCTCCACTCTGACAGCAGCAGCCAACAGCAGCAGCAACAGCAGCAGCAACAGCAGCAGCAGCAGCAACACCAACAGCAGCAGCATCAGCAGCAACAGCAACGGACGCAGACAACACCTCAGCCGACGC	GTGCCTATGTGTCCAGCTACC	CGGGACTAGCTAATCTCACTGC
72926	CG7837	Open Biosystems	FBgn0039696	744	AGCAGAGATAAAAGCTGATGGCAGTTTCCGTCAGGTCGGCATGGTAGTTCTTCAGCGCCCACTCGAGCAGGCGCAGGCAGTTGTGTGAGTCCAGGTACTGGATGAGTCTTTGCTGCAATACCGCCTCCATATCGGGCATGATGTACACGCGGGCCATCTCGTAGGCCTGCAGCAGGGCGGGGTAATCCGGCTCGGTTAGATGCCGCTCCTGGCACACGATTAAATGCAGAAAGTAGCGCAGTCCACTGGCAGTGT	AGCAGAGATAAAAGCTGATGGC	ATGTGGGAGAATCGAATTATGG
66860	CG17416	Open Biosystems	FBgn0039957			TTTTTGAATGCAAAGAGAAACG	CCTCTGAAAACGAAGAAAGTGG
66861	CG17419	Open Biosystems	FBgn0039955			TTCACGAACAATGAAGAATTGG	CTGCATTTATGTTGTCATTGGG
67178	CG18646	Open Biosystems	FBgn0261388	500	AGATCGTGAATGGAGAGAGAGCCTCCTATTCGGCACCGAAATTCGCGCGGATGCAGGAGCGTACGCGATCGCAGATGCTCGAGGATCTGGTGATGAATCTATCGAATCATGCGGAAACTGGACAGATACCGAAGCCATATAGACGCGGCAGTTGGCGACCGATCGGTGAGGATGAATATATCAAAATGTTGCATGCCCGTGTCCTAGACAACAACACACACCACGAGCAGCAGCAGCAGTTGCTGCTGCAGCAGC	AGATCGTGAATGGAGAGAGAGC	CAATTGTTGTTGCTGTTGGC
RNATH0375	Hey	Therrien lab	FBgn0027788	451	GCACTTGACACTACTGTGTTGATGTTGCTGTTGCTGAGCTGTAGCTTTGCGTGCTGCTAGTTGCAGAGGCAGATGCAGTTGGCGGCTAGACCGGGCTGGCGGAGCTAGTTTGAGCACGTGACTTATCGTGTGCGCGAACGGCGTTCGACTGATTCTGTAGCACACGTCGAGCGGACGACCTGCCCTCCGCTGCCGCCGCTCAACCCCTTTTTACCGCCTGCGGCAGCCGTCCAATAAGATGCAGCAGCAACCACC	GCACTTGACACTACTGTGTTGATG	GCTGAAAGGCTATATCAGATGGTC
RNATH0511	Hey (2)	Therrien lab	FBgn0027788	277	CGCATAGCTCTGGTAGGGAGCAGCCGCACAGTTTGGCTGATAGCCGGAGGAGCTGGGAGCAGCCGGAGACCAGCCACCCGGACTGGCGCAGCTCTTGGCCGACAGTTCGCGCTGCTGCACAAAGTACTGGAGGTGGGACATAAGGCGCAGGCGCAGAGGATCCTGAATGTCCATGCCCTCGATGGTGACCAAATAGCGGGCCACCTCTGCGGCGCACTCGCGGAACCCAATGATATGGTAGTCCATGGCCACTCG	CTCGCTTAGCTATGATCCGC	CGCATAGCTCTGGTAGGGAG
68742	HDC18678	Open Biosystems	FBgn0261388	351	ACTACTACTGGCGCTACACATCCGCCTCCGAGCTGGTCAACATGATCCTGTCGTTCGTGGAGAGCAAGGCGCACTCGCTGTTCAAGTGCCCGGAGTTTCTGCACCTATCCGAATCGATGGTGCAGATGATCATGTGCCGGGAGTTGCAGACGCCCGAGATACGAAAGTTTGAGGCAATGCTGGCGTGGGCCCAACACAAGGTGGGCAAACTGAAAAATCATCCGAACAAGGACACCCAGTTCGAGTTCGAATGCA	ACTACTACTGGCGCTACACATCC	GTTCGTTCTTCATCGATTTGG
RNATH0178	CG18646	Therrien lab	FBgn0261388	252	GAGAGAGCCTCCTATTCGGCACCGAAATTCGCGCGGATGCAGGAGCGTACGCGATCGCAGATGCTCGAGGATCTGGTGATGAATCTATCGAATCATGCGGAAACTGGACAGATACCGAAGCCATATAGACGCGGCAGTTGGCGACCGATCGGTGAGGATGAATATATCAAAATGTTGCATGCCCGTGTCCTAGACAAC	GAATAGAGAGAGAGCCTCCTATTCGGCACCG	GAATAGAGTTGTCTAGGACACGGGCATGCAA

## Sheet: follow-up dsRNA
dsRNA ID	dsRNA name	Primary target	amplicon (nt)	amplicon (seq)	Oligo_5	Oligo_3
RNATH0022	Ras85D	FBgn0003205	758		AATACAAACTGGTCGTCGTTG	AATCTACGATTCGGCTTGTTC
RNATH0024	mek (Dsor1)	FBgn0010269	969		ATCAAGATGTTCCTCAGCCAG	TTGGGCGGCGGTTCGTTTACA
RNATH0025	mapk (rl)	FBgn0003256	789		TTAATTCGAGCGGATCAGTAG	GATCCAGGTAATGTTTTCCAG
RNATH0115	bsk	FBgn0000229	822	CAGGATGTCTACCTGGTCATGGAGCTGATGGACGCTAATCTCTGCCAGGTCATCCAAATGGACTTGGATCACGACAGAATGTCCTATTTGCTTTATCAAATGTTGTGCGGAATAAAACATTTACACTCAGCAGGAATTATTCACAGAGACTTAAAGCCATCCAATATAGTTGTAAAGGCCGACTGCACTCTAAAAATTTTGGATTTCGGTCTGGCACGTACTGCAGGAACTACCTTTATGATGACTCCCTATGTG	CAGGATGTCTACCTGGTCATG	GATTAGCTCCTTCCACTGCTC
RNATH0118	p38b	FBgn0024846	871	GGCCAAATTCTACAAGCTGGACATCAATCGCACCGAGTGGGAAATCCCGGAAACATACCAGAACCTGCAACCCGTGGGTCAGGGTGCCTACGGCCAGGTCTGCAAGGCCGTGGTCCGCGGAACCAGCACGAAGGTGGCCATCAAGAAGCTTGCCAGGCCCTTCCAGTCGGCGGTCCATGCGAAGCGCACCTATCGGGAACTGCGGCTGCTGAAGCACATGGATCACGAGAACGTTATTGGTCTGCTGGATGTCTT	GGCCAAATTCTACAAGCTGGAC	GAAGATGTCGCGGAAATTGCGG
RNATH0127	GFP	NA	663	ACGTAAACGGCCACAAGTTCAGCGTGTCCGGCGAGGGCGAGGGCGATGCCACCTACGGCAAGCTGACCCTGAAGTTCATCTGCACCACCGGCAAGCTGCCCGTGCCCTGGCCCACCCTCGTGACCACCCTGACCTACGGCGTGCAGTGCTTCAGCCGCTACCCCGACCACATGAAGCAGCACGACTTCTTCAAGTCCGCCATGCCCGAAGGCTACGTCCAGGAGCGCACCATCTTCTTCAAGGACGACGGCAACT	CGTAAACGGCCACAAGTTCAG	ACGAACTCCAGCAGGACCATG
RNATH0128	cnk	FBgn0021818	798	AATCGGTTCAAAGGTCTCCAGTATGGTGTTCTCAACGTTACAGATAAATTTTTCATTCTTCATCACATAATCTTCCTTGGCGTCGAACCGAACTACTTTGCTGACACCCGGCTTGTAACGATCCACGAGGAATTCGCGCTGCGAGTCCTCCGTCAGCTGCTTTAGTTTTCGCGCCTCATGAAACATTCGCCTGGCCTTGTCCGTGGAGGTATCGCCCGCAATCCCAATGCAAGTGGTCGGCCTTGCTGCCATCTC	TTTGGACAGATCTATATGCAG	AATCGGTTCAAAGGTCTCCAG
RNATH0159	mapk (rl) 3' UTR	FBgn0003256	347		GAATGCGCTGTAAGCTTTAAG	CACGTTTCTTACATCAGGTAG
RNATH0355	eIF4AIII	FBgn0037573	621	AACTAATCCAGTTTTCTGCACTCCCAAGGCTTCGAGAAACCCTCGGCCATTCAGCAAAGGAGCATTACGCCTATCGTCAAGGGACGGGATGTGATTGCCCAGGCACAATCAGGCACGGGCAAAACCGCCACCTTCTCCATCTCCATCCTGCAGAGCCTGGACACCACGCTGCGGGAGACGCAGGTTCTGTGCCTGTCGCCCACTCGCGAGTTGGCTGTGCAAATCCAGAAAGTCATTCTTGCCCTCGGCGACATG	AACTAATCCAGTTTTCTGCACTCC	GGATCTGTCATAAATTTGGAGGTC
RNATH0464	Usp47	FBgn0016756	519	ACGCTTTGAGTTACCCATTAAAAGAGTGGTAGTCAAAAAGGTTATGAAGTCGGACGGCGAGAAGGCCAAGAGTCCTGCCACCGGCGAGAAGAAGAAACGCGTAGTTGGTGAGAAAACGAAAAAGAAGCCAGCTTCGGGATCTTCCTCTCCAAGCAAGGCCAAGACGACGAGTGAGGACTCTTTGGCTAAGACCAGCATCAGTTCGGAATCAAGTCCCGAAAAGACTTCCAAGATCAAGACGACTGCAGCAAAGAT	ACGCTTTGAGTTACCCATTAAAAG	AGGTTTCTACCTTGTGGATACAGC
RNATH0535	ubp64e (2)	FBgn0016756	290	ACTAAGCAGGCAAATCTCATCTCTAATCTGTACGAGGGCAAGATGAATGATTATGTCAAGTGTTTGGAGTGCAATACCGAGAAGACGCGCGAGGACACCTTTCTAGATATCCCGCTCCCTGTGAGGCCCTTTGGAAGCAGCTCCGCATACGGCAGCATCGAGGAAGCTCTGCGTGCCTTCGTTCAGCCCGAAACACTCGATGGCAATAACCAGTATCTGTGCGAGAAGTGCAAGAAAAAATGCGACGCCCACAAG	ACTAAGCAGGCAAATCTCATCTCT	GTGAGGATGTAGGGAAAGGACTTA
RNATH0625	Uba1_1	FBgn0023143	420		GCTCAGAGAAGGCCATGAAC	GGGCGTGAAAATAGAAACCA
RNATH0626	l(3)73Ah_1	FBgn0002283	164	AGAGTTGCCTGGTGAAGCACCTGGAGGAGAAGAAGACCTGCCCCACCTGCGACAACATCATCCATCAGTCCCATCCCCTGCAATACATCAGCTTCGATCGCACCATGCAGGACATTGTGTACAAACTGGTGCCGAAACTGCAAGAAGGTTGTCTTGAGCGTGCT	AGAGTTGCCTGGTGAAGCAC	AGCACGCTCAAGACAACCTT
RNATH0627	CG6118_1	FBgn0038339	176	AGGCCATCAAGATGTCCGAGGAGCCCAAGCGACGCGAGTGGCCCTTCTTCACCCTGATGGACGTGTACTTCAGCGACCAGGTTAACGATCCCTCACTACGTCTCTTCTCGTCCACAAAGACGCTCAAGGAGACCCTGGACGACAGCGTCTTCGAGGATGATCCAATTATCGCCTCG	AGGCCATCAAGATGTCCGAG	CGAGGCGATAATTGGATCAT
RNATH0628	POSH_1	FBgn0040294	160	AGGCATGAAACAAAATGCAGCAGCTGGCAAAGGAGAAGAAAAGGGAGAGGAGACTGAAACACAGCCGGAAAGGGCCAAACCTCAGCCGCCAGCGGAATCAGTGGCCCCGCCTGACAACCAACTACTCCAGCTGCAGTCACATCAGCAATCTCATCAGCCG	AGGCATGAAACAAAATGCAG	CGGCTGATGAGATTGCTGAT
RNATH0629	CG12236_1	FBgn0029822	157	AGGAGAAGGAGAAGCCGCAGATCCCGGTGGCGCCGCTGATCAGCGAGCACAAGCTGATCAAGACCATACCGAGCACCATACGCGCGGTCAACGAGCAGCAGCAGCAGGTGTCCAATGTGGCCCAGGCGCAGACAGCTACGCAAACCATCGAAATACC	AGGAGAAGGAGAAGCCGC	GGTATTTCGATGGTTTGCGT
RNATH0630	Mov34_1	FBgn0002787	151	AACAAAAGAATTCCCTCCCGACTTCCAGTGCCCTTCGACGAGGATGACAAGGACAAGTCGGTGTGGTTCCTGGACCACGACTACCTGGAGAATATGTACGGCATGTTCAAAAAGGTGAACGCCAGGGAACGGGTTGTGGGATGGTATCACA	AACAAAAGAATTCCCTCCCG	TGTGATACCATCCCACAACC
RNATH0631	CG17331_1	FBgn0032596	162	TTGCTTTCCGTGCCTAATCTGTTTCTTCTCCCCAAAGCTACGATCCCAACGCGGGTCCGGAGCTCACCTTCATTGACTATTTGGCCAATGCACTGCCTGTGAATTACGCCGGTCATGGCTATGGTGCGATCTTCGCATCCAGCATCTATGACCGATACTGGC	TTGCTTTCCGTGCCTAATCT	GCCAGTATCGGTCATAGATGC
RNATH0632	CG7102_1	FBgn0031961	164	GGTGCAAGAGCTTCAAGACTGCGAAGAGAGGTGAAGTGTGTCGAATTCCCGGATGCACAGTATCGCCAGCAGCCCCAGGAGCTTCAACTCCGACCACCATACGATTACCACACGTGAATCCGGAACTATTCAGGCAGTTCATCTTGTACGTTTACACCGCAAAG	GGTGCAAGAGCTTCAAGACTG	CTTTGCGGTGTAAACGTACAA
RNATH0633	CG12362_1	FBgn0036082	157	ACATGCTGGTAATATGAATTCCGAAATGGAATTCTCGGATGAGGACCACGGTGACTCGCATCGGTCGCTTCTCACTCACATGAGTTGCGAAAATGACAGCGACAGCGAGGACACCTGCACGGAAATCCTTTTGCCGGAAAATTCCAACAGTCCCGAA	ACATGCTGGTAATATGAATTCCG	TTCGGGACTGTTGGAATTTT
RNATH0634	Prosbeta2_1	FBgn0023174	167	TTACCTTCAGCTGCTGTGGAGCTGGAACCGCTGCGGACACTGAGATGACTACGGATCTCATCTCCTCCCAGCTGGAGCTGCATCGCTTGCAGACAGATCGTGAGGTGCGCGTTGTGGCCGCCAATACGATGTTGAAGCAGATGCTTTTCCGCTACCAGGGTCATATC	TTACCTTCAGCTGCTGTGGA	GATATGACCCTGGTAGCGGA
RNATH0635	Prosalpha7_1	FBgn0023175	154	CTCGCAGTTTTCGCCTGATGGCCGCGTTTTCCAGATCGACTACGCCTCAAAGGCGGTGGAGAAGAGCGGCACCGTAATCGGGATTCGGGGCAAGGACGCCGTGGTGCTGGCCGTGGAGAAGATCATCACCAGTAAACTGTACGAACCAGACGCC	CTCGCAGTTTTCGCCTGAT	GGCGTCTGGTTCGTACAGTT
RNATH0636	Rpn1_1	FBgn0028695	179	CGCACTACGAAACCATGAAGACGGTGTACAAGCACATGCCCAATGAGCAGGCTCGCCAGTTGTGCGCCGACATCATCTCAGTGCTCTCGATGACCATGGGCAGCGGCAAGGATTGCCTGGCCTACCGATTCCTCTGCGATCGCAAGCAGCGCATCGGGGACTGGGGCCATGAGTATGTG	CGCACTACGAAACCATGAAG	CACATACTCATGGCCCCAGT
RNATH0637	Pomp_1	FBgn0032884	168	TCAGCCATCACTGAAAGTCCAGCCCGCCGAGGTGTCCGTGCTGAACGCCACCGGCCGTGTGGGAATGCCCACCGAGGCCAACTGCCTGAACCAACTGGCCCACGTCCACCGGCTGCGCGACTCGGAGCTGAACTACAACGAGCACCAGTACAACCGCAACATGCAGAT	TCAGCCATCACTGAAAGTCC	ATCTGCATGTTGCGGTTGTA
RNATH0638	Pros35_1	FBgn0250843	172	ACTTGTCGCCCTGTGTAAGCCGACATCGGAGCTATCGGATACCCAGCGCAAGATCATCCCAATCGACGATCACCTGGGCATTTCCATTGCTGGCCTCACGGCTGATGCCCGCGTCCTTAGCCGGTACTTGCGCTCCGAGTGCCTGAACTACAAGCACTCGTACGATACAACC	ACTTGTCGCCCTGTGTAAGC	GGTTGTATCGTACGAGTGCTTG
RNATH0639	UbcD4_1	FBgn0015321	216	TACGCTTCATAACGCGCATCTGGCATCCGAATATATCGTCGGTTACGGGTGCGATTTGCTTGGACATCTTAAAGGACAACTGGGCTGCAGCGATGACACTGCGCACCGTACTGCTGTCGCTGCAGGCGCTCCTGGCCGCCGCAGAGCCGGACGATCCACAGGACGCAGTGGTGGCCTATCAGTTTAAGGACAAGTACGATCTGTTCCTGCTTACGG	TACGCTTCATAACGCGCATC	CCGTAAGCAGGAACAGATCG
RNATH0640	CG9014_1	FBgn0028847	174	AGGAGCCGGTCCAGTCATCGGAATGCGAGCACGCCTTCTGTCGCGCCTGCATCGACAAGTGGATGATCCAGAAACAGATTTGCCCGGTGGACCGCTCCGGGCTACTGACCTCACATCTGGTGCCCGTTTCGCGCCTAATGCGCAACATGCTATCCCGCCTAAAGATCAAGTGCA	AGGAGCCGGTCCAGTCAT	TGCACTTGATCTTTAGGCGG
RNATH0641	CG7081_1	FBgn0035876	158	ATCTCTCACAGCCCGTTTTGTTCATCAAAATCCAACCGGAGCTCGACTTGATCATTCAATCCGCAATTTGGTTTGGTTCCGTCGGCAAGCGGTGCTCCACTTTTGGCCAACAGCTACTGGTTCTGGCTTACGATGCCGAAAAGCTGACCGTTTCCAGG	ATCTCTCACAGCCCGTTTTG	CCTGGAAACGGTCAGCTTT
RNATH0642	CG17033_1	FBgn0036546	181	GCCAACCAGACTGTCAATCACCTGTGACAATGCGCCTTATGGCTGCACGGCTGTTCTCAAGCTAGACGCCTACAATTCCCATTTGGACGAATGCATTCACAATCCGAAGCGACCATTTCCCTGCGAGAAGGGATGCGGCTTTGACATACCCAAGGATGAGCTAAAGGACCACAACTGCGTG	GCCAACCAGACTGTCAATCA	CACGCAGTTGTGGTCCTTTA
RNATH0643	Rpn11_1	FBgn0028694	162	GGAGTATCCGTAGAGGCCGTGGATCCCGTCTTTCAGGCGAAGATGTTGGACATGCTGAAGCAGACGGGTCGACCCGAAATGGTCGTCGGCTGGTATCACTCGCATCCCGGTTTCGGCTGCTGGCTGTCCGGCGTGGACATCAATACGCAGCAATCCTTCGAG	GGAGTATCCGTAGAGGCCGT	CTCGAAGGATTGCTGCGTAT
RNATH0644	Prosalpha1_1	FBgn0026781&FBgn0050382	291	CTCTCCCCTAGCTGATTCCCGCTCACAGGTGCAGAAGGCCAGATACGAGGCCGCCAACTTCCGCTACAAGTACGGCTACGAAATGCCCGTGGATGTGCTGTGTCGTCGAATTGCGGATATCAACCAGGTGTACACGCAGAATGCCGAGATGCGTCCGCTCGGCTGCAGCATGGTGCTGATCGCTTACGACAATGAAATCGGCCCCAGCGTTTACAAGACGGACCCGGCTGGCTACTTCAGCGGGTTCAAGGCCTG	CTCTCCCCTAGCTGATTCCC	TAGCTGTTGGCCTCCAGAGT
RNATH0645	Pros45_1	FBgn0020369	192	AAGGAGGTGATTGAGTTGCCCGTAAAGCATCCAGAGCTGTTTGATGCCTTGGGTATTGCCCAGCCGAAGGGAGTGCTCCTTTATGGACCTCCAGGTACAGGAAAGACTTTGCTGGCCAGGGCCGTTGCCCATCACACCGAGTGCACCTTCATTCGCGTCTCTGGCTCAGAGCTGGTCCAGAAATTCATCGGC	AAGGAGGTGATTGAGTTGCC	GCCGATGAATTTCTGGACC
RNATH0646	Prosbeta5_1	FBgn0029134	159	ATGATGCTGGCCGGTTACGATAAGCGTGGTCCAGGCCTCTACTATGTGGACTCCGAGGGATCTCGCACGCCTGGCAATTTGTTCTCTGTTGGTAGTGGATCGCTGTACGCCTACGGTGTCCTGGACTCTGGCTATCATTGGGACCTGGAGGACAAGGAG	ATGATGCTGGCCGGTTAC	CTCCTTGTCCTCCAGGTCC
RNATH0647	Pros29_1	FBgn0261394	152	GGGACAACAAGTACGGCTACCAACTGTACCAGTCGGATCCCAGCGGCAACTACGGCGGATGGAAGGCCACCTGTATTGGCAACAACTTCGGTGCCGCGATCTCCATGCTGAAGCAGGAGCTGGCCGATAAGGAGAACGTGAAGCTGACGCTG	GGGACAACAAGTACGGCTACC	CAGCGTCAGCTTCACGTTCT
RNATH0648	Fuca_1	FBgn0036169&FBgn0036170	448	GGCTAATTGAGGAAATGGCAATCTCCGCTTGGATGCCGCTTCTGGTGGCGCTGATCGTCGTGTGGATTTCGGCAGCGGAGGTCGACGCACAGGTGCCGGGACCACGGACTCGATACCAACCCAACTGGGCCAGTTTGGACCAGAGACCATTGCCCCAATGGTACGACGATGCCAAGGTGGGCATCTTTCTGCACTACGGCGTTTACTCGGTGCCCAGTTTTGGTTCCGAGTGGTTCTGGACCAACTGGAAAAGTA	GGCTAATTGAGGAAATGGCA	AAAGTAACGCCCACTTGGTG
RNATH0649	Ubi-p63E_1	FBgn0003943	155	AGAAGGAGTCCACCCTTCACTTGGTCCTTCGTCTCCGTGGTGGTATGCAGATCTTCGTGAAGACTTTGACCGGAAAGACCATCACCCTCGAGGTAGAGCCATCGGACACCATTGAGAATGTGAAGGCCAAGATTCAGGATAAGGAGGGAATCCCC	AGAAGGAGTCCACCCTTCACT	GGGGATTCCCTCCTTATCCT
RNATH0650	ctrip_1	FBgn0260794	159	TGTGACTGCAACAGGATCGGGGTCGGCTCCTGGCGGAGGACCCACGAGTACCGGGACGACCAGTGGCACTCAGCATGGTAGTGGATCGGGGGCAGCTGCAGCCGTTGATTCGGAAAGCGATGACAGTGAGGTCGGTCGACTACAGGCTTTGCTCGAAGC	TGTGACTGCAACAGGATCG	GCTTCGAGCAAAGCCTGTAG
RNATH0651	Prosbeta3_1	FBgn0026380	154	CGAATAGCAACGACACCATGTCGATTCTAGCCTACAACGGAGGATGTGTAGTGGCCATGCGCGGAAAGGACTGCGTGGCGATTGCCACGGATCACCGATTCGGCATTCAGGCTCAGACGATCTCCACGGACTTCAAGAAGGTGTTCCACATCGG	CGAATAGCAACGACACCATGT	CCGATGTGGAACACCTTCTT
RNATH0652	Rpn2_1	FBgn0028692	171	GCGGGGATAATTTCCCTACTCGATGAGCCAATGCCGGATCTTAAGGTGTTCGCCCTCAAAAAGCTGGACAACATCGTGGATGAGTTCTGGCCGGAGATCTCGGAGTCCATCGAGAAGATCGAGATGCTGCACGAGGATCGCAGCTTCCCCGAAAACAAGCTAGCTGGCATG	GCGGGGATAATTTCCCTACT	CATGCCAGCTAGCTTGTTTTC
RNATH0653	CG17440_1	FBgn0030120	165	CAACAACAGCAGGAGTTGCAACAACAGCAGGAGCAGGAGCAACAACAGTTGCTGCAGCAACTGCACTTGAAGCCACATCATGTTCAGCAACTGCAACTGCAAATGCAGCTGTTGCAGCAGCAGCGACAGCTGTTGCAGCAACAACAGCATAAACCGGAAAATCCA	CAACAACAGCAGGAGTTGC	TGGATTTTCCGGTTTATGCT
RNATH0654	CG9576_1	FBgn0031091	182	AAGTGCGGCGTCGATAATCTGGCCCAGAACCAGTTCTGCGACACGTACAACTCGTTCTGCCATCAGCATGTGCTGGTGCCTCGAAACCGTCCGGTGTTCAAGAATGACGAGGAATGTCTCCTATGCGCGGAGGACGTGGTTGCCAAGGGCGAGCGCTTCAGCGTGGTGACCTGCCTATACGC	AAGTGCGGCGTCGATAATCT	GCGTATAGGCAGGTCACCAC
RNATH0655	UFD4b_1	FBgn0032208	174	CTGCCCTCCTCGAACATTTTTACCGGCGTTGTGTAAGATATTCCTGGACGAACTTGCACCTGAAAATGTACTCGAGGTCACTGCGCGAGCCATCACCTATTACCTGGATGTTTCGGCTGAGTGCACCAGGCGTATCGTTTCCATTGATGGCGCCATCAAAGCCATATGCAATCA	CTGCCCTCCTCGAACATTT	TGATTGCATATGGCTTTGATG
RNATH0656	CG8445_1	FBgn0034088	175	GTCACGATGTACAGGTGGAGGAGGTGTACGACCTACAGAAACCCATCGAGAGTCCATATGGCTTCATATTTCTCTTCCGCTGGATCGAAGAGCGACGCGCCAGACGCAAAATTGTGGAGACAACTGCTGAGATATTCGTCAAGGATGAGGAGGCCATTTCCAGCATTTTCTTCGC	GTCACGATGTACAGGTGGAGG	GCGAAGAAAATGCTGGAAAT
RNATH0657	Tusp_1	FBgn0039530	164	AAGTACGAGGGTCGCTGGTCCATCGAGCTGATCAACGATCGGAACACACCGGTGACCCACTTCTCCTGGTCACACGATGGCCGCATGGCGCTGATCTGCTACCAGGATGGCTTCGTTCTGGTAGGATCCGTGGCTGGGCAGCGATATTGGTCATCCATGCTCAA	AAGTACGAGGGTCGCTGGTC	TTGAGCATGGATGACCAATATC
RNATH0658	Atg9_1	FBgn0034110	194	CAGTCCGTTCCTGGAGCACCATCCCTCCACAGGCCAAGGCCCATCCAAAACACAAGACGCAAAAGCGAACGCAGCTGCTGCGCATTTAGACCCCCTCGGTGAACACGGGCTGGAGCAGCCGCTGGATGAGCACGACACCGAGCATGAGGGCGAGGACACGCCTCGAAACAGTGGCGTCATGATCCACATGGTTC	CAGTCCGTTCCTGGAGCAC	GAACCATGTGGATCATGACG
RNATH0659	CG31716_1	FBgn0051716	168	CAACGAGAAGAGGCACGAGAAGAACAAGGCGAAGAATAAGAACGGCAGCAATACAAACGCCAATGCCTCGAACAAGGAGAACTATGTTCCCGAAACGAGAAGCAGCACAAGTACTGAGACATTCGCAGAGGCTACGGCGGATGCACCGGCTTCCACCAAGGCAGAACC	CAACGAGAAGAGGCACGAG	GGTTCTGCCTTGGTGGAAG
RNATH0660	l(2)05070_1	FBgn0010590	177	TCCCATTTAAACCTCCTCCAACAGCTGTCCAGCACGCTATCTACCACGATGGCAGCTCCGGTGGTGTGGTGCGCATTGGCATCATCACCAAGGATGGCATCGAGCGACGCATCTTCTACAACACAGAATCGGGCGCATCGGCTGTTTCCAGCACTCCCAGCTTCATTTCCTCGGAAT	TCCCATTTAAACCTCCTCCA	ATTCCGAGGAAATGAAGCTG
RNATH0661	CG7288_1	FBgn0030969	160	GCAGGGCATTAATTCACGTTTCCATCCGTAGAGACGCCCTCCGTGTTCAATCCGAAGTACAGGGTGTGTCCCTACTTGGACACCATCAACCGTAACCTGCTGGATTTCGATTTCGAGAAGCTTTGCTCCATTTCGCTGACGAGGATCAATGTTTATGCCT	GCAGGGCATTAATTCACGTT	AGGCATAAACATTGATCCTCG
RNATH0662	ProsMA5_1	FBgn0016697	156	GCCGCTAATGGTACCCAGTACTGTGGAGAAGATTGTGGAGGTGGACAAGCACATTGGTTGCGCCACCTCCGGCTTGATGGCCGATGCCAGGACTCTGATCGAGAGGGCACGCGTGGAGTGCCAGAACCACTGGTTCGTCTACAACGAGCGCATGTC	GCCGCTAATGGTACCCAG	GACATGCGCTCGTTGTAGAC
RNATH0663	CG9007_1	FBgn0036398	185	CAGCACCAGCAGCATAAATCGCATCGGAGTAGCCAGTGGGCCACAGCCGCCACCCCCTCATATCGTCATCGATGGCAGCAGCTTGTCCACACAGGCACAACTGCGCATCATGCAACGTCGCATGTCGATAAGTACGCGCCAGATCCTTAGCGCCAGCCAGTCTCAGTCGATCAATCAGTCGCAAA	CAGCACCAGCAGCATAAATC	TTTGCGACTGATTGATCGAC
RNATH0664	Ubi-p5E_1	FBgn0086558	153	AGGAGTCGACCCTTCACTTGGTCCTGCGTCTGCGTGGTGGCATGCAGATCTTTGTGAAGACCCTCACTGGCAAGACCATCACTTTGGAGGTCGAGCCATCCGATACCATTGAGAACGTTAAGGCAAAGATCCAGGACAAGGAGGGAATCCCCC	AGGAGTCGACCCTTCACTTG	GGGGGATTCCCTCCTTGT
RNATH0665	dnr1_1	FBgn0260866	155	GCAAGGAGAAGGAGCATGTGCTGAGCTTCAAGAAGCGCCGCCTGTCCAAGCAGAAGTCCATGGAGCACATCGAGGTCTGTACGCTGCCAGCGGCAAGCACCACCAGCTGCAGTCTCCAGCCCTCGCCATCCGCATCCGCCTCAGCATCTGCATCC	GCAAGGAGAAGGAGCATGTG	GGATGCAGATGCTGAGGC
RNATH0666	Rab40_1	FBgn0030391	152	GTCGGTGAAGTCGACGCTCAAGTCATACGCGCTGACCACGTCCCAGTGCTTCAATTCACTGACCCAGAGCTCCAAGAGCAAGAACCGCTGCAAGACGCCGACGAGCAGCAGTCGGAATAGCTGTGCGATCGCGTGATCGTTGCCTTGTAGGC	GTCGGTGAAGTCGACGCT	GCCTACAAGGCAACGATCAC
RNATH0667	Hey_1	FBgn0027788	160	GCTGCTCCCTACCAGAGCTATGCGGCGCCAGCCAACCCGGGTGCCTATGTGTCCAGCTACCCCACACTAAGTGCCTCGCCCTCTCAGCAGGCTCAGCAACTGGGAGGACGCACCAGTGTCTCGCGGACAAGTGGAAGTGCCGTAACTGAATCGCTGCCCA	GCTGCTCCCTACCAGAGCTA	TGGGCAGCGATTCAGTTAC
RNATH0668	fzy_1	FBgn0001086	207	GACCGGCAGAAACTCATCTCTGAAGTGGCCCAGGTCGGTGACTCCAAGGGCGGGCGCATTTTGTGCTACCAAAACAAGGCTCCCGCTGCTCCAGAAACACACAACAATCCCCTGAAGGTCGTGTACTCCATTAAGACACCCATATCCACAAAGAGTGGCTCACGCTATATACCCACCACATCCGAGAGGATTCTGGATGCACCTGAT	GACCGGCAGAAACTCATCTC	ATCAGGTGCATCCAGAATCC
RNATH0669	Uba2_1	FBgn0029113	213	TGGGATAGCTTTGCCTTTACATCTTGCTAACAACACATACCTTTTAGTACTGATTATGGCGTCAACTTCTTTAAGAAGTTCGATTTGGTGCTCAGCGCCTTGGACAACAGGGCCGCCAGGAATCATGTAAATCGCATGTGCCTCAATGCGGATGTCCCGCTGATCGAGAGCGGCACCGCCGGCTACAATGGCCAGGTGGAACTGATCAAGCGT	TGGGATAGCTTTGCCTTTACA	ACGCTTGATCAGTTCCACCT
RNATH0670	CG5794_1	FBgn0039214	185	TGTACATCGCCCACAAACATGGCATGCACTCTCGGCTGGACGACCTGCAGGCTGAGGAGGCCCACCACCTGGCCCTCATCTGCGATCTTCACGACAACGACCTGCCCATCTATCTGCTGCGGAATGTGAGCCTGTTCTGCAACTCGGGCGGCTTTGGCGCCATGTCGCTGTGCTTCGAACATCCC	TGTACATCGCCCACAAACAT	GGGATGTTCGAAGCACAGC
RNATH0671	CG31053_1	FBgn0051053	204	TTGGTTTTTGGAATGTTTCGAATCCACTGCAACAAATGCTTTCGACGCCGCAACGTCGAGCCAACGTTGATCTTCCACATGACCCAGTGCCAACACGTCCTCTGCGCCTCCTGTCTGAGCGAATCCTCGACAGATAAGAAGTGCCCACTGTGCAAACGGGATCTGCGAGCGATTCCGATCGACAAAAACTTGCCTCCAAACGTG	TTGGTTTTTGGAATGTTTCG	CACGTTTGGAGGCAAGTTTT
RNATH0672	hyd_1	FBgn0002431	204	ACGCCGCCTATCTCTTTTCTCAGACTTATTGGACTTTGTCTACTGCAAAACGAATTGCTTCCACTGTTCCTACAAAGACATGTACTAAAATACATTCTTGGGCGTAAAATTAAGTTCCACGACTTGGCATTTTTCGATCCAGCATTGTACGAATCTTTTAGACAAATTATTCAAAATGCCCAAACAAAGGAAGGCGAGGAAACT	ACGCCGCCTATCTCTTTTCT	AGTTTCCTCGCCTTCCTTTG
RNATH0673	UFD1_1	FBgn0036136	153	CTCACCCGCCTGAATGTCGAGTATCCAATGCTGTTCAAGCTGACCAACGTCAAGAAATCGCGATCCTCGCATGCCGGCGTACTCGAGTTTGTGGCCGACGAGGGCAAATGCTATCTACCCCACTGGATGATGGAAAACCTGCTGTTGGGTGAG	CTCACCCGCCTGAATGTC	CTCACCCAACAGCAGGTTTT
RNATH0674	RpS27A_1	FBgn0003942	136	TTGACGAGAACGGCAAGATCCACCGTCTCCGTCGCGAGTGCCCTGGTGAGAACTGCGGCGCCGGCGTCTTCATGGCTGCCCACGAAGATCGTCACTACTGCGGCAAGTGCAACCTGACCTTTGTCTTCAGCAAACC	TTGACGAGAACGGCAAGA	GGTTTGCTGAAGACAAAGGT
RNATH0675	Fsn_1	FBgn0043010	321	CCAACGACTGTTCGAGGAATGTGTACATTAAGCCGAACGGATTCACCCTGCATCGGTAAGGTATTCGGTTTGCTTGAGTCGGCGTTATATGTATGTCCCTCCATTCCCGCAGCAATCCCGTGGCGCAGAGCACAGACGCGGCCCGGGGCAAGATAGGATTCCGCCACGGTCGTCACACCTGGGAGGTGATATGGGAGGGACCGCTGGGCACTGTGGCCGTCATCGGCATATCTACCAAGGAGGCGGCTCTACAGT	CCAACGACTGTTCGAGGAAT	GGTTCTCGACCAGATTCCAG
RNATH0676	UbcD6_1	FBgn0004436	186	TGGAATGCTGTGATTTTTGGTCCACACGACACACCCTTCGAAGACGGAACATTTAAGTTAACCATAGAATTTACGGAAGAGTACCCAAACAAACCGCCAACGGTTCGATTTGTATCGAAAGTATTTCATCCCAATGTATACGCAGATGGTGGAATATGCTTGGACATATTGCAGAACCGCTGGAGT	TGGAATGCTGTGATTTTTGG	ACTCCAGCGGTTCTGCAATA
RNATH0677	poe_1	FBgn0011230	204	ATAGCAAACGAATGGCCAAAGTGCCTAATGGTCAATGATTTTGCATTCAATGGAAAGCAACATCCGGTGGAACCATATATTTTGAACGTTATTGATGCTCACATTATTGAGCTGACACGAGGATCCAATTACTCTACCCTGCACACTCTGAAACACTGCTTAAAGTCTATCCTGCAATTGTTTGAGTTGCTGCTACCACATCGC	ATAGCAAACGAATGGCCAAA	GCGATGTGGTAGCAGCAACT
RNATH0678	CG32369_1	FBgn0052369	175	GGAGGATTTCGATCCGCTAATGTGTCCGCTTTGCAGCGATATCCTGCGCTGTCCGGTGACCACCAATTGTGGTCACACCTTTTGCCGGCAATGCTGTGAGACGATCACGCAGTGCAACATCTGCCAGGTGCGATTCCCTCGCATCCAGGCATCCTCGCCAGGACCACCAGTCTGC	GGAGGATTTCGATCCGCTA	GCAGACTGGTGGTCCTGG
RNATH0679	CG18749_1	FBgn0064126&FBgn0042182	499	TGACGCTGTTGGAGATTCTGGAGACGGCCTGCTTCAAGCACGGCTACGATGCGGAGGAGCACTGCCTCAAGTTTCACAACAAGGTGGTCGGATTGACGCAACAGTTCCGTTTTAGTGGCCTGCCTAACAACTGTGTCCTGGAGATGGAGCAAACAGAAAAGCGGCGCACACTGAGTAACGTTCTTGTCTGCGTCCAATTGAACGACGGTTCCCGCCAGCAAGGGGACTTCTCGCCCAACGACACCATATGGCTGG	TGACGCTGTTGGAGATTCTG	GTACTGGGCTGGTCGTCATT
RNATH0680	CG42629_1	FBgn0261388	167	AGTTCTGCGAGGAGTATCCGCACAATCTGATGCCCACTCCCGGCTACTGGATCGAATGCTCCCGCCAGAAGATCACTATGCCCACCCCGCACACCATTTGGGACGAGAGCGACTCGGAGCACGAGGACATTCGGGCAGGAAGTGCCAGCGATGCCTATTTGGAGCGC	AGTTCTGCGAGGAGTATCCG	GCGCTCCAAATAGGCATC
RNATH0681	CG42574_2	FBgn0260794	181	AAAAAGTTAAACGGAAACACGGATAACATCGAGAAAGAAAATAATGATGGACCTCTCACACAAAATGTTACCTTTAAAAAATTTGAATAGTAAACATCGATTATTCAATAAAAGACCATTTGTCCACCCATAAACGCACAAAGCGGTATATTTGTCGATTAGGGCTTTGCATTCGTTCTAG	AAAAAGTTAAACGGAAACACGG	CTAGAACGAATGCAAAGCCC
RNATH0682	CG7102_2	FBgn0031961	190	GACCAGCGGTCAAAGAAAATCAGATTTCGCGGAGGAAAGGTCGAAATTGTTTGAAAAAACGCTTAGTTTGCAGCTGTGTAAAATAAATAGTGCACAATATTACTATTACAATAATATTTGTAGAAAAGTTATACCATTTAATCTTGTTGCAATTGTTTCCCAGGCCATATTGTTTGCCAAATCGATTGTG	GACCAGCGGTCAAAGAAAAT	CACAATCGATTTGGCAAACA
RNATH0683	Prosbeta3_2	FBgn0026380	152	ATGTTCCTCGGGCTCACAGGCCTGCAGACGGACATCCTTACTGTTCGCGATCGCCTGATGTTCCGCAAGAATCTGTACGAGACACGCGAAAACCGTGAAATGTGTCCCAAGCCCTTCTCGGCCATGATGTCCAGCTTTCTGTACGAGCACCG	ATGTTCCTCGGGCTCACA	CGGTGCTCGTACAGAAAGC
RNATH0684	Rpn2_2	FBgn0028692	165	CAAGCTAGCTGGCATGGTGGCCTCCAAGGTGTTCTATCACCTGGGCTCCTTCGAGGACGCTCTGACGTACGCCCTGGGCGCTGGTGATCTGTTCGACGTGAATGCCCGCAATGAGTACACGGAGACCATCATTGCCAAGTGCATCGACTTCTACATTGCCCAGCG	CAAGCTAGCTGGCATGGTG	CGCTGGGCAATGTAGAAGTC
RNATH0685	Prosalpha7_2	FBgn0023175	239	TGGAAACTTTGTGGCTGACATTGCGCGTCAGGAGGCAGCCAACTACAGACAGCAATTTGAGCAGGCTATCCCGCTTAAACACCTGTGCCACCGAGTCGCCGGCTACGTTCACGCCTACACTCTGTACAGTGCCGTCCGCCCCTTCGGACTTTCCATCATTCTCGCCTCCTGGGACGAAGTAGAGGGGCCACAGCTCTACAAGATCGAGCCGTCCGGCTCCTCCTTCGGTTACTTCGCCT	TGGAAACTTTGTGGCTGACA	AGGCGAAGTAACCGAAGGAG
RNATH0686	Pomp_2	FBgn0032884	180	CATGGACGATGTCCTGACTGGCCGCTGTGATTCCATTGGCTTCGAGGACTTCATGAACTTGCCCGAGAACAGCGAGCATATGCGTCAGCCCCACGCTGTGGTGGAGAAATCTCTGGGAATTTACCAATAAGTCCCTGCAAATGAAGTTGCTAAATGCCTGGCATTCAGCCTTTAAACTCT	CATGGACGATGTCCTGACTG	AGAGTTTAAAGGCTGAATGCCA
RNATH0687	UbcD4_2	FBgn0015321	167	TCGGTTTGTGAAGAAGAGGCTGCAAACTTAAAATAGATTTTTGTAAATCATGCCTAGACTGAAGAATGGAAAATGTAATTTACCCTAGATTGATTGAGATATGTAATGTATATTACTATAATTCTTGTTTAATCCATTTTTTAAGGCTCTGTCTAATGCCAAAATTG	TCGGTTTGTGAAGAAGAGGC	CAATTTTGGCATTAGACAGAGC
RNATH0688	CG9014_2	FBgn0028847	212	GAGAAACTGGCGAAGGAGGTTTCCGATCTGAAGCAGAAGCAATCCGATATGGAGGAGCAGAGCTCCAGCCAGCGCCGAGAGATGGAGCTGTTCCAGTACTATATCGCAGCACTGCGATCGACCAATCCCATGCTGCGCAACATTGGCGAACAACTGGACCGCTTCTCACTGATGCAGTGGGGCCATGGACTCCCTCTGGCCAACATCCATAC	GAGAAACTGGCGAAGGAGGT	GTATGGATGTTGGCCAGAGG
RNATH0689	Pros35_2	FBgn0250843	153	AGAGGGGTCCGCACATCTATCAGGTCACGCCATCGGCGACCTTTTTCAATTGCAAGGCCAATTCGATCGGATCGCGTTCACAGAGTGCACGCACCTATCTGGAGAAGAATTTGAACAAGTTCTTGGACAGTTCCAAAGATGAAATCATCCGTC	AGAGGGGTCCGCACATCTA	GACGGATGATTTCATCTTTGG
RNATH0690	CG9576_2	FBgn0031091	162	GCTGCTGTACTGCACCTCATGTGGCGCCAATCCGTCACATTACCTTTGCACGTTGAAGACTCTCCAAAACTACGTCTGCAAGGTTTGCTCAGCCGTCAGCCCGGAGGCAGTGCCCGTTGCCGAATCGGACTCGGATGACGCCGGCTCAATGGACGACTCGGC	GCTGCTGTACTGCACCTCAT	GCCGAGTCGTCCATTGAG
RNATH0691	CG5604_2	FBgn0032208	154	TCATCTAGTGGTCGCCGATCTATCATCGCGCACATCTCGCGATCTTGCCGAGCAATGTATCAAAGTGCTCGAGCTGATTTGCACCCGAGAAGCTGGCGCCGTCTTCGAGGGCGGCGGCCTCAACTGCGTACTGTCCTTCATACGGGACTGTGGC	TCATCTAGTGGTCGCCGAT	GCCACAGTCCCGTATGAAG
RNATH0692	CG8445_2	FBgn0034088	151	GAATCGGGGAACGGAGACTCACAACGTCCGGATACACCCACCACATTATTGGAGCCGAGCGCTTTCACCGCACGTGACCTGCAATCGCTTCTCAAGAACCTGGACACAGAAATAGCCATCAATGAGCAGCATCTGGCTGACGAAAACGATC	GAATCGGGGAACGGAGACT	GATCGTTTTCGTCAGCCAGA
RNATH0693	CG17033_2	FBgn0036546	166	GTTTTGAGCTGCGACAACCTCCACATGACTGAGGACGTCATGATCGATCCAGGTTTGGTCATGATCTTCGCCCATGGCATCGAGTAGGCCCTCAGCCGCTGATTAACCACTTATCCTAGGTTAAATGCTAACTATATCGAACAGTGCTCAGTTTTGTTGATTCCTT	GTTTTGAGCTGCGACAACCT	AAGGAATCAACAAAACTGAGCA
RNATH0694	Tusp_2	FBgn0039530	154	ACCGCATTATTTCCCTTTCCCATAGCCAAGCGTTCCTTTGTCCTGGCAGTAAGCTTCCAGAATGGATATATCTATTTGCTAAAGTCGTTTGACGACGTCTCACCCGCACATATCAACACATGCCTTAATGGCGCCCTTGGCATGGTCATGGAGT	ACCGCATTATTTCCCTTTCC	ACTCCATGACCATGCCAAG
RNATH0695	Atg9_2	FBgn0034110	152	GGAACCACATCGAGGACCTTGACTCGTTCTTCTCGCGAATGTATCAGTACCAGCAGAAGCACGGATTCACAGTGATTGTAGTGGACGAAATGCTACAGGTTCTGGAGTTTGGTTTCGTCGTCTGGCTACTTGCCTTTGTGATGCACTGCGTC	GGAACCACATCGAGGACCTT	GACGCAGTGCATCACAAAG
RNATH0696	CG31716_2	FBgn0051716	159	GGAGCGGGTTGAAACAAGCGAGAGTACAATAAGACAAAAGAAGGCGGAAGTAACAGAAAGCTGTGAAGATAACTTACCACAAAAGAGATTAGCGGGAACAAACGTTCAAAGATCTGTGAGCTCTTGTAGCGAAAATAGCGAAGGACACGTCTCTGAGAG	GGAGCGGGTTGAAACAAG	CTCTCAGAGACGTGTCCTTCG
RNATH0697	l(2)05070_2	FBgn0010590	189	GCGCCTATGTTGCCAATCGGGTCACCGACAAGCTGACCCGCATCACGGACAAAGTGTACTGCTGCCGCAGTGGCTCGGCCGCCGACACCCAGGCCATTGCCGACATTGTGGCCTACTCGCTGAACTATCACGAGAATCAGACCAACAAGGATGCTCTGGTGTTCGAGGCCGCCTCAGAGTTCCGTAATT	GCGCCTATGTTGCCAATC	AATTACGGAACTCTGAGGCG
RNATH0698	Prosbeta5_2	FBgn0029134	188	TTTGACAATTTCCTCAGCCCCTGCACAACCTTAATCAGATCCAGGCCAATGGCGACAAGACCGGCGTCAAAATCAACTTCGATCACGGCACCACAACGTTGGGCTTCAAGTTCAAGGGCGGCGTTCTCCTGGCAGTCGATTCCCGTGCCACGGGTGGATCGTACATTGGCTCCCAGTCGATGAAGAAG	TTTGACAATTTCCTCAGCCC	CTTCTTCATCGACTGGGAGC
RNATH0699	CG7288_2	FBgn0030969	165	GAGGCTCATCACGTGTTCCTCAATCTGCACACGCTGCGATTCTACTGCCTGCCGGATAATTACGAGATCATCGACTCCTCGTTGGACGATATCAAATACGTGCTAAATCCAACGTTCACACGCCAGGAGATCAGCAAGTTGGATCAGTTACAGCCGAAGCATTCG	GAGGCTCATCACGTGTTCCT	CGAATGCTTCGGCTGTAACT
RNATH0700	ProsMA5_2	FBgn0016697	180	CGAAGGTGCTCAGCAGAATCTGCAGGACTTATTTAGACCCGATTTGACTCTCGATGAGGCTATCGACATTTCGCTCAACACACTTAAACAGGTTATGGAGGAGAAACTAAACTCCACCAATGTGGAGGTGATGACCATGACGAAAGAAAGAGAGTTCTACATGTTCACCAAGGAGGAGGT	CGAAGGTGCTCAGCAGAAT	ACCTCCTCCTTGGTGAACAT
RNATH0701	CG9007_2	FBgn0036398	199	TCATTTATGGACCCTGTGAAAAATGATCTATTATTGATTCAGATAGTCTTTGTTACGGATAACAAACTGGACAAAACATGCTGTAAAAAACATAAGTTGTAAAAGTGTTTACCAATCTCTTTTGAGGGGCAATAGTATATATAATCTTGTACATATGCAATTTTAATTCTAACAAGCAAATCATGCAGGTGGTCTTTGG	TCATTTATGGACCCTGTGAAAA	CCAAAGACCACCTGCATGAT
RNATH0702	dnr1_2	FBgn0260866	158	TTAAATTACCCCGCAGTGCTCAACGTTCAAAGTTAACAAACAGAAAACAAGTCACATAATTGCAAATAAAATTAAAACAGTTACCCAGACTGAAGCAAAAAACGCGGTGCAACCTGTAGCGCTTCAATTCCGATTGTGATTTTGAATACACACCACGG	TTAAATTACCCCGCAGTGCT	CCGTGGTGTGTATTCAAAATCA
RNATH0703	Rab40_2	FBgn0030391	164	CCAGGAATTCCGAAGGTTCTTGTCGGGAATCGCCTGCACTTGGCCTTCAAGCGACAGGTGGCGGCCAAACAGGCCGAGACCTACGCCAGCCGCAACAATATGTCCTGCTTCGAGATATCGCCTCTCTGCAACTTCAACATCCGCGAGTCCTTTTGCGAACTGGC	CCAGGAATTCCGAAGGTTCT	GCCAGTTCGCAAAAGGACT
RNATH0704	Uba2_2	FBgn0029113	175	CAGTGGGATACCCTGCTGCCCGAAGGATCCTCCGGTGATCAGAAGGATGTGGCCAAGCAGCATCACAAGGTGTGGTCCATCGAGGAGTGCGCTCAGGTCTTTGCCAATTCATTAAAAGAGTTGAGCGCTAACTTCCTGAAACTCGAAGGCGACGATACTCTGGCTTGGGACAAGG	CAGTGGGATACCCTGCTGC	CCTTGTCCCAAGCCAGAGTA
RNATH0705	Hey_2	FBgn0027788	152	CGACGCAGCAGCAACACTATACCCACGACCACAGCGCAGTGCATTCCGAGCAGCAGGTTCCCACCTACATAGAGCTGACCAACAGCAATCGTCCAGCGGCCATAGGTTCCGATAGCCTTAGCTATAGTGCTGCTCCTCAGTATCCGGTCAGC	CGACGCAGCAGCAACACTAT	GCTGACCGGATACTGAGGAG
RNATH0706	fzy_2	FBgn0001086	154	GATCCAGGAGGGGCAGATACTTGCCATCGGCAACAGCACCGGTGCCGTGGAGCTGTGGGACTGCTCCAAAGTGAAGCGTCTGCGAGTGATGGATGGACACAGTGCCCGAGTGGGATCCTTGGCCTGGAACTCATTCCTGGTTTCCTCTGGCAGC	GATCCAGGAGGGGCAGATAC	GCTGCCAGAGGAAACCAG
RNATH0707	CG12362_2	FBgn0036082	191	CGAAACGGAGGACTTTGTGTACAAGGTCCTTTCGGTGGACCAGATTGTTCAGCATCAGCGTAACATCATCGATGAGGTGAATAATGTCCTGAATTTGCCACCGCAAGTCACGCGTATTATCCTAAATCACTTCAAATGGGACAAAGAGAGCTTGTTCGAAAATTATTTCGAGAGCAATCCGAAGGACTTCT	CGAAACGGAGGACTTTGTGT	AGAAGTCCTTCGGATTGCTCT
RNATH0708	CG5794_2	FBgn0039214	155	AACATCCCGATCTGCCAGTGTCCACCGCTCACTCGATGACCGCTGCCGTCTCAAATGTGAAACTTTGGCTGAACTATCACTGTAATACTCAGCTCTTCGTGCCGCTGCGAAGTCGGATACTGCAGTACATGTGCAAGCTGTCGGATCAGAGCCTC	AACATCCCGATCTGCCAGT	GAGGCTCTGATCCGACAGC
RNATH0709	Prosbeta2_2	FBgn0023174	183	GTTTTCGAAAGTCGCTGGAAACCTGACTTGTCCGAAGAGGAGGGCAAGAAACTGGTGCGCGATGCCATCGCCTCCGGAGTGTTTAACGATCTGGGTTCGGGATCCAACATCGATCTGTGTGTTATCCGCAAGGGCAGTGTTGAGTATCTGCGCAACTATGAGCTGGCTAACAAGAAGGGCAAG	GTTTTCGAAAGTCGCTGGAA	CTTGCCCTTCTTGTTAGCCA
RNATH0710	Rpn1_2	FBgn0028695	180	GGCCATGAGTATGTGCGTCATTTGTCTGGCGAAATTTCGGCCCACTATCACGATACAACGGGAGACTTTCGTGTACAGCTCATCGAACTGGTCAAGCAGATCATCCCGTACAATATGGAGCACAATGCCGAGGCTGATGCCTGCGATCTGCTGATCGAAATCGATCACTTGCACCTGCTG	GGCCATGAGTATGTGCGTC	CAGCAGGTGCAAGTGATCG
RNATH0711	hyd_2	FBgn0002431	249	TGCGGATGACTCCCATCTACCGACTGCGAATACTTGTATCTCTCGGCTGTATATCCCTCTTTACTCCAGCAAATCTATTTTACGCAGTAAAATGCTGATGGCCATTAAATCCAAAAATTTTGGATTTGTATAAGCGATTGGAAGTCTTTCCCATCTGTATAAGCTTCAAATTCATTTCTTAATTAACTTTAGTTTTTTTTTGAGTTTCGACTTTCGTCATATTTAACCATACCATTCCCATTTCGGATT	TGCGGATGACTCCCATCTAC	AATCCGAAATGGGAATGGTA
RNATH0712	CG31053_2	FBgn0051053	161	CAAACGTGGCCCAATACTTTGAGGATCCGCTTCGATTCCAGCAGCTCTACCGCAAGATCAGCAAGTTCCAGGCCGACCAGCGGGCATCGGACAACCTGGGATTCTATCGCCAGATGCAGGAGCACGAGAAGAACGAGAGCCGCTTAAAGGGCTTCTGCAAG	CAAACGTGGCCCAATACTTT	CTTGCAGAAGCCCTTTAAGC
RNATH0713	CG7081_2	FBgn0035876	163	CTGGTGCTCCATTTCATCCTGACCGTCTTGCCGGGCTACGTGAAGAGCTGGGAGGAGCGACGCTTAACAAGGCGCGTAGAATGGTTTAGCGAGGCGATTATGTGGGTGGAGAACAGTGCCCTGATACTGAACATCCTCAATTACTTTCGGTTCCTGAAGACAG	CTGGTGCTCCATTTCATCCT	CTGTCTTCAGGAACCGAAAGT
RNATH0714	Ufd1-like_2	FBgn0036136	165	GGGTGAGGGCGACATACTCAACATCGAGAGTGTCTCGCTGCCGGTGGCCACCTTCTCAAAGTTTCAACCGCACAGCACCGACTTCCTGGACATCACCAATCCCAAGGCGGTGCTGGAGAATGCATTGCGCAACTTTGCCTGCCTCACCAGGGGCGATGTCATAGC	GGGTGAGGGCGACATACTC	GCTATGACATCGCCCCTG
RNATH0715	RpS27A_2	FBgn0003942	155	CTCCACTCCCAAGAAAATCAAGCACAAGAGGAAGAAGGTCAAGCTAGCTGTCCTGAAATACTACAAGgtacacacaacaatctaccgacaccataccgaaaacattctgatctgttcttggaattcttgagtcttggtcttgtgctcattggctt	CTCCACTCCCAAGAAAATCAA	aagccaatgagcacaagacc
RNATH0716	Fsn_2	FBgn0043010	218	CTTTGCAGAGGGCCTACAACTTGGTTAACAACTTCCACGGATCCATTAGGTTATTGTGTACATTTGTATTTATCTCAATTATGATTGCTTCATTCCACCTGAAACTCAGTTCGATAAATTTAGTTAATAGTTTCGTTTTTTTGTACAAAATTATGCATTTTGTTGATTTACGCTAAGCCAAAGTTCATATCCACCTCGGCACTATCTCACATGGCAAT	CTTTGCAGAGGGCCTACAAC	ATTGCCATGTGAGATAGTGCC
RNATH0717	Rpn11_2	FBgn0028694	158	AATCCTTCGAGGCGCTGTCGGAGCGAGCCGTAGCCGTCGTCGTCGATCCCATTCAGTCTGTCAAGGGCAAAGTGGTCATCGATGCCTTCCGCCTGATCAATCCCAACATGCTTGTGCTGGGACAGGAGCCCCGGCAGACAACCTCCAATTTGGGTCAT	AATCCTTCGAGGCGCTGT	ATGACCCAAATTGGAGGTTG
RNATH0718	poe_2	FBgn0011230	168	AAGCGACCAAGTCTGGTAGTGAGGCTGGAACCGCACCTACTACACCTATTGCCAGAGTCAACCTTTTCAAGGTACAGCAAGGATTTGGAGAACTCAATGCAGCTATTGCTAACCACAGCATTAAATTGCTCTCAGAGCTAATAGAAGATCTAAAGGTTGAAGCCGCAT	AAGCGACCAAGTCTGGTAGTG	ATGCGGCTTCAACCTTTAGA
RNATH0719	UbcD6_2	FBgn0004436	233	TTTGTTGAATGCGAATTGCTGTACCTTTTGCTATAAACCCTCCACTTTTTGGCACTTTGTGTTGGATGCTCTGAGCATCATGTTAACCATATATATGATAAAATTACCATATAGCAGCATATTGTTTTATTAACTATGAACCAACTAAAGCAGAGGAGACAGTAACCCAATTCAATTCACAGTAATAGTAAATCAAAGAATGAGGATTAGCAACCGATTCAGACAATGTGGAA	TTTGTTGAATGCGAATTGCT	TTCCACATTGTCTGAATCGG
RNATH0720	CG32369_2	FBgn0052369	246	GTGCCCCAAAAATCCATAAATGCTAAAATAATATCCCTAGATCGACTACAACCACATTCCACAAGTCTTGAAAATACGTTTGCCATAGCAAAAGTAGCAAAGGAAAGGAAATAAACAAGAAATGAAATGTAAAATCTCTAACAAGCTAAACTCATGGTTTCTACAAACAACATACACAAATTTTTGACCATTAAACAATTTTAAAATTACTAGTAAAATACCAAGTCAAAGGCCAATAAACGTACA	GTGCCCCAAAAATCCATAAA	TGTACGTTTATTGGCCTTTGACT
RNATH0721	Pros45_2	FBgn0020369	161	AAGCCCATGGACAAGAAGAAAGTGCTGGTCAAGGTGCATCCCGAGGGCAAGTTCGTCGTCGATCTGGACAAAAACATAGATATCAACGACGTAACCCCCAATTGCCGCGTGGCCCTGCGCAATGAGAGCTATACGCTGCACAAGATTCTGCCCAATAAGGT	AAGCCCATGGACAAGAAGAA	ACCTTATTGGGCAGAATCTTG
RNATH0722	Ubi-p5E_2	FBgn0086558	144	CTTCACTTGGTCCTGCGTCTGCGTGGTGGCGCCATCTAGATTTTTTCACCCTTATAAAAATTGAAGTTAGTTAGTTGTGCCACAGGGCATAACTCAAGAATTCAtACTAAGTTTTAGTAAATTGGTTTATTCAAAGGCACAAAA	CTTCACTTGGTCCTGCGTCT	TTTTGTGCCTTTGAATAAACCA
RNATH0723	Ubi-p63E_2	FBgn0003943	130	AGAAAGGAAAGTGGCCATCCATAATCTCCTCATATTTATTTAGAGTGAAGTGCGTGCTAAATTGTGTTTATTTGGAAATGTATTTAGTTTAAGCCTGGATTCCTCCACGGAGACGGAGCACCAAGTGAAG	CTTCACTTGGTGCTCCGTCT	AGAAAGGAAAGTGGCCATCC
RNATH0724	CG17440_2	FBgn0030120	152	ACACTCTCAGATTCTGCCGCAACAAATGCAAGAGTGGAATATTACGCCTAGCCGCGCCGCCGAGGAAACACGCAAGCATCTAGAGCTCAACATGGACGAGCTGGTGCTCAAACAGCAGGAGCAACTGGAGGAGTTCGAGAAGCAGAGGCAAC	ACACTCTCAGATTCTGCCGC	GTTGCCTCTGCTTCTCGAAC
RNATH0725	l(3)73Ah_2	FBgn0002283	251	CGGTGGACAAAGTCACGGTATCGATATGGTGACACGATTCACCCACACATGCATGCATTGGGCTACGATGGCTGTGACACAAGGTGTGAAGAAATCACTGGGTTACAATGAGCGCTATTTATAAATATTTTGGAAGTATGCTGCAGGATTTCATAAAAGTAGTATGCAATTGGTATGCTTGATTCATATTGTTTAAAATTTGCTGTGCTACGTCAATTTTGTACTTGAAAAATATGGAGTCGTGACATGCC	CGGTGGACAAAGTCACGGTA	GGCATGTCACGACTCCATATT
RNATH0726	CG6118_2	FBgn0038339	164	GGCCCCGACCATATGTAATCATATAAAACTGGAACGGGCCATCATCTGCAAAGGATCAAAAAGAAAGGAACAATATATGTATCTCGTTTTTAGTTTTAACTTGCCAGACCTTTTCAATGAGCACTCAGATAACTTGGTTACATGCGATCGTATTCAGCTCGGCG	GGCCCCGACCATATGTAAT	CGCCGAGCTGAATACGAT
RNATH0727	POSH_2	FBgn0040294	159	ACGAGCTTTGGCTGCACTTGGCAAACTTAATAAATTAAACATTGAATCCTGCCTATTGCAACGATAATATAATCTGATTTAGTGCATTAAGAACGACAAGTAGCGATTATAATAGTAGATTTTAGCATTTGAGCTAAATTTATTTCCCAACCGCGTCTT	ACGAGCTTTGGCTGCACTT	AAGACGCGGTTGGGAAATA
RNATH0728	CG12236_2	FBgn0029822	282	TTTGAGAGCACTTTGGATGCTTAATAGCTTAGATCGAGTGATACTATGTGCAAGAGAACAGAACACAAGGATTTAATTTGATTGTAGAAAACTAATGTTATACTTAGCCCATATCGATCACTTTATTTTAGCTCTTAAACAACCTCATATGTATTTTTTGAAACTCTGATATTATTCAGTTTTTGTATATAGAGCTAGGCAACTTAACCTAAATTAAGGTAAACCCAAAAACAAAGTCCCCCCTCCATGAGATTC	TTTGAGAGCACTTTGGATGC	CCTTCCTGCGGAATCAAAT
RNATH0729	Mov34_2	FBgn0002787	151	CGACAGCAAGATGCCAATCAACCACCAGATTGTCTACCAGCTGCAGGACATCTTCAACCTGCTGCCCGATATAACCAATGACCAGTTCACGGGCACAATGTATGTGAAGACCAACGACCAAATGCTAGTCGTCTACCTGGCCTCCATGGTG	CGACAGCAAGATGCCAATC	CACCATGGAGGCCAGGTA
RNATH0730	CG17331_2	FBgn0032596	278	ATGGTGCTCATTTTCTTGGCGGCTTGGGACTCATTTCGTTAGTCTCCTTGAATTTCCATTGCAGATCAGAACAAAATCCACAAGGTGTCGGATAGTCTGCTTATTTCAACCGTCGGCGAATCGGGCGACACGGAGCAATTTACCGAATTCATTTCGAAGAACATAGCGTTGTACAAGATGCGCAATGGCTACGATTTAAGTCCACGTGAATCGGCTCATTTTACTCGCAAGAATCTGGCCGAATATCTTCGCAGT	ATGGTGCTCATTTTCTTGGC	ATGAACACTTGGTAGGGCGT
RNATH0731	CG42629_2	FBgn0261388	160	TACTTCTATGGCACCGAGCACTGGAACTACTTCACCAGCGATGAGGACCTGGGTCCGGTCATCCTGTCCATCAAGCAGGAGACGCTCAACGGACGGGATCAGTTCCGCATCCTAGTACGGGCTGGTTCCTACACGGTGCACGGACTGATACCGGCGTCCT	TACTTCTATGGCACCGAGCA	AGGACGCCGGTATCAGTC
RNATH0732	Pros29_2	FBgn0261394	172	CCAAGGATTTGGCCATCAAGGTACTGAGCATGACCCTGGACACCACCAAGCTGACCCCGGAGAAGGTCGAGATGGCCACGCTGCAGCGTGTGGACAATAAGACCGTATACAGTGTCCTGGAGAAACCCGATGTGGAGAAGCTGATCGAGAAGTACACAAAGGTACAGGCGGA	CCAAGGATTTGGCCATCA	TCCGCCTGTACCTTTGTGTA
RNATH0733	Fuca_2	FBgn0036169&FBgn0036170	377	GAGGCTCCAGCGAAATACTGGCGCTCCGAGGAGTTCATCGCCTGGCTATATAATGATAGTCCTGTAAGGGATACGGTGGTGACCAACGATCGCTGGGGCTTCGGCACTGCGTGTATGCATGGTGACTTCTACAATTGTGCCGATCGCTTCAATCCCGGTGTTCTGCAAGCTCACAAGTGGGAAAATGCCTTCACCCTGGATCGCACCAGCTGGGGTCAGCGATTCGATGTCTCTTTGTCCGATTTTATGACCTCC	GAGGCTCCAGCGAAATACTG	TTGATCAGCACATTGCCATT
RNATH0734	Prosalpha1_2	FBgn0026781&FBgn0050382	194	CACGATGTTCTTCTCGGTCACTTTTTTTTGGGTGGCCACCACGGCACAGTCGCCACTCTTCAGCGCCACCGTGGTGATGTTCTCCTGGGCAATAGCCTTGAAGGCGTACTCTGGCGGGGAAATGAGAATGTCAGACTGGATACAATGGAGCCGCAAGTGCCAGGATACTAACCCACTTGGTAGAGGCGTCCCTC	GAGGGACGCCTCTACCAAGT	CACGATGTTCTTCTCGGTCA
RNATH0735	CG18749_2	FBgn0042182	198	GCTGACAGCAAAGCTAAGGGAATTGGAGCGCCAAAAGGCCATGCTGGCTAAGCTTAACCAGTACAAGGACTGTGTGCTGCGCATTCAGTTTCCCGATCGCTTCGTGCTCCAGGGCATGTTTAAGCCGCACGAGCCCCTTTCCAAGGTGGAGGATTTTGTTCGGGAGTTTTTGGTTCAGCCAGGTGAGCAATTCCATCT	GCTGACAGCAAAGCTAAGGG	AGATGGAATTGCTCACCTGG
RNATH0736	CG7257_1	FBgn0036224	169	AATTCGAGAATGTCTGCTCCACTTGCAAATCCCCCAACAGACGACGAGCGTGTGAGGGCGCTGACCAATTACCGTACCAAGCTTCTGGAGCACCGCGAGATCGAATCCAAATTGAAAGCTTTGCGAGACAAGTACAAGGTCGTGAATGCCGAGTACGAAAAGTCCGAGG	AATTCGAGAATGTCTGCTCCA	CCTCGGACTTTTCGTACTCG
RNATH0737	UFD2b_1	FBgn0032467	165	TTGCAATTAAAGGCAAAAACAAAAGTGCAAATTTAAAATTACAAATAGTATTCAAATGATTCACAACTTTTCGGATGTTTAACGAAATTTTAAATTCGATAATGAAATCATAAAAATATGAGGGCCCTGCAAGGGTTAAAGCAACTATCGGCGAACATTCCATCT	TTGCAATTAAAGGCAAAAACAA	AGATGGAATGTTCGCCGATA
RNATH0738	Atg7_1	FBgn0034366	189	CCGATAGCGACGAGGATTAGGTTCCACAAAATTGGTCAAGTTTTATCTTCAAAGCAAAATATCTTAAATATGAAATTCAGCTTATTGTGGCTTTAATTTTCTGCAGCATTTATAGTTCAATGTCTATACCAAAAATGTGTGTACTTCAATGCTTTTATTCTATCTAGTCGTTAAGCAAATTGTGAATCA	CCGATAGCGACGAGGATTAG	TGATTCACAATTTGCTTAACGA
RNATH0739	UBR1/2_1	FBgn0030809	158	CTGTCGCAGGAATAGCAAGGACACACGGACGATAGAGAAAGGAAGAAAGATAGAGAGCGAGACGTCCCCATCGCACACACGAACATACACAGCCCCGCTGCAATTATTTTGTTTTTCTCATCCTCACCAGGAAAGAGAAAAAGAGAGGAGACAGTGCG	CTGTCGCAGGAATAGCAAGG	CGCACTGTCTCCTCTCTTTTT
RNATH0740	Rpt4_1	FBgn0028685	223	CCGGGGATGTCACCTACTCGGCCATCGGCGGCCTAACCGACCAAATTCGCGAGCTGCGCGAAGTGATCGAGCTGCCCCTACTGAATCCGGAGCTCTTCCTGCGCGTCGGCATCACGCCACCGAAGGGTTGTTTGCTGTACGGACCTCCTGGCACCGGCAAGACCCTGCTGGCCCGTGCAGTGGCCTCCCAGCTGGACGCCAACTTCCTCAAGGTCGTGTCCTC	CCGGGGATGTCACCTACTC	GAGGACACGACCTTGAGGAA
RNATH0741	UBR3_1	FBgn0260970	174	AATATGGATGCAAAGGGATACGAAATACCGACAACTATACTATTGTTTGTTGTCAACTTTTTAAGTGAGAAACGCATAATACACCTTATACAGAAGATCACATAATCTTGCGATCGACAACAATATTTAACAACCAATTATAAATTACAAATATTATTACCCACCCACTTGCTG	AATATGGATGCAAAGGGATACG	CAGCAAGTGGGTGGGTAATAA
RNATH0742	CG6194_1	FBgn0038325	152	CCCCCATACAGACGATTCATCGCACTGTATTCGCCGTTCCACGCGTCCCTTCCCCCTCCCCCGTAAGCACATCAGGTGCCAATCTGAACCTCAAGACGGAAAACGCTGCGACAGCGACTCCGCAGCGCAAAATATCGACGTCATCACGTTTC	CCCCCATACAGACGATTCAT	GAAACGTGATGACGTCGATATTT
RNATH0743	ref(2)P_1	FBgn0003231	168	GGCTTGGCTCCCTTGATTGGGTTCCGCTACAAGTGCGTTCAGTGCAGCAACTATGATCTTTGCCAGAAATGCGAGTTGGCTCACAAGCATCCTGAGCACTTGATGCTACGCATGCCGACCAACAATGGACCCGGTATGGTCGATGCCTGGTTCACAGGTCCAGGATTG	GGCTTGGCTCCCTTGATT	CAATCCTGGACCTGTGAACC
RNATH0744	Rad23_1	FBgn0026777	200	CGCGCTGAATCTAATTTGCTTATGGGTGACGAATACAACCAAACAGTCCTATCAATGGTGGAAATGGGTTACCCAAGAGAGCAGGTTGAACGTGCGATGGCTGCTAGTTATAACAACCCGGAAAGAGCCGTTGAATATCTCATTAATGGCATACCTGCAGAGGAAGGTACTTTTTACAATAGGCTGAATGAATCAACGAA	CGCGCTGAATCTAATTTGC	TTCGTTGATTCATTCAGCCT
RNATH0745	CG2241_1	FBgn0039788	157	GCCCATGGACAAGAATAAGGTCCTTGTGAAGGTTCATCCCGAGGGCAAGTATGTAGTGGATGTGGACAAGACCATCAATATTAAGGATGTGACACCCAGCAGCAGGGTGGCCCTGCGAAACGAGAGCTACACGCTTCACAAAATTCTGCCCAATAAG	GCCCATGGACAAGAATAAGG	CTTATTGGGCAGAATTTTGTGA
RNATH0746	CG14899_1	FBgn0038438	173	TCCATTTATTTTCCATCGCCCGAGCGCTGTTCCCTATCCATTAACACGTCTCAATCCTGGAGTGCACAACATCCGGTGAGAGGACTACCAAAAAGAGATAGTCCGCCGCTGGTTGTAGGTGAATAAACAGTGAAGAAGCGAAGAGTCCAAAGGATACAATCGCAACCCACTTG	TCCATTTATTTTCCATCGCC	CAAGTGGGTTGCGATTGTATC
RNATH0747	UFD3_1	FBgn0024314	158	AAACTGCCTTCGATCCTCATAGGAACGAGTACTTGGAAAGCCTTACTTTGCAGGACCACAAGAACTTCATCTCGTACATCTGCTTCCTGGAGTCGGAGCGGTGGATCTGCACGGCCAGCAACGACGCCACCATCTGCATCTACAAGCAGGACGGCTTT	AAACTGCCTTCGATCCTCAT	AAAGCCGTCCTGCTTGTAGA
RNATH0748	Atg18_1	FBgn0035850	229	CCACCAGTGGAGGCTACAGCCTGTACAGCCTGGGCTCCGTGGACTCGACCCTGGACAAGATCTACCACACGAAAAGCGACGAGCTGTTCCTCATCGAGCGTCTGTTCGAGAGCTCCTTGGTGGCAATAGTTTCCCAGCGAGCACCACGCAAGCTCAAGGTGTGCCACTTTAAGAAGCAGAGCGAGATCTGCAACTACTCGTATGCAAACACAATACTGGCCGTGAAGCT	CCACCAGTGGAGGCTACAG	AGCTTCACGGCCAGTATTGT
RNATH0749	Atg8b_1	FBgn0038539	191	ACCTGACAGTGGGCCAGTTCTACTTTCTCATCCGCAAGCGTATCAATCTGCGTCCCGACGACGCCCTCTTCTTCTTCGTAAACAATGTGATCCCACCGACATCGGCCACCATGGGTGCACTGTACCAGGAGCACTTCGACAAGGACTACTTCCTCTACATTTCCTATACCGATGAGAACGTCTATGGACGG	ACCTGACAGTGGGCCAGTT	CCGTCCATAGACGTTCTCATC
RNATH0750	UBR7_1	FBgn0032635	152	CGCGAGGATCTGGACAAGGCCGCAGGAGTCTGCTTGGCCTGCTCCTATCGCTGTCACGAGCACCACGAACTGGTGGAGCTCTATACTAAGCGGAATTTCCGCTGCGATTGTCCCACCCAGCGTCTGGGCAAGTGCTCCCTGAACCCACAAGT	CGCGAGGATCTGGACAAG	ACTTGTGGGTTCAGGGAGC
RNATH0751	CG10221_1	FBgn0028475	187	GCTCAAACCGTGTACGACAACGCAATGGACATGTTGGCCAAGCCAAGCACGGATAAGCGAGTAGCCATGATTTTGCTTAAGAAGGCTGCTGCATTTAATCACCTCAAGGCGAGGGCGGAACTAGCCTGGGCCGCCCTACTGGGTCAATGGATGGACTTTGATTTCAACCATGCTGTCGATGAGTTTG	GCTCAAACCGTGTACGACAA	CAAACTCATCGACAGCATGG
RNATH0752	CG10908_1	FBgn0031376	183	CAGCTCCAAACTGGAGAAGGATCAGTACAGCCGAAGTCCGGCTGATTACCTGTACCTGTTGATCGTGTCGGCGGTGCTGGCCAACATCGGGGGCATGATCTTCAACGTGTACTTCCTCATGGACACGCTGGTGCTGGCCATCACGTATATCTGGTGCCAGCTGAACAAGGACGTCACCGTGAG	CAGCTCCAAACTGGAGAAGG	CTCACGGTGACGTCCTTGTT
RNATH0753	Psc_1	FBgn0005624	157	AGTGCAACACCAACATTCAACGAGAGCGGTTCGTCGACGCTGTGCGGAAAGATTACAGAGCGAACGAGAGAGACCGAGCCAGAGCGACGACGCCCCGCAACGAGAACAACAAAAGAGCCGAGTGCGCGTGCAAGAGAGATAGCTGACTTGTTGCCCA	AGTGCAACACCAACATTCAA	TGGGCAACAAGTCAGCTATC
RNATH0754	p47_1	FBgn0033179	228	AAGCGCCAACAGTTCCAGTGGCATTGTCGCCCGGTGAGGCTGCAAACCAGGAGGCTAGTGCCCGTGATGCCATTAACTTAAATTCCGAAGCACCGTCCACTACGCTGCAGATTCGCCTAGCGGACGGTTCGCGTCTAGCTGCGCAGTTTAATCTTTCGCACACCGTCTCCGACATTCGTCGTTTCATACAAACGTAAGTCACTGATTTCGGAGATCCAGCAAATTGAT	AAGCGCCAACAGTTCCAGT	ATCAATTTGCTGGATCTCCG
RNATH0755	Edem1_1	FBgn0023511	189	ACGGCTATTCTGAGCTGTTGTATTCCTTTAACAAGCAATGACCACCATGCAAATTCGATCTGACCACCCTTTCGATAGTTATTCGATCAGCAACAGCTGATTGCACCCTACGGAATGACATATCCTATTGCTAGGGATTTTGTTGGGTAAAATTAACGTACTTCAGAATTGGCGGAGAATACAGTGTTT	ACGGCTATTCTGAGCTGTTG	AAACACTGTATTCTCCGCCAA
RNATH0756	UFD2a_1	FBgn0028467	162	GGCGAGCTATGCGTTACCTTAAAGGTGCCTTCACGCGATGCGGACTCATTCAGGCGGAGAGGAAAATCGATTGCTCCAAGATACTAGCGCTTATCCTAAACAATGCCAGCACCTGCATGCGCCAGCCGGACCTCTTTGCACCGCAATCCTTCGGTGCCCAGT	GGCGAGCTATGCGTTACCT	ACTGGGCACCGAAGGATT
RNATH0757	CG14815_1	FBgn0023516	181	GAGGGCCTGCAGAACAACGCCGTGCGCATGCTGTGCAACTGGCTGACAGTGCATCCCAAGTATCAGCACCTGGTCGCAGCCCATCCGGAGCTGCAGGCCGAGGGCACTTCGTTGGCTTCGTCGCTGATTGGTCCGAGTAAGCTGCGCGATCTGCAGCAGATCTACTTGGAAGCCGTTCGAC	GAGGGCCTGCAGAACAAC	GTCGAACGGCTTCCAAGTAG
RNATH0758	CG5440_1	FBgn0031331	157	CTTTTGCTCCACCGGTAGTTATATTTCGCACGCCCATATATCACTGCAACATCCACCGCCTGGGCTTCATTTGTCTGGATATCCTGAAGGAGAAATGGTCACCGGCACTGACCATCTCGAAGATTCTGCTATCAATTTGCTCCCTACTCACCGACTG	CTTTTGCTCCACCGGTAGTT	CAGTCGGTGAGTAGGGAGCA
RNATH0759	Atg1_1	FBgn0260945	161	CAACCCACCACTTCGCTTAGTTGTGTTTTCGTCTTGCCTTTTCCACTAGTCTCTCTCGCGAAGTAGTTGGAAAAATCACCTTTTGCAAAGTTTTTCGCTGGGACCAAAAAGCTACATTTTTCAAAAACCGAAAGGAAATTACGCTGATCGTCCGTGTGTGC	CAACCCACCACTTCGCTTAG	GCACACACGGACGATCAG
RNATH0760	CG1317_1	FBgn0035333	153	AATCAGCAATTTCATGGTGTGCACACATTGGCTCTCCTTTTTTTGAGAAGTAGTCTTGTTTTGTTTTGTCGTAATAATATCCCAACTTTTCGGTTAAAATTCAAGTGTTACAATCGCATTACGGTCCGTAATCATCGAAAGGTTAATTGGCGC	AATCAGCAATTTCATGGTGTG	GCGCCAATTAACCTTTCGAT
RNATH0761	sip3_1	FBgn0039875	154	TAATTCACCATCTGGTAGCACGACTAAGTTCATACGTGTAATTATCGGTAGTTAAAAATAAAAATATTAATACGCCTTGATAGAGGCAACCCTCAGTTTCAGAGTTGAAAATCTCGATGGCAATGCAAACAACTTCGTTCGGCTAACAAAACCC	TAATTCACCATCTGGTAGCACG	GGGTTTTGTTAGCCGAACG
RNATH0762	CG4673_1	FBgn0039348	178	AACGATCGGGGACTAACCTGCATTTTTCACCACTTCTCAGCGCACTAGCACCACTGTCCTGGACAGTCAGGCGTTCAAGACTAGCACCATTAGCAATCCAAACAGCGCTCGTCCATCCTTCAATGTGATCGAAGATGACGTGGACCAGGCTCTGAGCAAGGCTGATGGCACCATTAAG	AACGATCGGGGACTAACCTG	CTTAATGGTGCCATCAGCCT
RNATH0763	eff_1	FBgn0011217	227	TGCATTGGCAATCAAATTGTAATTAACTGATTCATCCCTCACCTAAAAGGCGTTGCCACCCAATCGATCTGGCCACCCCTAGCGAAAAGGTCATATAGCTGGACTGCTCTGCTGGACTTCCGCTTCACAACACTACCACACGACACAGACACACCATTCCTCTCGCTCGGGCTTACACTTCGGTGTAACGATTGTGCTTCGTTGCGTTCTCAGCTCACTAACGGTCG	TGCATTGGCAATCAAATTGT	CGACCGTTAGTGAGCTGAGA
RNATH0764	TER94_1	FBgn0024923	170	CGCTGGCCAAGGAAGTAGACCTTACCTACATCGCCAAGGTGACGCAGGGCTTCTCTGGCGCCGATCTGACCGAGATCTGCCAGCGGGCTTGCAAGCTGGCCATCCGACAGGCCATCGAGGCTGAAATTCGTCGCGAGAAGGAGCGCGCCGAAAATCAGAACTCCGCGATG	CGCTGGCCAAGGAAGTAGAC	CATCGCGGAGTTCTGATTTT
RNATH0765	CG10092	FBgn0037526	153	GGAGGTGCCTGTCAAGAAACAACAGCTACAGAATAGCCGACGTCCAACTGTGGAGTGGATTCTGCCCTCTGCGTTTGCGCAACAGGAGGTGGAACTACTGGACTCATTGAAGAAGCGCAGATTCGAGGCCTATGTGGAAAACGTTCGGATTGT	GGAGGTGCCTGTCAAGAAAC	ACAATCCGAACGTTTTCCAC
RNATH0766	CG31851	FBgn0051851	168	CTCCGAGATTGTTTGTTCTCGAAGATCTGTTCAAGTTTAACAATATTGTGATGGATCCCTTGGCGGAAGTGTACTCCTTGCCATTCTTGCTTCCCAAGATTCTGGAGCATCCCGAACTGGTTCTTGCCGCCGATGCTCCTGACAATAGTCTCATGGGCTTCATTCTGG	CTCCGAGATTGTTTGTTCTCG	CCAGAATGAAGCCCATGAGA
RNATH0767	CG32319	FBgn0052319	195	ACGTATACAATGGGGGATGCTCTACCGGAAGCCGTTCTTATTCAAAAGGAACTCTCTGACAAAGACTCGCAAGAGAAAATGGATCTTGTAACGAAGAATCTTCCACTCTTCGCGGAGAAGATTGTTCTTCCAGAGAACGATACAGCAGCCAAGTCAGAAGGAATACATTTTTGTGTCTTCCACGACGAATCACAG	ACGTATACAATGGGGGATGC	CTGTGATTCGTCGTGGAAGA
RNATH0768	CG10576	FBgn0035630	151	GATTCCTGGAGTCGCTGCTACGTGGCGCTTACACAATGCACCGAATGCCGCTTTCCCTTGTGCGCCACGCGTTGGTTAATCTGCCTATTTCTGGACTCTGTCTGCTCGTTTAATTTTAGAAACCCTCAAGGCGGTAATTGGACTCTGCGTG	GATTCCTGGAGTCGCTGCTA	CACGCAGAGTCCAATTACCG
RNATH0769	Nat1	FBgn0031020	151	GTGCATGTGCACAGTCGAGCTTGCCAGTGTGGGTGTGTGTGGTCGTCTCACGTCGATTTAGAAATTTGCTCGTGCCCGCAGTTTGCCGTTCGCCGTTTTCGCCTTGTGTGTGTGGTGTGTCTACTCCGTATAGACTGCCAATCGAGTCCAG	GTGCATGTGCACAGTCGAG	CTGGACTCGATTGGCAGTCTAT
RNATH0770	CG8097	FBgn0030660	232	CCTTTACGAAAAGTGCGTCTGGCGTGAAGTGTTTGGTTTTCAGCAAATTAAGGATTTAAGTAGGCAAGCCTGGAAATAACTTTAATTATATTACTGACATATCATCACTAGTTTTCATACTTTACAAGTGTTCGTTTATGTTTCTATACAAGTGAAATTATTTTCAACAGAATTTAAATTGTTATATTTCGCGCTTTTCGGTAAAACCATTTATCGGCGAACAGAAGATTTG	CCTTTACGAAAAGTGCGTCTG	CAAATCTTCTGTTCGCCGAT
RNATH0771	CG11412	FBgn0024362	286	ATTTTCTCCCCAACTCACACCGTCCCTTGTCTCTCTTTCATTTGTAAATTATTTTATTATGTAGCAGCAGCAGTACGAGCAACATCTGCTACATATGCAGGAGCAGCACGAGCAGCACACAACGGACCCGAAATTTGGTTAATTTTACAGGAGGCAATTTTGTATGCAATACGTGATTTACATGCATAAAATTAAGCATTAAAGTCGTAAGCAAGCAATTAGTTATGTACATTAAACAATCTACAAAAACCAATC	ATTTTCTCCCCAACTCACACC	GCTGCTGCTTCATGTTGTTG
RNATH0772	und	FBgn0025117	191	TGAACATTCACTGGTTCCGATAGTCCACAGCACGTTTTACAGCACTGGCCTCTGACACCTCGTGTTTTTGTTCTTTTCTCCGCATCGCCATCGCCAGGCAAGAGTGCGCGCTACATTTTCGTTTATTTCATCGTTCAGCCAGCAACCAAGGCACTGCGAAATGTCTGCAACCGAGACTCTGAATGTGGAGG	TGAACATTCACTGGTTCCGA	CCTCCACATTCAGAGTCTCG
RNATH0773	CG7593	FBgn0039687	170	CCTTTAAGCTGGCCGAGACGAACGTGGGACCCTATTACAAGCAACTCAAGATGGGCTGGCAGCCCAAGATCAAAGCCGCCGAGCTGAACAAGAACTGGGCTCGCTACTTGGTGGCCCAGAACGAAAAGAAGGAGAACGTGGCCTACGCAATGTTCCGCTTCGACATGGAT	CCTTTAAGCTGGCCGAGAC	ATCCATGTCGAAGCGGAAC
RNATH0774	Nos	FBgn0011676	267	TGCACAAACTGGGGGATACCACTACACAGTCAATCAAATAACTAAAGGATAAAGGATTATTCTTAAGTAGTATTAATAGTGTGTTATTAAAGTTATTACACTACAAATATATTACAATTATAGCCTACTTAAAGACATGCATATACTTAAGTCTAACACAATAGAAAATCAAAAGCAAACTTTATCCTGCCGATTTTGCTCATTAAACCTCTCATTACACCAGTATGTTTTTAAGTTCCTTTATTCGTTCCGACC	TGCACAAACTGGGGGATAC	ATTACTTCGCTTGGTCGGAA
RNATH0775	CG5188	FBgn0032247	159	AGTTGGCCGATGGGGATATTATAAATATTGATGTCACAGTCTTTTTGAACGGCTACCATGGCGACTGTTCGGAAACATTTCGGGTGGGCAACGTGGACGAACGGGGTGGCTTTCTCGTGGAGGCCACTAAATCCTGTTTGGATCAGTGCATTTCGCTGT	AGTTGGCCGATGGGGATATT	ACAGCGAAATGCACTGATCC
RNATH0776	CG31730	FBgn0051730	190	GGAAATGCGTTTCGATGATTTGTTCAAAATTAATTCACTAGTTTTCGATGCTCTCACCGAGGTTTATAGCCTGACCTTTTTTGTAAAGCATTTTTTGGAGTTTCCAGGACTCTCACAGATTGCCATAGCTCCAGGTCCTGATGGCAGACCCATGGGATATATATTCGGGCAGTATCAGGTCAAGCGCAAC	GGAAATGCGTTTCGATGATT	GTTGCGCTTGACCTGATACTG
RNATH0777	CG13630	FBgn0039219	176	GTTCCCACAGACTCCCAAGCGAACAGTTCCGAACGCCATACAACGTCCAGATTACGCCGATCATCCAGCAGGACGTTCACTCTCGGAGGAAGCACTGCGGGGCACCAAGATTAAGGTGCTGGACGACGAGGAGATCGAGGGCATGCGAGTGGCCGGCAGATTGGGTCGAGAATGCT	GTTCCCACAGACTCCCAAGC	AGCATTCTCGACCCAATCTG
RNATH0778	Ate1	FBgn0025720	206	CGTCTGAAGACGAGCGCTTAATTATAAATAAACTTGTGTCAATAATATCTGTTCTGCTCTGGCTTTTCACCGGCATTCGCCAAGTGCGCTAATTAAACAAAAATTAAATTATAAAACAACGGTCAAGTAAGTTTTTACAGCACGTGTATTTTATGGTGATATTTTTTTTTCCAAATTTATGAATACTATCATTCGCCAGTTTGGGT	CGTCTGAAGACGAGCGCTTA	ACCCAAACTGGCGAATGATA
RNATH0779	Aats-arg	FBgn0027093	184	GTTTCGAAGCCCAAGGAATCCTCTTCGATCACCGAACACCTGGAAAGCGTCTTTCGCCAGGCGATTGCATCAGCTTTCCCGGAATTCAGAGATACGCCTGTTATAATTGCACCAGTTAATAGTACGTCTGCGAAATTCGGCGACTATCAGTGCAACAATGCCATGGGATTGTCCAAGAAGCTGA	GTTTCGAAGCCCAAGGAATC	TCAGCTTCTTGGACAATCCC
RNATH0780	SP2637	FBgn0034371	156	GCTTTTCAGTCTCTTTCCGGTTTGCGTCTCGTCGTCTCGCGGAAACTTTGGCGCACACGCAGTTCCAGACAAATACAATTTAGAATTAAATAATATTTAAAAACACAAGTGTTACTAAAAGTTTCCTAAAAAACGATTGTTAAGAAATGCCGATGG	GCTTTTCAGTCTCTTTCCGGT	CCATCGGCATTTCTTAACAATC
RNATH0781	CG14222	FBgn0031043	169	CCCAGAAAGCGAGCATACTTTGTGGATCTTTTTGTGAGGAAGAGCAACCAGGTGGCAATAAACATGTACACGAACCTTGGCTACATCATATACCGCACCATACTTGAGTACTACTCCGGCGACCAGGACGAGGATGCGTACGGTGAGAGCGCACAGAATTTGCATTGAC	CCCAGAAAGCGAGCATACTT	GTCAATGCAAATTCTGTGCG
RNATH0782	tun	FBgn0034046	153	GGTCGCTGAGTGCGTGTTGCCCCAGGCTCAGTCACCTGGTCAGGCCGCCCCATCCTCGCCCGCTGCAGTGCAACAGAAAAATCTGCGGGGGATGAGCGCGTTTGTTTTTGGTCAGGTGTGCGATCCCGTAACGAGTGAACAGGAGCTGCAAGG	GGTCGCTGAGTGCGTGTT	CCTTGCAGCTCCTGTTCACT
RNATH0783	Hsc70-1	FBgn0001216	191	GAAGGCGAAGTTGGTAGCAGGCAGGATCAATAGGATTTCATCGTGGCAACCTGAGGACAAACGGAAGACGCTGTGGAGCTGCAAAGAGAAAAGGCGCTCGAATTCTTCCGAGTCCTGACCTTTGTGCTACTCTTCCTGATCATCTCCCTGTATCTATATCGATTCGCATTCTAAAGGACTAGCGCTGACTG	GAAGGCGAAGTTGGTAGCAG	CAGTCAGCGCTAGTCCTTTAGA
RNATH0784	Hsc70-4	FBgn0001219	168	CGAGGAGGTCGACTAAACCATTCACCCCCACACCTCAATGCAACCATACAGTAACAGTTCTCCAAACAATTTACCAACCAAACACAGTAGAAGAGTTGCTTAAACAAACTTGGATTCTAAATTAGGAACTCGCCAAACATACAAACGGGTCAAACGACAACTGCTCCC	CGAGGAGGTCGACTAAACCA	GGGAGCAGTTGTCGTTTGAC
RNATH0786	Atg9_3	FBgn0034110	515		GGGGGTGGCGTTGTTAAAT	GGCGAACCTTTGTCGTGT
RNATH0787	CG5604_3	FBgn0032208	543		AGAGTGCGGAAGGAAACTCA	CCAAAGATACCTCCAAGCCA
RNATH0788	CG31053_3	FBgn0051053	498		AGCGAATCCTCGACAGATA	TTCGTCTTCTTCAAGGCAAT
RNATH0789	Rluc	NA	403	TGCTGGACAGCTTCATCAACTACTACGACAGCGAGAAGCACGCCGAGAACGCCGTGATCTTCCTGCACGGCAACGCCGCTAGCAGCTACCTGTGGAGGCACGTGGTGCCCCACATCGAGCCCGTGGCCAGGTGCATCATCCCCGATCTGATCGGCATGGGCAAGAGCGGCAAGAGCGGCAACGGCAGCTACAGGCTGCTGGACCACTACAAGTACCTGACCGCCTGGTTCGAGCTCCTGAACCTGCCCAAGAAGA	TGCTGGACAGCTTCATCAAC	ATGTCCTCCTCGATGTCTGG
RNATH0994	UbcD6_3	FBgn0004436			TCAAGAGGATCCACCTACG	TGGATGTTAATATGGCTGACAC
RNATH0995	UbcD6_4	FBgn0004436			TAGTATCGGGGAAACATCGG	ACCACTCGTGTTGTGTTGGA
RNATH0998	rLuc_1	NA			GATAACTGGTCCGCAGTGGT	ATATCAGGCCATTCATCCCA
RNATH1063	CG11984_2	FBgn0037655	487	GGCCAACAAGAATGACTCGCCAGCTGCCGCACCACCCTGGCCTCCTCCCTGTCCAGCTCCTCCGGCTCCAGTTGCCACACCGGATGAACCTGCTCCACCGTTGCCGTTGGCCGTTCCGCCGACGCCCACGCTGATGCCCAGGACATTGCTGCCTGCACTGCTGCTCGTTCCGATCGCCTGCAGAACAAGACATGGGAGATTAGTGGACATTTGACTCAAGATATGCTGGCCAACGGGATGAACTACTTCTCTGGC	GCATCCCATAGTCTCAACATC	GGCCAACAAGAATGACTCG
RNATH1064	CG11984_3	FBgn0037655	390	AATAATGCAAGCGCAAAACCAAGACAACGAAAGTCGCAGTTTCCTTATACACACAAATATAATATATATGGGGTGGAGGACTCTCCCTTACCGTCACCTGCTGGCGATCCAACTGCATCTGCATCTGTAGCTGCTGCAGCTGAGATGTGGGCGGTCCGCCCCTCCGCACGCCGGAAAGCTGCGATAACAGTTCCGCAATGGGATCCACCGATTCCCGTCCCGAAGGCGACAAGGCTGATAGACCGCTAGACGAAC	AATCCAATCACTTGGTTGCC	AATAATGCAAGCGCAAAACC

## Sheet: RT-PCR and RT-qPCR
target gene	type	UPL probe #	Oligo_5	Oligo_3
Actin5C	RT-PCR		CGAAGAAGTTGCTGCTCTGGTTGTCG	TACAGCGAGAGCACAGCCTGGAT
gammaTub23C	RT-PCR		TCAACACTGGACTTTCTTAAAATTACAAAG	GTGTCACATATTAAACATGATCGGGAAATC
mapk	RT-PCR		CGCCGTCGATTTTGATAAATCATATTTACGC	AGGCGCATTGTCTGGTTGTCGT
Act5C	RT-qPCR	98	ACCGAGCGCGGTTACTCT	CTTGATGTCACGGACGATTTC
CG31053	RT-qPCR	29	AGTCGGATGAGCACATGACA	GGGGTTCGTCTTCTTCAAGG
fzy	RT-qPCR	76	GATGCACCTGATTTTATTAACGATT	AATAGACGCAACTGCCCAAG
jnk	RT-qPCR	104	CATAGTTTAAAATGCTCGCCACT	TGAGAGCAAGGAGCATATCG
Kcmf1	RT-qPCR	70	AATACAAACAGAACGCTAGTGCAG	TGTCGGGAATTTGATTTGTG
mapk	RT-qPCR	80	TGCACATCCCTATTTAGAGCAA	AATGGCACTTCAGCGACAG
poe	RT-qPCR	67	TCAGCAAGCTACATGACCTTAGA	TGCACAAGTCGAATGTTCCT
RpL32	RT-qPCR	105	CGGATCGATATGCTAAGCTGT	GCGCTTGTTCGATCCGTA
Uba1	RT-qPCR	80	TGTCGGGACTTGGAGGAC	GCGACGACAAGTCATGGAG
Ubc6	RT-qPCR	70	ATCCCAATCCCAACTCACC	CGCGCCGATTTTCTTTATAC
Ufd1-like	RT-qPCR	72	CAAGTGCTTCTCCGTATCCAT	GCCGAGGGAGGCATAATAA
Ufd4	RT-qPCR	28	AATTACCAGGGACCGTAGAGG	TTCGCGTCCTCCATAGGAT
Usp47	RT-qPCR	25	GACAGGAAACATCTACCTGTACAAAG	CTTCTCCCTGGCGTTCATC

## Sheet: description
Primer information for dsRNAs, RT-PCR and RT-qPCR assays
The UPS targeted dsRNA collection is listed in the first tab along with the Open Biosystems identifiers when applicable. The second tab lists follow-up and in-house dsRNA reagents used in this study for validation and subsequent experiments. Primer and amplicon sequence data are included in both cases. Primer sequences do not include the T7 tag. The primary target lists the Flybase ID of the pred…
