# Supplementary material for: The Deubiquitinase USP47 Stabilizes MAPK by Counteracting the Function of the N-end Rule ligase POE/UBR4 in Drosophila
Source: PLoS Biol. 2016 Aug 23;14(8):e1002539. doi: 10.1371/journal.pbio.1002539 (PMC4994957; doi:10.1371/journal.pbio.1002539)
Supplement: S8 Table — (XLSX) [file pbio.1002539.s019.xlsx]

## Sheet: Fly genotypes
genotype	stock ID	origin	figure
Canton-S	FBst0000001	Bloomington	1, S1
y[1] w[*]; P{w[+mC]=UAS-rl[Sem].S}2	FBst0059006	Bloomington
sal[Epv]-Gal4		M. de Celis lab
rl[1]	FBst0000386	Bloomington
csw[lf] P{w[+mW.hs]=FRT(w[hs])}101/FM7c	FBst0023873	L. Perkins lab
Usp47[Δ1]		C.P. Verrijzer lab
Usp47[Δ2]		C.P. Verrijzer lab
Usp47[Rev]		C.P. Verrijzer lab
P{w[+mC]=UAS-Dcr-2.D}1, w[1118]; P{w[+mW.hs]=en2.4-GAL4}e16E, P{w[+mC]=UAS-2xEGFP}AH2	FBst0025752	Bloomington
w[*]; Ac5C<CD2<Gal4, UAS-GFP		B. Edgar lab
y[1] sc[*] v[1]; P{y[+t7.7] v[+t1.8]=VALIUM20-mCherry}attP2	FBst0035785	Bloomington
UAS-Usp47-RNAi.NIG5486R-3	5486R-3	NIG
w[1118]; UAS-Usp47-RNAi.GD26027	26027	VDRC
w[1118]; UAS-poe-RNAi.KK108296	108296	VDRC
w[1118]; UAS-poe-RNAi.GD17648	17648	VDRC
w[1118]; UAS-Ubc6-RNAi.GD23229	23229	VDRC
w[1118]; UAS-mapk-RNAi.KK109108	109108	VDRC
sal[Epv]-Gal4, UAS-rl[Sem]/+			1
sal[Epv]-Gal4, UAS-rl[Sem]/+; UAS-Usp47-RNAi.GD26027/+			1,5
sal[Epv]-Gal4, UAS-rl[Sem]/UAS-Usp47-RNAi.NIG5486R-3			1
sal[Epv]-Gal4, UAS-rl[Sem]/UAS-poe-RNAi.KK108296; UAS-Usp47-RNAi.GD26027/+			5
sal[Epv]-Gal4, UAS-rl[Sem]/UAS-poe-RNAi.GD17648; UAS-Usp47-RNAi.GD26027/+			5
rl[1];Usp47[Δ1]			S1
rl[1];Usp47[Δ2]			S1
rl[1];Usp47[Rev]			S1
csw[lf]/Y; +/+; Usp47[Δ1]			S1
csw[lf]/Y; +/+; Usp47[Δ2]			S1
csw[lf]/Y; +/+; Usp47[Rev]			S1
UAS-Dcr-2/Y; en-GAL4, UAS-EGFP/UAS-Usp47-RNAi.NIG5486R-3			2
w[*], hs-flp 1.22/Y; UAS-Usp47-RNAi.NIG5486R-3/+; Ac5C<CD2<Gal4, UAS-GFP/+			2
UAS-Dcr-2/Y; en-GAL4, UAS-EGFP/+; UAS-Usp47-RNAi.GD26027/+			5
UAS-Dcr-2/Y; en-GAL4, UAS-EGFP/UAS-poe-RNAi.KK108296; UAS-Usp47-RNAi.GD26027/+			5
UAS-Dcr-2/Y; en-GAL4, UAS-EGFP/UAS-poe-RNAi.GD17648; UAS-Usp47-RNAi.GD26027/+			5
UAS-Dcr-2/Y; en-GAL4, UAS-EGFP/UAS-Ubc6-RNAi.GD23229; UAS-Usp47-RNAi.GD26027/+			5
UAS-Dcr-2/Y; en-GAL4, UAS-EGFP/+			S8
UAS-Dcr-2/Y; en-GAL4, UAS-EGFP/UAS-mapk-RNAi.KK109108			S8
UAS-Dcr-2/Y; en-GAL4, UAS-EGFP/ UAS-poe-RNAi.KK108296			S8
UAS-Dcr-2/Y; en-GAL4, UAS-EGFP/ UAS-poe-RNAi.GD17648			S8
UAS-Dcr-2/Y; en-GAL4, UAS-EGFP/ UAS-Ubc6-RNAi.GD23229			S8
w[*], hs-flp 1.22/Y; +/+; Ac5C<CD2<Gal4, UAS-GFP/UAS-Usp47-RNAi.GD26027			Table S5
w[*], hs-flp 1.22/Y; UAS-Usp47-RNAi.NIG5486R-3/+; Ac5C<CD2<Gal4, UAS-GFP/+			Table S5
w[*], hs-flp 1.22/Y; UAS-poe-RNAi.KK108296/+; Ac5C<CD2<Gal4, UAS-GFP/UAS-Usp47-RNAi.GD26027			Table S5
w[*], hs-flp 1.22/Y; UAS-poe-RNAi.GD17648/+; Ac5C<CD2<Gal4, UAS-GFP/UAS-Usp47-RNAi.GD26027			Table S5
w[*], hs-flp 1.22/Y; UAS-Ubc6-RNAi.GD23229/+; Ac5C<CD2<Gal4, UAS-GFP/UAS-Usp47-RNAi.GD26027			Table S5

## Sheet: description
Fly genotypes
List of fly genotypes used in this study. Original stocks obtained from stock centers and other laboratories are listed first, followed by the genotypes of lines that were derived from these for experimental use. The figure in which the lines were used is also indicated.
